# Supplementary material for: Crystal structure of 2,5-dimethyl-3-(2-methyl­phenyl­sulfin­yl)-1-benzo­furan
Source: Acta Crystallogr E Crystallogr Commun. 2015 Jul 8;71(Pt 8):o554–5. doi: 10.1107/S2056989015012773 (PMC4571393; doi:10.1107/S2056989015012773)
Supplement: Supplementary file 1 [file e-71-0o554-sup1.cif]

##############################################################################
#                                                                            #
# This CIF contains the data in a paper accepted for publication in          #
# Acta Crystallographica Section E. It conforms to the requirements of       #
# Notes for Authors for Acta Crystallographica Section E, and has been       #
# peer reviewed under the auspices of the IUCr Commission on Journals.       #
#                                                                            #
# Full details of the Crystallographic Information File format               #
# are given in the paper "The Crystallographic Information File (CIF):       #
# a New Standard Archive File for Crystallography" by S. R. Hall, F. H.      #
# Allen and I. D. Brown [Acta Cryst. (1991), A47, 655-685].                  #
#                                                                            #
# The current version of the core CIF dictionary is obtainable from          #
# ftp://ftp.iucr.org/pub/cif_core.dic.                                       #
#                                                                            #
# Software is freely available for graphical display of the structure(s)     #
# in this CIF. For information consult the CIF software page                 #
# http://www.iucr.org/resources/cif/software.                                #
#                                                                            #
# This file may be used for bona fide research purposes within the           #
# scientific community so long as proper attribution is given to the journal # 
# article from which it was obtained.                                        #
#                                                                            #
##############################################################################
data_I
_database_code_depnum_ccdc_archive 'CCDC 1410058'
_audit_creation_method     'form.cif (version 2.0)'
_journal_data_validation_number     ?
_journal_date_recd_electronic     2015-06-30
_journal_date_accepted     2015-07-02
_journal_name_full     'Acta Crystallographica, Section E'
_journal_year     2015
_journal_volume     71
_journal_issue      8
_journal_page_first     o554
_journal_page_last     o555
_journal_paper_category     HO
_journal_paper_doi     10.1107/S2056989015012773
_journal_coeditor_code     CV5492
_publ_contact_author_name     'Prof. Uk Lee'
_publ_contact_author_address
;
Department of Chemistry, Pukyong National University, 599-1 Daeyeon 3-dong
Nam-gu, Busan 608-737, Republic of Korea
;
_publ_contact_author_email     uklee@pknu.ac.kr
_publ_contact_author_fax     '+82-51-629-5583'
_publ_contact_author_phone     '+82-51-629-5596'
_publ_section_title
;
Crystal structure of 2,5-dimethyl-3-(2-methylphenylsulfinyl)-1-benzofuran
;
loop_
    _publ_author_name
    _publ_author_address
    'Choi, Hong Dae'
;
Department of Chemistry, Dongeui University, San 24 Kaya-dong
Busanjin-gu, Busan 614-714, Republic of Korea
;
    'Lee, Uk'
;
Department of Chemistry, Pukyong National University,
599-1 Daeyeon 3-dong
Nam-gu, Busan 608-737, Republic of Korea
;
_publ_section_synopsis     .
_chemical_name_systematic
;
2,5-Dimethyl-3-(2-methylphenylsulfinyl)-1-benzofuran
;
_chemical_name_common     ?
_chemical_formula_moiety     'C17 H16 O2 S'
_chemical_formula_sum     'C17 H16 O2 S'
_chemical_formula_iupac     'C17 H16 O2 S'
_chemical_formula_weight     284.36
_chemical_melting_point     ?
_shelx_space_group_comment
;
The symmetry employed for this shelxl refinement is uniquely defined
by the following loop, which should always be used as a source of
symmetry information in preference to the above space-group names.
They are only intended as comments.
;
_space_group_crystal_system     monoclinic
_space_group_name_H-M_alt     'P 21/n'
_space_group_name_Hall     '-P 2yn'
loop_
    _space_group_symop_operation_xyz
    'x, y, z'
    '-x+1/2, y+1/2, -z+1/2'
    '-x, -y, -z'
    'x-1/2, -y-1/2, z-1/2'
_cell_length_a     10.8458(2)
_cell_length_b     8.01390(10)
_cell_length_c     16.4295(2)
_cell_angle_alpha     90
_cell_angle_beta     96.7090(10)
_cell_angle_gamma     90
_cell_volume     1418.23(4)
_cell_formula_units_Z     4
_cell_measurement_reflns_used     9125
_cell_measurement_theta_min     2.50
_cell_measurement_theta_max     28.13
_cell_measurement_temperature     173(2)
_exptl_crystal_description     'block'
_exptl_crystal_colour     'colourless'
_exptl_crystal_size_max     0.44
_exptl_crystal_size_mid     0.33
_exptl_crystal_size_min     0.30
_exptl_crystal_density_diffrn     1.332
_exptl_crystal_density_meas     ?
_exptl_crystal_density_method     ?
_exptl_crystal_F_000     600
_exptl_absorpt_coefficient_mu     0.226
_exptl_absorpt_correction_type     multi-scan
_exptl_absorpt_process_details
;
(<i>SADABS</i>; Bruker, 2009)
;
_shelx_estimated_absorpt_T_min     0.907
_shelx_estimated_absorpt_T_max     0.934
_exptl_absorpt_correction_T_min     0.6923
_exptl_absorpt_correction_T_max     0.7457
_exptl_special_details
;
 ^1^H NMR (\d p.p.m., CDCl~3~, 400 Hz): 8.35 (<i>d, J</i> = 7.88 Hz, 1H),
7.53--7.57 (m, 1H), 7.38--7.42 (m, 1H), 7.26 (<i>d, J</i> = 7.02 Hz, 1H),
7.15 (<i>d, J</i> = 7.52 Hz, 1H), 6.98--7.03 (m, 2H), 2.73 (s, 3H),
2.25 (s, 3H), 2.13 (s, 3H),
;
_diffrn_ambient_temperature     173(2)
_diffrn_radiation_type     MoK\a
_diffrn_radiation_wavelength     0.71073
_diffrn_radiation_monochromator     'graphite multilayer'
_diffrn_measurement_device_type     'Bruker SMART APEXII CCD'
_diffrn_measurement_method     '\f and \w scans'
_diffrn_detector_area_resol_mean     10.0
_diffrn_reflns_number     25176
_diffrn_reflns_av_R_equivalents     0.0325
_diffrn_reflns_theta_min     2.140
_diffrn_reflns_theta_max     28.353
_diffrn_reflns_theta_full     25.242
_diffrn_measured_fraction_theta_max     0.997
_diffrn_measured_fraction_theta_full     0.999
_diffrn_reflns_limit_h_min     -14
_diffrn_reflns_limit_h_max     14
_diffrn_reflns_limit_k_min     -10
_diffrn_reflns_limit_k_max     10
_diffrn_reflns_limit_l_min     -21
_diffrn_reflns_limit_l_max     20
_refine_special_details     ?
_reflns_number_total     3529
_reflns_number_gt     3091
_reflns_threshold_expression     'I > 2\s(I)'
_refine_ls_structure_factor_coef     Fsqd
_refine_ls_matrix_type     full
_refine_ls_R_factor_all     0.0426
_refine_ls_R_factor_gt     0.0374
_refine_ls_wR_factor_gt     0.0990
_refine_ls_wR_factor_ref     0.1026
_refine_ls_goodness_of_fit_ref     1.049
_refine_ls_restrained_S_all     1.049
_refine_ls_number_reflns     3529
_refine_ls_number_parameters     184
_refine_ls_number_restraints     0
_refine_ls_hydrogen_treatment     constr
_refine_ls_weighting_scheme     calc
_refine_ls_weighting_details
              'w=1/[\s^2^(Fo^2^)+(0.0515P)^2^+0.5244P] where P=(Fo^2^+2Fc^2^)/3'
_atom_sites_solution_hydrogens     difmap
_atom_sites_solution_primary     direct
_atom_sites_solution_secondary     difmap
_refine_ls_shift/su_max     0.001
_refine_ls_shift/su_mean     0.000
_refine_diff_density_max     0.301
_refine_diff_density_min     -0.269
_refine_ls_extinction_method     none
_refine_ls_extinction_coef     .
loop_
    _atom_type_symbol
    _atom_type_description
    _atom_type_scat_dispersion_real
    _atom_type_scat_dispersion_imag
    _atom_type_scat_source
    'C' 'C' 0.0033 0.0016
                         'International Tables Vol C Tables 4.2.6.8 and 6.1.1.4'
    'H' 'H' 0.0000 0.0000
                         'International Tables Vol C Tables 4.2.6.8 and 6.1.1.4'
    'O' 'O' 0.0106 0.0060
                         'International Tables Vol C Tables 4.2.6.8 and 6.1.1.4'
    'S' 'S' 0.1246 0.1234
                         'International Tables Vol C Tables 4.2.6.8 and 6.1.1.4'
_computing_data_collection
;
<i>APEX2</i> (Bruker, 2009)
;
_computing_cell_refinement
;
<i>SAINT</i> (Bruker, 2009)
;
_computing_data_reduction
;
<i>SAINT</i> (Bruker, 2009)
;
_computing_structure_solution
;
SHELXS2014 (Sheldrick, 2008)
;
_computing_structure_refinement
;
SHELXL2014 (Sheldrick, 2015)
;
_computing_molecular_graphics
;
<i>ORTEP-3</i> for Windows (Farrugia, 2012) and
<i>DIAMOND</i> (Brandenburg, 1998)
;
_computing_publication_material
;
SHELXL2014 (Sheldrick, 2008)
;
loop_
    _atom_site_type_symbol
    _atom_site_label
    _atom_site_fract_x
    _atom_site_fract_y
    _atom_site_fract_z
    _atom_site_U_iso_or_equiv
    _atom_site_adp_type
    _atom_site_calc_flag
    _atom_site_occupancy
    _atom_site_disorder_assembly
    _atom_site_disorder_group
    S S1 0.17973(3) 0.37549(4) 0.52324(2) 0.02675(11) Uani d 1 . .
    O O1 0.17654(10) 0.24730(14) 0.75315(6) 0.0349(2) Uani d 1 . .
    O O2 0.21361(11) 0.55407(13) 0.51308(6) 0.0381(3) Uani d 1 . .
    C C1 0.21664(12) 0.31930(17) 0.62666(8) 0.0250(3) Uani d 1 . .
    C C2 0.33439(12) 0.30795(16) 0.67783(8) 0.0236(3) Uani d 1 . .
    C C3 0.45906(12) 0.33131(16) 0.66789(8) 0.0255(3) Uani d 1 . .
    H H3 0.4825 0.3619 0.6160 0.031 Uiso calc 1 . .
    C C4 0.54881(13) 0.30933(18) 0.73475(9) 0.0307(3) Uani d 1 . .
    C C5 0.51194(15) 0.2614(2) 0.81059(9) 0.0363(3) Uani d 1 . .
    H H5 0.5740 0.2456 0.8557 0.044 Uiso calc 1 . .
    C C6 0.38937(16) 0.23627(19) 0.82225(9) 0.0355(3) Uani d 1 . .
    H H6 0.3656 0.2031 0.8737 0.043 Uiso calc 1 . .
    C C7 0.30345(13) 0.26225(18) 0.75471(8) 0.0287(3) Uani d 1 . .
    C C8 0.12638(13) 0.28335(19) 0.67489(9) 0.0304(3) Uani d 1 . .
    C C9 0.68418(15) 0.3366(2) 0.72713(11) 0.0434(4) Uani d 1 . .
    H H9A 0.6941 0.3692 0.6708 0.065 Uiso calc 1 . .
    H H9B 0.7301 0.2331 0.7408 0.065 Uiso calc 1 . .
    H H9C 0.7165 0.4252 0.7648 0.065 Uiso calc 1 . .
    C C10 -0.01086(15) 0.2761(3) 0.65979(11) 0.0452(4) Uani d 1 . .
    H H10A -0.0380 0.3087 0.6030 0.068 Uiso calc 1 . .
    H H10B -0.0466 0.3527 0.6972 0.068 Uiso calc 1 . .
    H H10C -0.0388 0.1622 0.6691 0.068 Uiso calc 1 . .
    C C11 0.29473(12) 0.25559(17) 0.47850(7) 0.0236(3) Uani d 1 . .
    C C12 0.38520(14) 0.34425(18) 0.44408(8) 0.0297(3) Uani d 1 . .
    H H12 0.3893 0.4622 0.4493 0.036 Uiso calc 1 . .
    C C13 0.46993(15) 0.2599(2) 0.40181(9) 0.0365(3) Uani d 1 . .
    H H13 0.5331 0.3197 0.3788 0.044 Uiso calc 1 . .
    C C14 0.46160(15) 0.0895(2) 0.39362(9) 0.0363(3) Uani d 1 . .
    H H14 0.5183 0.0315 0.3639 0.044 Uiso calc 1 . .
    C C15 0.37125(14) 0.00203(19) 0.42834(9) 0.0338(3) Uani d 1 . .
    H H15 0.3675 -0.1159 0.4225 0.041 Uiso calc 1 . .
    C C16 0.28551(13) 0.08234(18) 0.47168(8) 0.0285(3) Uani d 1 . .
    C C17 0.18974(17) -0.0156(2) 0.50997(12) 0.0464(4) Uani d 1 . .
    H H17A 0.2083 -0.0119 0.5698 0.070 Uiso calc 1 . .
    H H17B 0.1907 -0.1318 0.4914 0.070 Uiso calc 1 . .
    H H17C 0.1075 0.0326 0.4938 0.070 Uiso calc 1 . .
loop_
    _atom_site_aniso_label
    _atom_site_aniso_U_11
    _atom_site_aniso_U_22
    _atom_site_aniso_U_33
    _atom_site_aniso_U_12
    _atom_site_aniso_U_13
    _atom_site_aniso_U_23
    S1 0.02608(18) 0.03273(19) 0.02139(17) 0.00435(12) 0.00261(12) 0.00056(12)
    O1 0.0357(6) 0.0446(6) 0.0266(5) -0.0031(5) 0.0128(4) 0.0039(4)
    O2 0.0555(7) 0.0288(5) 0.0317(5) 0.0098(5) 0.0130(5) 0.0029(4)
    C1 0.0253(6) 0.0285(6) 0.0219(6) 0.0001(5) 0.0053(5) 0.0000(5)
    C2 0.0290(6) 0.0229(6) 0.0194(6) 0.0002(5) 0.0046(5) -0.0003(4)
    C3 0.0266(6) 0.0280(6) 0.0220(6) -0.0007(5) 0.0026(5) -0.0005(5)
    C4 0.0314(7) 0.0304(7) 0.0292(7) 0.0008(5) -0.0014(6) -0.0019(5)
    C5 0.0433(8) 0.0393(8) 0.0238(7) 0.0031(6) -0.0064(6) 0.0009(6)
    C6 0.0515(9) 0.0353(8) 0.0198(6) 0.0018(7) 0.0052(6) 0.0032(5)
    C7 0.0331(7) 0.0312(7) 0.0230(6) -0.0009(5) 0.0084(5) 0.0008(5)
    C8 0.0289(7) 0.0362(7) 0.0275(7) -0.0020(5) 0.0089(5) -0.0005(5)
    C9 0.0293(8) 0.0558(10) 0.0424(9) -0.0019(7) -0.0066(7) -0.0019(7)
    C10 0.0281(8) 0.0646(11) 0.0451(9) -0.0056(7) 0.0132(7) -0.0002(8)
    C11 0.0245(6) 0.0286(7) 0.0171(5) 0.0019(5) 0.0003(5) -0.0007(4)
    C12 0.0344(7) 0.0309(7) 0.0249(6) -0.0023(5) 0.0073(5) -0.0004(5)
    C13 0.0363(8) 0.0450(9) 0.0304(7) 0.0001(6) 0.0128(6) 0.0006(6)
    C14 0.0373(8) 0.0457(9) 0.0263(7) 0.0124(7) 0.0049(6) -0.0039(6)
    C15 0.0418(8) 0.0299(7) 0.0285(7) 0.0069(6) -0.0015(6) -0.0039(5)
    C16 0.0313(7) 0.0300(7) 0.0232(6) -0.0014(5) -0.0011(5) -0.0005(5)
    C17 0.0526(10) 0.0321(8) 0.0570(11) -0.0126(7) 0.0168(8) -0.0016(7)
_geom_special_details
;
 All esds (except the esd in the dihedral angle between two l.s. planes)
 are estimated using the full covariance matrix.  The cell esds are taken
 into account individually in the estimation of esds in distances, angles
 and torsion angles; correlations between esds in cell parameters are only
 used when they are defined by crystal symmetry.  An approximate (isotropic)
 treatment of cell esds is used for estimating esds involving l.s. planes.
;
loop_
    _geom_bond_atom_site_label_1
    _geom_bond_atom_site_label_2
    _geom_bond_site_symmetry_2
    _geom_bond_distance
    _geom_bond_publ_flag
    S1 O2 . 1.4918(11) ?
    S1 C1 . 1.7580(13) ?
    S1 C11 . 1.7982(13) ?
    O1 C8 . 1.3671(18) ?
    O1 C7 . 1.3789(17) ?
    C1 C8 . 1.3604(18) ?
    C1 C2 . 1.4476(18) ?
    C2 C7 . 1.3932(17) ?
    C2 C3 . 1.3934(18) ?
    C3 C4 . 1.3912(19) ?
    C3 H3 . 0.9500 ?
    C4 C5 . 1.406(2) ?
    C4 C9 . 1.504(2) ?
    C5 C6 . 1.380(2) ?
    C5 H5 . 0.9500 ?
    C6 C7 . 1.379(2) ?
    C6 H6 . 0.9500 ?
    C8 C10 . 1.481(2) ?
    C9 H9A . 0.9800 ?
    C9 H9B . 0.9800 ?
    C9 H9C . 0.9800 ?
    C10 H10A . 0.9800 ?
    C10 H10B . 0.9800 ?
    C10 H10C . 0.9800 ?
    C11 C12 . 1.3846(19) ?
    C11 C16 . 1.3955(19) ?
    C12 C13 . 1.390(2) ?
    C12 H12 . 0.9500 ?
    C13 C14 . 1.375(2) ?
    C13 H13 . 0.9500 ?
    C14 C15 . 1.381(2) ?
    C14 H14 . 0.9500 ?
    C15 C16 . 1.393(2) ?
    C15 H15 . 0.9500 ?
    C16 C17 . 1.498(2) ?
    C17 H17A . 0.9800 ?
    C17 H17B . 0.9800 ?
    C17 H17C . 0.9800 ?
loop_
    _geom_angle_atom_site_label_1
    _geom_angle_atom_site_label_2
    _geom_angle_atom_site_label_3
    _geom_angle_site_symmetry_1
    _geom_angle_site_symmetry_3
    _geom_angle
    _geom_angle_publ_flag
    O2 S1 C1 . . 108.82(6) ?
    O2 S1 C11 . . 105.97(6) ?
    C1 S1 C11 . . 99.66(6) ?
    C8 O1 C7 . . 106.61(10) ?
    C8 C1 C2 . . 107.12(12) ?
    C8 C1 S1 . . 121.27(11) ?
    C2 C1 S1 . . 131.55(10) ?
    C7 C2 C3 . . 118.78(12) ?
    C7 C2 C1 . . 104.68(11) ?
    C3 C2 C1 . . 136.54(12) ?
    C4 C3 C2 . . 119.30(13) ?
    C4 C3 H3 . . 120.3 ?
    C2 C3 H3 . . 120.3 ?
    C3 C4 C5 . . 119.29(13) ?
    C3 C4 C9 . . 121.04(14) ?
    C5 C4 C9 . . 119.67(14) ?
    C6 C5 C4 . . 122.77(13) ?
    C6 C5 H5 . . 118.6 ?
    C4 C5 H5 . . 118.6 ?
    C7 C6 C5 . . 115.96(13) ?
    C7 C6 H6 . . 122.0 ?
    C5 C6 H6 . . 122.0 ?
    O1 C7 C6 . . 125.53(13) ?
    O1 C7 C2 . . 110.59(12) ?
    C6 C7 C2 . . 123.88(14) ?
    C1 C8 O1 . . 110.99(12) ?
    C1 C8 C10 . . 133.48(14) ?
    O1 C8 C10 . . 115.53(12) ?
    C4 C9 H9A . . 109.5 ?
    C4 C9 H9B . . 109.5 ?
    H9A C9 H9B . . 109.5 ?
    C4 C9 H9C . . 109.5 ?
    H9A C9 H9C . . 109.5 ?
    H9B C9 H9C . . 109.5 ?
    C8 C10 H10A . . 109.5 ?
    C8 C10 H10B . . 109.5 ?
    H10A C10 H10B . . 109.5 ?
    C8 C10 H10C . . 109.5 ?
    H10A C10 H10C . . 109.5 ?
    H10B C10 H10C . . 109.5 ?
    C12 C11 C16 . . 121.69(12) ?
    C12 C11 S1 . . 116.82(10) ?
    C16 C11 S1 . . 121.19(10) ?
    C11 C12 C13 . . 119.74(14) ?
    C11 C12 H12 . . 120.1 ?
    C13 C12 H12 . . 120.1 ?
    C14 C13 C12 . . 119.48(14) ?
    C14 C13 H13 . . 120.3 ?
    C12 C13 H13 . . 120.3 ?
    C13 C14 C15 . . 120.36(14) ?
    C13 C14 H14 . . 119.8 ?
    C15 C14 H14 . . 119.8 ?
    C14 C15 C16 . . 121.67(14) ?
    C14 C15 H15 . . 119.2 ?
    C16 C15 H15 . . 119.2 ?
    C15 C16 C11 . . 117.05(13) ?
    C15 C16 C17 . . 120.63(14) ?
    C11 C16 C17 . . 122.31(13) ?
    C16 C17 H17A . . 109.5 ?
    C16 C17 H17B . . 109.5 ?
    H17A C17 H17B . . 109.5 ?
    C16 C17 H17C . . 109.5 ?
    H17A C17 H17C . . 109.5 ?
    H17B C17 H17C . . 109.5 ?
loop_
    _geom_hbond_atom_site_label_D
    _geom_hbond_atom_site_label_H
    _geom_hbond_atom_site_label_A
    _geom_hbond_site_symmetry_A
    _geom_hbond_distance_DH
    _geom_hbond_distance_HA
    _geom_hbond_distance_DA
    _geom_hbond_angle_DHA
    C6 H6 O2 2_546 0.95 2.45 3.3772(18) 165.5
    C17 H17B O2 1_545 0.98 2.55 3.458(2) 153.9
_shelx_hkl_file
;
   0   1   0   -0.72    0.01
   0   1   0   -0.70    0.01
   0   1   0   -0.70    0.01
   0   1   0   -0.72    0.01
   0   1   0   -0.71    0.01
   0  -1   0   -0.72    0.01
   0  -1   0   -0.73    0.01
   0  -1   0   -0.72    0.01
   0  -1   0   -0.73    0.01
   0  -1   0   -0.73    0.01
   0  -1   0   -0.73    0.01
   0   2   0  477.62   11.78
   0   2   0  478.45   11.98
   0   2   0  487.69   11.32
   0   2   0  492.79   12.25
   0   2   0  485.13   12.32
   0  -2   0  515.97   12.49
   0  -2   0  507.73   11.82
   0  -2   0  456.34   14.49
   0  -2   0  477.85   12.40
   0  -2   0  490.07   11.58
   0   3   0    0.01    0.02
   0   3   0    0.03    0.03
   0   3   0   -0.02    0.03
   0   3   0    0.06    0.03
   0   3   0    0.03    0.05
   0   3   0   -0.03    0.03
   0  -3   0    0.16    0.04
   0  -3   0   -0.02    0.04
   0  -3   0    0.07    0.04
   0  -3   0   -0.01    0.02
   0  -3   0    0.04    0.03
   0  -3   0    0.00    0.03
   0   4   0   45.12    1.15
   0   4   0   46.45    1.20
   0   4   0   45.06    1.21
   0   4   0   45.44    1.49
   0   4   0   45.82    1.09
   0   4   0   48.75    1.20
   0  -4   0   44.89    1.24
   0  -4   0   45.00    1.16
   0  -4   0   45.14    1.20
   0  -4   0   45.03    1.20
   0  -4   0   44.48    1.20
   0  -4   0   44.73    1.49
   0   5   0    0.22    0.06
   0   5   0    0.13    0.05
   0   5   0    0.18    0.07
   0   5   0    0.15    0.09
   0   5   0    0.15    0.05
   0   5   0    0.16    0.07
   0  -5   0    0.15    0.06
   0  -5   0    0.21    0.06
   0  -5   0    0.17    0.06
   0  -5   0    0.20    0.07
   0  -5   0    0.11    0.09
   0  -5   0    0.26    0.06
   0   6   0    3.91    0.38
   0   6   0    3.92    0.22
   0   6   0    3.87    0.24
   0   6   0    3.75    0.19
   0   6   0    3.75    0.25
   0   6   0    3.52    0.21
   0  -6   0    3.65    0.23
   0  -6   0    4.49    0.28
   0  -6   0    4.08    0.38
   0  -6   0    4.67    0.29
   0  -6   0    4.03    0.24
   0  -6   0    4.02    0.23
   0   7   0    0.20    0.09
   0   7   0    0.31    0.08
   0   7   0    0.33    0.08
   0  -7   0    0.53    0.13
   0  -7   0    0.43    0.16
   0  -7   0    0.46    0.12
   0  -7   0    0.12    0.07
   0   8   0    8.21    0.42
   0   8   0    8.07    0.37
   0  -8   0    8.83    0.47
   0   9   0   -0.07    0.06
   0  -9   0   -0.06    0.09
   0  10   0    0.84    0.14
  -1 -10   0    5.50    0.43
   1  10   0    4.82    0.27
  -1  -9   0    3.65    0.33
   1   9   0    3.19    0.22
  -1  -8   0   -0.05    0.08
  -1  -8   0    0.09    0.13
  -1  -8   0    0.04    0.08
  -1  -8   0    0.21    0.09
   1   8   0    0.03    0.06
  -1  -7   0    0.09    0.08
  -1  -7   0    0.01    0.07
  -1  -7   0    0.03    0.07
  -1  -7   0    0.03    0.10
  -1  -7   0    0.11    0.07
   1   7   0    0.02    0.07
   1   7   0    0.15    0.07
   1   7   0   -0.01    0.05
  -1  -6   0    7.75    0.38
  -1  -6   0    7.27    0.38
  -1  -6   0    8.68    0.37
  -1  -6   0    6.95    0.50
  -1  -6   0    7.76    0.34
   1   6   0    7.90    0.33
   1   6   0    7.78    0.31
   1   6   0    8.21    0.35
   1   6   0    8.30    0.28
  -1  -5   0   16.70    0.56
  -1  -5   0   17.63    0.78
  -1  -5   0   16.00    0.59
  -1  -5   0   17.45    0.55
  -1  -5   0   17.16    0.57
  -1  -5   0   17.51    0.60
   1   5   0   17.37    0.77
   1   5   0   17.56    0.56
   1   5   0   17.21    0.58
   1   5   0   17.96    0.48
   1   5   0   16.97    0.54
   1   5   0   17.90    0.52
  -1  -4   0   60.30    1.59
  -1  -4   0   60.37    1.48
  -1  -4   0   58.01    1.85
  -1  -4   0   58.69    1.51
  -1  -4   0   56.98    1.52
   1   4   0   59.39    1.38
   1   4   0   61.77    1.87
   1   4   0   59.01    1.51
   1   4   0   58.89    1.45
   1   4   0   58.71    1.51
   1   4   0   60.91    1.50
  -1  -3   0   25.77    0.88
  -1  -3   0   25.21    0.70
  -1  -3   0   26.39    0.67
  -1  -3   0   24.90    0.69
  -1  -3   0   24.70    0.73
   1   3   0   24.96    0.62
   1   3   0   26.01    0.68
   1   3   0   26.73    0.89
   1   3   0   26.64    0.66
   1   3   0   24.55    0.69
   1   3   0   24.38    0.68
  -1  -2   0   43.31    1.07
  -1  -2   0   43.04    1.09
  -1  -2   0   44.35    1.15
  -1  -2   0   43.60    1.05
  -1  -2   0   43.85    1.30
   1   2   0   44.07    1.00
   1   2   0   43.48    1.30
   1   2   0   43.87    1.04
   1   2   0   45.65    1.09
   1   2   0   43.94    1.15
   1   2   0   44.13    1.09
   1   2   0   43.60    1.04
  -1  -1   0   10.74    0.28
  -1  -1   0   10.28    0.35
  -1  -1   0   10.48    0.26
  -1  -1   0   10.39    0.32
  -1  -1   0   10.71    0.26
   1   1   0   10.22    0.27
   1   1   0   10.58    0.35
   1   1   0    9.99    0.31
  -1   0   0   -0.18    0.01
  -1   0   0   -0.15    0.01
   1   0   0   -0.18    0.01
   1   0   0   -0.18    0.01
  -1   1   0   10.13    0.28
  -1   1   0   10.43    0.28
  -1   1   0   10.38    0.28
  -1   1   0   10.38    0.35
   1  -1   0   10.04    0.27
   1  -1   0   10.12    0.30
  -1   2   0   43.33    1.03
  -1   2   0   42.65    1.05
  -1   2   0   41.93    1.27
  -1   2   0   43.24    1.10
  -1   2   0   42.74    1.08
   1  -2   0   42.99    1.10
   1  -2   0   43.49    1.06
   1  -2   0   42.56    1.07
   1  -2   0   42.70    1.08
   1  -2   0   41.44    1.28
  -1   3   0   25.54    0.87
  -1   3   0   25.11    0.66
  -1   3   0   24.98    0.71
  -1   3   0   25.26    0.69
  -1   3   0   24.16    0.68
   1  -3   0   24.70    0.69
   1  -3   0   24.36    0.71
   1  -3   0   25.23    0.70
   1  -3   0   23.71    0.87
   1  -3   0   25.57    0.69
  -1   4   0   57.72    1.51
  -1   4   0   57.76    1.53
  -1   4   0   59.65    1.46
  -1   4   0   58.23    1.49
  -1   4   0   59.72    1.84
   1  -4   0   55.00    1.83
   1  -4   0   58.57    1.51
   1  -4   0   58.20    1.56
   1  -4   0   59.74    1.51
   1  -4   0   59.02    1.52
  -1   5   0   17.61    0.51
  -1   5   0   17.09    0.56
  -1   5   0   17.07    0.54
  -1   5   0   16.46    0.58
  -1   5   0   17.90    0.78
  -1   5   0   17.33    0.59
   1  -5   0   17.24    0.57
   1  -5   0   17.43    0.61
   1  -5   0   16.10    0.77
   1  -5   0   17.05    0.60
   1  -5   0   17.12    0.56
  -1   6   0    7.43    0.33
  -1   6   0    7.70    0.37
  -1   6   0    8.48    0.53
  -1   6   0    7.65    0.37
  -1   6   0    7.72    0.30
  -1   6   0    7.40    0.33
   1  -6   0    7.72    0.35
   1  -6   0    7.85    0.35
   1  -6   0    7.51    0.39
   1  -6   0    7.24    0.50
   1  -6   0    7.00    0.37
  -1   7   0    0.01    0.06
  -1   7   0    0.08    0.06
  -1   7   0    0.09    0.07
  -1   7   0    0.10    0.08
  -1   7   0    0.06    0.08
   1  -7   0    0.12    0.13
   1  -7   0    0.00    0.07
   1  -7   0    0.02    0.06
  -1   8   0   -0.01    0.08
  -1   8   0    0.08    0.07
  -1   8   0    0.02    0.07
   1  -8   0    0.06    0.10
  -1   9   0    3.39    0.30
  -1   9   0    3.02    0.24
   1  -9   0    2.98    0.30
  -1  10   0    3.74    0.28
  -2 -10   0    0.25    0.12
  -2 -10   0   -0.04    0.11
  -2  -9   0    0.07    0.11
  -2  -9   0    0.14    0.09
   2   9   0    0.24    0.07
  -2  -8   0    1.22    0.19
  -2  -8   0    1.37    0.21
  -2  -8   0    1.42    0.17
  -2  -8   0    1.11    0.27
   2   8   0    1.57    0.13
  -2  -7   0    2.88    0.22
  -2  -7   0    4.08    0.41
  -2  -7   0    3.47    0.28
  -2  -7   0    2.70    0.25
  -2  -7   0    3.15    0.22
   2   7   0    3.13    0.21
   2   7   0    3.10    0.17
  -2  -6   0    0.25    0.09
  -2  -6   0    0.26    0.08
  -2  -6   0    0.14    0.08
  -2  -6   0    0.38    0.09
  -2  -6   0    0.14    0.11
   2   6   0    0.39    0.08
   2   6   0    0.36    0.06
  -2  -5   0   15.00    0.50
  -2  -5   0   16.47    0.59
  -2  -5   0   16.44    0.56
  -2  -5   0   15.44    0.72
   2   5   0   15.24    0.40
   2   5   0   15.50    0.45
   2   5   0   16.71    0.54
   2   5   0   15.85    0.46
   2   5   0   15.40    0.50
  -2  -4   0    2.91    0.17
  -2  -4   0    2.64    0.24
  -2  -4   0    2.85    0.15
  -2  -4   0    2.52    0.18
  -2  -4   0    2.87    0.15
   2   4   0    2.75    0.12
   2   4   0    2.83    0.14
   2   4   0    2.52    0.24
   2   4   0    2.63    0.09
   2   4   0    2.74    0.12
  -2  -3   0    0.64    0.11
  -2  -3   0    0.57    0.09
  -2  -3   0    0.60    0.07
  -2  -3   0    0.52    0.06
  -2  -3   0    0.61    0.06
   2   3   0    0.63    0.04
   2   3   0    0.53    0.05
   2   3   0    0.54    0.09
  -2  -2   0   42.05    0.98
  -2  -2   0   39.54    1.11
  -2  -2   0   40.90    1.01
  -2  -2   0   41.87    1.23
  -2  -2   0   40.90    0.93
   2   2   0   39.99    1.10
   2   2   0   42.14    1.01
  -2  -1   0    0.21    0.03
  -2  -1   0    0.26    0.04
   2   1   0    0.17    0.04
  -2   0   0  122.23    2.94
  -2   0   0  123.13    3.33
   2   0   0  122.34    3.32
   2   0   0  121.83    3.00
  -2   1   0    0.17    0.02
  -2   1   0    0.15    0.01
  -2   1   0    0.16    0.04
  -2   1   0    0.18    0.04
  -2   1   0    0.13    0.02
   2  -1   0    0.14    0.04
   2  -1   0    0.15    0.03
  -2   2   0   39.11    1.01
  -2   2   0   39.94    1.02
  -2   2   0   40.38    1.00
  -2   2   0   39.27    1.05
  -2   2   0   38.93    1.21
   2  -2   0   40.55    1.06
   2  -2   0   42.12    1.00
  -2   3   0    0.55    0.07
  -2   3   0    0.59    0.08
  -2   3   0    0.71    0.12
  -2   3   0    0.60    0.08
  -2   3   0    0.58    0.06
   2  -3   0    0.69    0.09
   2  -3   0    0.68    0.06
   2  -3   0    0.55    0.06
   2  -3   0    0.58    0.08
   2  -3   0    0.51    0.11
  -2   4   0    2.59    0.15
  -2   4   0    2.28    0.16
  -2   4   0    2.44    0.17
  -2   4   0    2.25    0.23
  -2   4   0    2.37    0.14
   2  -4   0    2.62    0.15
   2  -4   0    2.29    0.14
   2  -4   0    2.49    0.18
   2  -4   0    2.36    0.24
   2  -4   0    2.37    0.17
  -2   5   0   16.53    0.55
  -2   5   0   17.33    0.54
  -2   5   0   15.68    0.57
  -2   5   0   16.25    0.57
  -2   5   0   16.95    0.76
   2  -5   0   14.93    0.74
   2  -5   0   17.09    0.54
   2  -5   0   17.11    0.56
   2  -5   0   17.35    0.60
   2  -5   0   15.78    0.59
  -2   6   0    0.39    0.11
  -2   6   0    0.53    0.12
  -2   6   0    0.41    0.09
  -2   6   0    0.42    0.09
   2  -6   0    0.25    0.08
   2  -6   0    0.54    0.17
   2  -6   0    0.36    0.08
   2  -6   0    0.55    0.12
   2  -6   0    0.35    0.11
  -2   7   0    3.87    0.24
  -2   7   0    3.15    0.27
  -2   7   0    2.85    0.19
  -2   7   0    3.89    0.28
  -2   7   0    3.50    0.24
   2  -7   0    3.21    0.27
  -2   8   0    0.97    0.18
  -2   8   0    1.15    0.14
  -2   8   0    1.20    0.16
   2  -8   0    1.19    0.20
  -2   9   0    0.28    0.11
  -2   9   0    0.10    0.12
  -2   9   0    0.17    0.08
   2  -9   0    0.11    0.13
  -2  10   0    0.01    0.10
  -3 -10   0    1.22    0.20
  -3 -10   0    1.15    0.24
  -3  -9   0    0.64    0.15
  -3  -9   0    0.96    0.21
  -3  -9   0    1.51    0.23
  -3  -8   0    0.55    0.14
  -3  -8   0    0.75    0.14
  -3  -8   0    0.62    0.22
  -3  -8   0    1.09    0.19
  -3  -7   0    1.19    0.25
  -3  -7   0    1.18    0.18
  -3  -7   0    1.10    0.14
  -3  -7   0    1.27    0.15
  -3  -7   0    1.22    0.18
   3   7   0    1.00    0.06
  -3  -6   0    0.07    0.08
  -3  -6   0    0.09    0.07
  -3  -6   0    0.02    0.05
  -3  -6   0    0.02    0.05
  -3  -6   0    0.22    0.09
   3   6   0    0.10    0.06
   3   6   0    0.14    0.03
  -3  -5   0    7.32    0.33
  -3  -5   0    6.44    0.43
  -3  -5   0    6.76    0.36
  -3  -5   0    7.08    0.29
   3   5   0    7.36    0.27
  -3  -4   0    4.95    0.21
  -3  -4   0    4.59    0.23
  -3  -4   0    4.78    0.20
  -3  -4   0    4.51    0.27
  -3  -4   0    5.25    0.33
   3   4   0    4.48    0.19
   3   4   0    5.55    0.30
  -3  -3   0   10.39    0.47
  -3  -3   0   10.86    0.35
  -3  -3   0   11.55    0.33
  -3  -3   0   11.13    0.44
  -3  -3   0   11.09    0.37
   3   3   0   11.27    0.32
   3   3   0   11.32    0.44
  -3  -2   0    1.26    0.12
  -3  -2   0    1.54    0.09
   3   2   0    1.14    0.12
  -3  -1   0   29.99    0.89
  -3  -1   0   30.85    0.73
  -3  -1   0   31.12    0.74
   3   1   0   29.27    0.86
  -3   0   0   -0.25    0.01
  -3   0   0   -0.21    0.02
   3   0   0   -0.20    0.02
   3   0   0   -0.22    0.02
  -3   1   0   29.11    0.81
  -3   1   0   28.79    0.89
  -3   1   0   30.35    0.74
  -3   1   0   29.32    0.72
   3  -1   0   30.22    0.83
   3  -1   0   30.03    0.90
  -3   2   0    1.54    0.09
  -3   2   0    1.38    0.13
  -3   2   0    1.60    0.10
  -3   2   0    1.55    0.12
  -3   2   0    1.69    0.08
   3  -2   0    1.41    0.14
   3  -2   0    1.60    0.12
  -3   3   0   10.83    0.37
  -3   3   0   10.76    0.48
  -3   3   0   10.48    0.40
  -3   3   0   10.97    0.37
   3  -3   0   11.43    0.50
   3  -3   0   10.80    0.32
   3  -3   0   11.20    0.32
   3  -3   0   10.77    0.40
  -3   4   0    4.08    0.24
  -3   4   0    4.56    0.21
  -3   4   0    4.39    0.22
  -3   4   0    4.28    0.23
  -3   4   0    4.41    0.31
   3  -4   0    4.74    0.19
   3  -4   0    4.18    0.19
   3  -4   0    4.64    0.25
   3  -4   0    4.52    0.33
  -3   5   0    7.00    0.35
  -3   5   0    7.28    0.46
  -3   5   0    7.16    0.31
  -3   5   0    7.46    0.35
  -3   5   0    6.85    0.31
   3  -5   0    7.25    0.30
   3  -5   0    7.95    0.37
   3  -5   0    7.02    0.47
   3  -5   0    6.99    0.35
   3  -5   0    7.69    0.30
  -3   6   0    0.00    0.05
  -3   6   0    0.15    0.06
  -3   6   0   -0.02    0.06
  -3   6   0    0.08    0.06
   3  -6   0    0.03    0.09
   3  -6   0    0.02    0.07
   3  -6   0    0.08    0.05
  -3   7   0    1.04    0.14
  -3   7   0    1.28    0.19
  -3   7   0    1.11    0.17
  -3   7   0    1.32    0.16
   3  -7   0    1.29    0.19
  -3   8   0    0.91    0.18
  -3   8   0    0.86    0.15
  -3   8   0    0.63    0.11
   3  -8   0    0.88    0.18
  -3   9   0    0.75    0.13
  -3   9   0    0.95    0.20
  -3   9   0    0.73    0.15
  -3  10   0    0.93    0.23
  -3  10   0    1.09    0.16
  -3  10   0    0.96    0.18
  -4 -10   0    0.50    0.18
  -4 -10   0    0.34    0.14
  -4  -9   0    2.35    0.29
  -4  -9   0    2.28    0.29
  -4  -9   0    2.22    0.24
  -4  -8   0    1.94    0.20
  -4  -8   0    2.04    0.25
  -4  -8   0    2.45    0.26
  -4  -7   0    5.12    0.45
  -4  -7   0    5.23    0.34
  -4  -7   0    5.68    0.37
  -4  -7   0    5.38    0.30
  -4  -7   0    4.61    0.29
  -4  -6   0    8.68    0.54
  -4  -6   0    7.22    0.42
  -4  -6   0    7.98    0.35
  -4  -6   0    8.10    0.36
  -4  -6   0    8.58    0.41
  -4  -5   0   36.28    1.04
  -4  -5   0   34.92    1.14
  -4  -5   0   36.63    0.98
  -4  -5   0   35.59    1.31
   4   5   0   36.52    0.95
   4   5   0   37.20    1.18
  -4  -4   0    0.22    0.08
  -4  -4   0    0.19    0.06
  -4  -4   0    0.19    0.05
  -4  -4   0    0.12    0.04
  -4  -4   0    0.09    0.07
   4   4   0    0.04    0.06
  -4  -3   0    5.80    0.24
  -4  -3   0    5.63    0.16
  -4  -3   0    5.76    0.19
  -4  -3   0    6.08    0.32
  -4  -3   0    5.39    0.31
   4   3   0    6.03    0.31
  -4  -2   0    3.78    0.22
  -4  -2   0    4.06    0.17
  -4  -2   0    4.55    0.17
  -4  -2   0    3.88    0.22
   4   2   0    3.96    0.23
  -4  -1   0   57.90    1.31
  -4  -1   0   57.83    1.40
  -4  -1   0   55.64    1.31
  -4  -1   0   54.55    1.58
   4   1   0   53.10    1.51
  -4   0   0   19.43    0.57
  -4   0   0   19.86    0.48
  -4   0   0   19.54    0.48
  -4   0   0   19.65    0.61
   4   0   0   19.62    0.61
   4   0   0   19.41    0.63
  -4   1   0   57.44    1.46
  -4   1   0   55.22    1.60
  -4   1   0   55.67    1.32
  -4   1   0   55.32    1.33
   4  -1   0   57.03    1.61
   4  -1   0   54.78    1.49
  -4   2   0    3.90    0.14
  -4   2   0    3.88    0.17
  -4   2   0    3.88    0.21
  -4   2   0    4.26    0.15
  -4   2   0    4.10    0.24
   4  -2   0    4.00    0.21
   4  -2   0    3.74    0.24
  -4   3   0    5.37    0.27
  -4   3   0    4.98    0.31
  -4   3   0    5.34    0.22
  -4   3   0    5.88    0.25
   4  -3   0    4.92    0.32
   4  -3   0    5.60    0.27
  -4   4   0    0.24    0.07
  -4   4   0    0.11    0.06
  -4   4   0    0.20    0.09
  -4   4   0    0.14    0.05
  -4   4   0    0.17    0.05
   4  -4   0    0.18    0.09
   4  -4   0    0.15    0.07
   4  -4   0    0.18    0.03
  -4   5   0   36.67    0.99
  -4   5   0   35.50    1.04
  -4   5   0   35.39    1.03
  -4   5   0   34.16    1.09
   4  -5   0   34.87    0.93
   4  -5   0   34.53    1.09
   4  -5   0   35.93    0.93
   4  -5   0   35.57    1.34
  -4   6   0    8.01    0.38
  -4   6   0    8.79    0.38
  -4   6   0    8.94    0.43
   4  -6   0    8.93    0.33
   4  -6   0    8.66    0.44
  -4   7   0    5.17    0.30
  -4   7   0    5.48    0.31
  -4   7   0    4.55    0.32
  -4   7   0    4.40    0.33
   4  -7   0    5.60    0.36
  -4   8   0    2.39    0.22
  -4   8   0    2.60    0.27
  -4   8   0    2.20    0.25
   4  -8   0    1.76    0.24
  -4   9   0    2.47    0.29
  -4   9   0    2.51    0.24
  -4   9   0    1.56    0.18
  -4  10   0    0.14    0.12
  -4  10   0    0.04    0.08
  -4  10   0    0.40    0.17
  -5 -10   0    0.43    0.18
  -5 -10   0    0.35    0.18
  -5 -10   0    0.21    0.13
  -5  -9   0    1.20    0.19
  -5  -9   0    1.50    0.24
  -5  -9   0    1.33    0.24
  -5  -8   0    1.56    0.23
  -5  -8   0    1.79    0.23
  -5  -8   0    1.99    0.21
  -5  -7   0    1.11    0.25
  -5  -7   0    1.17    0.20
  -5  -7   0    1.20    0.15
  -5  -7   0    1.35    0.19
  -5  -6   0    0.08    0.07
  -5  -6   0    0.16    0.08
  -5  -6   0    0.16    0.11
  -5  -6   0    0.27    0.13
  -5  -5   0   34.88    0.93
  -5  -5   0   34.53    1.26
  -5  -5   0   32.98    1.13
  -5  -5   0   33.47    1.00
   5   5   0   34.54    1.15
  -5  -4   0    0.45    0.07
  -5  -4   0    0.45    0.12
  -5  -4   0    0.37    0.08
  -5  -4   0    0.40    0.11
   5   4   0    0.42    0.11
  -5  -3   0    4.01    0.28
  -5  -3   0    4.16    0.14
  -5  -3   0    4.63    0.21
  -5  -3   0    4.47    0.28
  -5  -3   0    3.99    0.26
  -5  -3   0    4.25    0.21
   5   3   0    3.87    0.26
  -5  -2   0   46.17    1.16
  -5  -2   0   48.21    1.40
  -5  -2   0   46.85    1.17
  -5  -2   0   47.08    1.14
  -5  -2   0   44.09    1.39
   5   2   0   46.18    1.35
  -5  -1   0   17.44    0.45
  -5  -1   0   18.06    0.59
  -5  -1   0   17.45    0.52
  -5  -1   0   18.33    0.45
   5   1   0   16.84    0.58
   5   1   0   16.98    0.62
  -5   0   0    0.08    0.04
  -5   0   0    0.07    0.02
  -5   0   0    0.04    0.03
  -5   0   0    0.07    0.02
   5   0   0    0.11    0.06
   5   0   0    0.03    0.04
  -5   1   0   17.16    0.58
  -5   1   0   18.40    0.48
  -5   1   0   18.64    0.63
  -5   1   0   18.58    0.50
   5  -1   0   18.16    0.63
   5  -1   0   18.20    0.62
  -5   2   0   46.59    1.15
  -5   2   0   46.28    1.43
  -5   2   0   47.82    1.20
  -5   2   0   45.76    1.29
  -5   2   0   47.55    1.15
  -5   2   0   46.56    1.17
   5  -2   0   46.93    1.32
   5  -2   0   45.11    1.44
  -5   3   0    3.87    0.17
  -5   3   0    3.56    0.20
  -5   3   0    4.13    0.19
  -5   3   0    3.57    0.26
  -5   3   0    4.03    0.25
   5  -3   0    3.73    0.28
   5  -3   0    3.63    0.23
  -5   4   0    0.27    0.07
  -5   4   0    0.32    0.11
  -5   4   0    0.38    0.09
  -5   4   0    0.39    0.07
  -5   4   0    0.31    0.10
   5  -4   0    0.22    0.10
   5  -4   0    0.25    0.09
  -5   5   0   33.32    1.01
  -5   5   0   33.94    1.00
  -5   5   0   33.81    0.95
  -5   5   0   33.74    1.08
   5  -5   0   33.90    1.07
  -5   6   0    0.11    0.07
  -5   6   0    0.15    0.09
  -5   6   0    0.13    0.10
  -5   6   0    0.13    0.08
   5  -6   0    0.20    0.11
  -5   7   0    0.99    0.19
  -5   7   0    0.96    0.15
  -5   7   0    1.01    0.18
  -5   7   0    1.28    0.16
   5  -7   0    1.30    0.20
  -5   8   0    1.80    0.23
  -5   8   0    1.21    0.18
  -5   8   0    1.46    0.23
  -5   9   0    0.96    0.15
  -5   9   0    1.12    0.19
  -5   9   0    1.18    0.23
  -5  10   0    0.43    0.13
  -5  10   0    0.64    0.21
  -6  -9   0   -0.03    0.11
  -6  -9   0    0.08    0.11
  -6  -8   0    9.69    0.52
  -6  -8   0    9.41    0.56
  -6  -7   0    0.37    0.12
  -6  -7   0    0.38    0.15
  -6  -6   0    0.71    0.17
  -6  -6   0    0.45    0.11
  -6  -6   0    0.42    0.15
   6   6   0    0.36    0.14
  -6  -5   0   26.90    1.05
  -6  -5   0   26.32    0.98
  -6  -5   0   26.32    0.83
   6   5   0   26.75    0.98
  -6  -4   0    0.03    0.05
  -6  -4   0    0.03    0.07
  -6  -4   0    0.03    0.06
  -6  -4   0    0.00    0.07
   6   4   0    0.15    0.08
  -6  -3   0    0.06    0.06
  -6  -3   0    0.10    0.06
  -6  -3   0    0.06    0.04
  -6  -3   0    0.08    0.05
  -6  -3   0    0.11    0.03
   6   3   0    0.14    0.08
  -6  -2   0   24.96    0.84
  -6  -2   0   25.71    0.70
  -6  -2   0   26.11    0.70
  -6  -2   0   25.15    0.70
  -6  -2   0   24.93    0.84
  -6  -2   0   26.86    0.68
   6   2   0   24.36    0.86
  -6  -1   0    0.90    0.07
  -6  -1   0    0.75    0.10
  -6  -1   0    0.86    0.09
  -6  -1   0    1.23    0.08
   6   1   0    1.06    0.11
   6   1   0    0.78    0.14
  -6   0   0  151.97    3.81
  -6   0   0  153.07    3.57
  -6   0   0  160.41    3.58
  -6   0   0  158.44    4.23
   6   0   0  155.18    3.98
   6   0   0  155.71    4.23
  -6   1   0    0.89    0.11
  -6   1   0    0.79    0.07
  -6   1   0    0.96    0.09
  -6   1   0    0.70    0.10
   6  -1   0    0.75    0.13
   6  -1   0    0.91    0.11
  -6   2   0   26.12    0.66
  -6   2   0   26.41    0.74
  -6   2   0   25.98    0.82
  -6   2   0   26.15    0.66
  -6   2   0   26.00    0.89
  -6   2   0   25.71    0.71
   6  -2   0   25.34    0.90
   6  -2   0   26.00    0.85
  -6   3   0    0.07    0.04
  -6   3   0    0.09    0.06
  -6   3   0    0.05    0.04
  -6   3   0    0.16    0.08
   6  -3   0    0.16    0.09
   6  -3   0    0.27    0.09
  -6   4   0    0.04    0.05
  -6   4   0    0.01    0.04
  -6   4   0    0.09    0.05
  -6   4   0    0.05    0.07
   6  -4   0    0.14    0.08
  -6   5   0   27.15    0.86
  -6   5   0   25.54    0.83
  -6   5   0   27.04    0.79
  -6   5   0   26.43    0.92
   6  -5   0   25.23    0.90
  -6   6   0    0.25    0.12
  -6   6   0    0.41    0.12
  -6   6   0    0.30    0.10
   6  -6   0    0.41    0.13
  -6   7   0    0.35    0.14
  -6   7   0    0.29    0.11
  -6   7   0    0.40    0.12
   6  -7   0    0.29    0.13
  -6   8   0    9.58    0.55
  -6   8   0    9.42    0.46
  -6   8   0    9.44    0.53
  -6   9   0    0.11    0.13
  -6   9   0    0.09    0.10
  -7  -9   0    1.69    0.28
  -7  -9   0    2.26    0.29
  -7  -8   0    0.00    0.10
  -7  -8   0   -0.05    0.08
  -7  -7   0    0.65    0.18
  -7  -7   0    0.70    0.16
  -7  -6   0    4.83    0.38
  -7  -6   0    4.35    0.29
   7   6   0    4.74    0.40
  -7  -5   0    5.05    0.38
  -7  -5   0    4.53    0.35
  -7  -5   0    5.32    0.29
   7   5   0    4.51    0.37
  -7  -4   0    0.20    0.07
  -7  -4   0    0.03    0.07
  -7  -4   0    0.23    0.09
   7   4   0    0.24    0.11
  -7  -3   0    0.16    0.07
  -7  -3   0    0.28    0.09
  -7  -3   0    0.14    0.05
   7   3   0    0.00    0.06
  -7  -2   0    5.74    0.24
  -7  -2   0    5.56    0.23
  -7  -2   0    5.37    0.29
  -7  -2   0    5.57    0.29
  -7  -2   0    5.63    0.24
  -7  -2   0    5.71    0.23
   7   2   0    5.45    0.35
  -7  -1   0    1.58    0.13
  -7  -1   0    1.64    0.10
  -7  -1   0    1.61    0.10
  -7  -1   0    1.47    0.13
   7   1   0    1.51    0.19
   7   1   0    1.69    0.15
  -7   0   0    0.22    0.07
  -7   0   0    0.24    0.06
   7   0   0    0.18    0.06
   7   0   0    0.18    0.08
  -7   1   0    1.62    0.15
  -7   1   0    1.76    0.11
  -7   1   0    1.55    0.12
  -7   1   0    1.56    0.16
   7  -1   0    1.66    0.16
   7  -1   0    1.86    0.20
  -7   2   0    5.53    0.32
  -7   2   0    5.79    0.31
  -7   2   0    5.65    0.18
  -7   2   0    6.09    0.25
  -7   2   0    5.69    0.18
   7  -2   0    5.68    0.34
   7  -2   0    5.49    0.33
  -7   3   0   -0.01    0.05
  -7   3   0    0.15    0.06
  -7   3   0    0.03    0.06
   7  -3   0    0.11    0.08
  -7   4   0    0.29    0.09
  -7   4   0    0.21    0.09
   7  -4   0    0.23    0.10
  -7   5   0    5.50    0.36
  -7   5   0    4.87    0.31
   7  -5   0    5.29    0.34
  -7   6   0    4.27    0.34
  -7   6   0    4.39    0.30
   7  -6   0    4.19    0.32
  -7   7   0    0.65    0.14
  -7   7   0    0.65    0.18
  -7   7   0    0.86    0.18
   7  -7   0    0.90    0.19
  -7   8   0    0.01    0.10
  -7   8   0   -0.05    0.10
  -7   8   0    0.01    0.09
  -7   9   0    1.67    0.27
  -7   9   0    1.58    0.28
  -7   9   0    1.89    0.24
  -8  -8   0    0.69    0.18
  -8  -8   0    0.79    0.22
  -8  -7   0    2.60    0.26
  -8  -7   0    2.36    0.31
   8   7   0    2.60    0.34
  -8  -6   0   -0.06    0.06
  -8  -6   0    0.09    0.11
   8   6   0   -0.09    0.10
  -8  -5   0    3.41    0.34
  -8  -5   0    3.86    0.26
   8   5   0    3.98    0.36
  -8  -4   0    9.92    0.56
  -8  -4   0    8.83    0.47
  -8  -4   0    9.16    0.40
   8   4   0    9.84    0.54
  -8  -3   0    0.98    0.12
  -8  -3   0    0.81    0.14
  -8  -3   0    1.08    0.14
   8   3   0    0.94    0.18
  -8  -2   0    0.46    0.08
  -8  -2   0    0.52    0.09
  -8  -2   0    0.37    0.09
  -8  -2   0    0.41    0.08
   8   2   0    0.51    0.14
  -8  -1   0    1.77    0.15
  -8  -1   0    1.81    0.12
  -8  -1   0    1.88    0.13
  -8  -1   0    2.08    0.16
   8   1   0    1.65    0.21
  -8   0   0   36.47    1.07
  -8   0   0   38.02    1.13
  -8   0   0   37.01    0.94
  -8   0   0   35.71    0.95
   8   0   0   37.58    1.15
   8   0   0   35.06    1.21
  -8   1   0    1.66    0.16
  -8   1   0    2.17    0.19
  -8   1   0    1.71    0.12
   8  -1   0    2.07    0.23
   8  -1   0    1.67    0.17
  -8   2   0    0.37    0.07
  -8   2   0    0.48    0.05
  -8   2   0    0.35    0.11
  -8   2   0    0.36    0.10
   8  -2   0    0.17    0.10
  -8   3   0    0.94    0.12
  -8   3   0    1.06    0.17
   8  -3   0    0.99    0.17
  -8   4   0    8.46    0.45
  -8   4   0    8.83    0.39
   8  -4   0    8.80    0.47
  -8   5   0    3.76    0.32
  -8   5   0    3.70    0.26
   8  -5   0    3.71    0.31
  -8   6   0    0.03    0.08
  -8   6   0    0.02    0.07
   8  -6   0   -0.01    0.09
  -8   7   0    2.65    0.31
  -8   7   0    2.28    0.27
  -8   8   0    0.63    0.20
  -8   8   0    0.86    0.20
  -9  -8   0    0.56    0.20
  -9  -8   0    0.60    0.17
  -9  -7   0    4.90    0.35
  -9  -7   0    5.08    0.45
   9   7   0    5.40    0.49
  -9  -6   0    1.38    0.26
  -9  -6   0    1.64    0.20
   9   6   0    1.78    0.29
  -9  -5   0   13.76    0.55
  -9  -5   0   13.03    0.71
   9   5   0   12.87    0.69
  -9  -4   0    0.19    0.12
  -9  -4   0    0.26    0.10
  -9  -4   0    0.20    0.09
   9   4   0    0.26    0.13
  -9  -3   0    0.09    0.07
  -9  -3   0    0.15    0.07
   9   3   0    0.06    0.09
  -9  -2   0    2.78    0.19
  -9  -2   0    2.75    0.20
  -9  -2   0    2.73    0.19
   9   2   0    3.03    0.31
  -9  -1   0    0.58    0.09
  -9  -1   0    0.34    0.07
  -9  -1   0    0.39    0.09
   9   1   0    0.36    0.13
  -9   0   0    0.05    0.05
  -9   0   0   -0.04    0.05
  -9   0   0    0.08    0.04
   9   0   0    0.02    0.08
  -9   1   0    0.51    0.10
  -9   1   0    0.44    0.11
  -9   1   0    0.51    0.08
   9  -1   0    0.47    0.14
  -9   2   0    2.40    0.17
  -9   2   0    2.88    0.24
   9  -2   0    3.00    0.29
  -9   3   0    0.13    0.07
  -9   3   0    0.00    0.07
   9  -3   0    0.16    0.10
  -9   4   0    0.14    0.08
  -9   4   0    0.16    0.11
   9  -4   0    0.27    0.13
  -9   5   0   13.05    0.63
  -9   5   0   13.04    0.56
   9  -5   0   12.57    0.63
  -9   6   0    1.80    0.26
  -9   6   0    1.56    0.22
   9  -6   0    1.67    0.25
  -9   7   0    4.93    0.38
  -9   7   0    5.23    0.44
  -9   8   0    1.22    0.25
  -9   8   0    0.51    0.18
 -10  -7   0    5.25    0.37
 -10  -7   0    4.77    0.46
  10   7   0    4.54    0.48
 -10  -6   0    2.50    0.25
 -10  -6   0    2.93    0.36
  10   6   0    3.11    0.38
 -10  -5   0    0.51    0.13
 -10  -5   0    0.42    0.18
  10   5   0    0.61    0.20
 -10  -4   0    1.18    0.16
 -10  -4   0    1.46    0.27
  10   4   0    0.90    0.22
 -10  -3   0    6.14    0.32
  10   3   0    6.19    0.45
 -10  -2   0    0.91    0.13
 -10  -2   0    0.96    0.12
  10   2   0    0.94    0.21
 -10  -1   0   17.65    0.56
 -10  -1   0   16.45    0.59
  10   1   0   17.01    0.79
 -10   0   0   13.10    0.44
 -10   0   0   12.89    0.48
 -10   0   0   11.90    0.50
  10   0   0   13.23    0.66
 -10   1   0   16.72    0.65
 -10   1   0   17.33    0.55
  10  -1   0   17.21    0.79
 -10   2   0    0.83    0.12
 -10   2   0    0.95    0.16
  10  -2   0    0.90    0.20
 -10   3   0    6.48    0.33
 -10   3   0    6.56    0.41
  10  -3   0    6.58    0.46
 -10   4   0    1.30    0.21
 -10   4   0    1.28    0.17
  10  -4   0    1.28    0.22
 -10   5   0    0.63    0.18
 -10   5   0    0.49    0.13
  10  -5   0    0.70    0.19
 -10   6   0    2.28    0.29
 -10   6   0    2.73    0.27
 -10   7   0    4.92    0.39
 -10   7   0    4.69    0.42
 -11  -6   0    0.07    0.12
 -11  -6   0   -0.01    0.08
  11   6   0   -0.21    0.10
 -11  -5   0    2.60    0.36
 -11  -5   0    1.95    0.22
  11   5   0    2.92    0.37
 -11  -4   0    1.01    0.25
 -11  -4   0    0.65    0.13
  11   4   0    0.39    0.16
 -11  -3   0    3.92    0.26
  11   3   0    4.31    0.41
 -11  -2   0    0.26    0.09
 -11  -2   0    0.27    0.09
  11   2   0    0.13    0.12
 -11  -1   0   -0.02    0.04
 -11  -1   0    0.06    0.06
  11   1   0   -0.16    0.07
 -11   0   0    0.07    0.06
  11   0   0   -0.01    0.11
 -11   1   0   -0.04    0.07
 -11   1   0   -0.05    0.04
  11  -1   0   -0.02    0.10
 -11   2   0    0.11    0.10
 -11   2   0    0.19    0.08
  11  -2   0    0.16    0.13
 -11   3   0    3.94    0.27
 -11   3   0    3.92    0.33
  11  -3   0    4.50    0.41
 -11   4   0    0.59    0.13
 -11   4   0    0.77    0.19
  11  -4   0    0.81    0.21
 -11   5   0    2.63    0.30
 -11   5   0    2.71    0.26
  11  -5   0    1.97    0.30
 -11   6   0   -0.16    0.09
 -11   6   0    0.08    0.10
 -12  -5   0    1.48    0.20
 -12  -5   0    1.24    0.28
  12   5   0    1.21    0.28
 -12  -4   0    1.53    0.30
 -12  -4   0    1.15    0.17
  12   4   0    1.27    0.28
 -12  -3   0    4.88    0.31
  12   3   0    5.24    0.48
 -12  -2   0   -0.02    0.06
 -12  -2   0    0.13    0.08
  12   2   0    0.07    0.12
 -12  -1   0    0.04    0.07
  12   1   0    0.07    0.12
 -12   0   0    5.66    0.30
  12   0   0    4.98    0.45
 -12   1   0    0.13    0.07
 -12   1   0    0.01    0.09
  12  -1   0   -0.08    0.10
 -12   2   0    0.02    0.07
 -12   2   0    0.05    0.10
  12  -2   0    0.07    0.13
 -12   3   0    5.48    0.40
 -12   3   0    5.32    0.33
  12  -3   0    5.51    0.47
 -12   4   0    1.57    0.20
 -12   4   0    1.32    0.23
  12  -4   0    1.85    0.30
 -12   5   0    1.35    0.25
 -12   5   0    1.40    0.21
 -13  -4   0    0.93    0.26
 -13  -4   0    0.85    0.17
  13   4   0    0.96    0.26
 -13  -3   0    0.48    0.13
  13   3   0    0.15    0.14
 -13  -2   0    3.32    0.26
 -13  -2   0    2.03    0.22
  13   2   0    2.76    0.37
 -13  -1   0    0.00    0.08
  13   1   0   -0.02    0.13
 -13   0   0    0.10    0.09
  13   0   0    0.04    0.13
 -13   1   0   -0.03    0.07
  13  -1   0    0.12    0.14
 -13   2   0    2.52    0.28
 -13   2   0    2.73    0.24
  13  -2   0    2.67    0.36
 -13   3   0    0.49    0.14
 -13   3   0    0.50    0.17
  13  -3   0    0.57    0.21
 -13   4   0    0.93    0.22
 -13   4   0    0.77    0.17
 -14  -2   0    0.44    0.14
  14   2   0    0.98    0.28
 -14  -1   0    0.12    0.12
  14   1   0    0.22    0.18
 -14   0   0    6.76    0.39
  14   0   0    6.29    0.56
 -14   1   0    0.14    0.11
  14  -1   0    0.07    0.17
 -14   2   0    0.56    0.14
  14  -2   0    0.97    0.27
  14  -2  -1    0.23    0.19
 -14   2   1    0.24    0.12
  14  -1  -1    1.96    0.35
 -14   1   1    1.95    0.23
  14   0  -1   -0.01    0.14
 -14   0   1    0.17    0.11
  14   1  -1    2.11    0.35
 -14  -1   1    2.04    0.23
  14   2  -1    0.09    0.17
 -14  -2   1    0.15    0.11
  13  -4  -1    0.03    0.16
 -13   4   1    0.13    0.10
 -13   4   1    0.21    0.14
  13  -3  -1    4.21    0.45
 -13   3   1    4.09    0.30
 -13   3   1    3.46    0.34
  13  -2  -1    0.08    0.14
 -13   2   1    0.10    0.08
 -13   2   1    0.20    0.12
  13  -1  -1   -0.15    0.09
 -13   1   1   -0.04    0.07
  13   0  -1    0.18    0.15
 -13   0   1   -0.02    0.07
  13   1  -1   -0.05    0.13
 -13  -1   1   -0.03    0.08
  13   2  -1    0.18    0.14
 -13  -2   1    0.01    0.08
 -13  -2   1    0.18    0.10
  13   3  -1    3.88    0.44
 -13  -3   1    3.74    0.30
  13   4  -1    0.29    0.18
 -13  -4   1    0.31    0.19
 -13  -4   1    0.37    0.14
  12  -5  -1    2.26    0.33
 -12   5   1    2.28    0.30
 -12   5   1    2.81    0.28
  12  -4  -1    0.38    0.19
 -12   4   1    0.29    0.14
 -12   4   1    0.31    0.12
  12  -3  -1   -0.12    0.12
 -12   3   1    0.01    0.09
 -12   3   1   -0.08    0.06
  12  -2  -1    3.81    0.41
 -12   2   1    4.11    0.32
 -12   2   1    3.92    0.27
  12  -1  -1    2.08    0.32
 -12   1   1    2.13    0.23
  12   0  -1    0.06    0.11
 -12   0   1    0.07    0.07
  12   1  -1    2.64    0.35
 -12  -1   1    2.21    0.21
  12   2  -1    3.84    0.41
 -12  -2   1    3.85    0.28
 -12  -2   1    4.09    0.29
  12   3  -1    0.20    0.15
 -12  -3   1    0.00    0.08
  12   4  -1    0.19    0.15
 -12  -4   1    0.47    0.19
 -12  -4   1    0.13    0.09
  12   5  -1    2.86    0.38
 -12  -5   1    2.86    0.39
 -12  -5   1    2.68    0.26
 -11   6   1    0.10    0.13
 -11   6   1    0.02    0.09
  11  -5  -1    0.05    0.13
 -11   5   1    0.48    0.17
 -11   5   1    0.08    0.10
  11  -4  -1    2.80    0.33
 -11   4   1    3.01    0.26
 -11   4   1    2.81    0.29
  11  -3  -1    0.18    0.13
 -11   3   1    0.49    0.12
 -11   3   1    0.47    0.15
  11  -2  -1    0.97    0.22
 -11   2   1    0.44    0.11
 -11   2   1    0.44    0.13
  11  -1  -1    2.23    0.31
 -11   1   1    2.47    0.23
 -11   1   1    2.11    0.19
  11   0  -1   10.29    0.62
 -11   0   1   10.86    0.44
  11   1  -1    2.17    0.30
 -11  -1   1    2.12    0.19
  11   2  -1    0.60    0.19
 -11  -2   1    0.80    0.14
 -11  -2   1    0.56    0.12
  11   3  -1    0.42    0.17
 -11  -3   1    0.31    0.10
  11   4  -1    2.72    0.35
 -11  -4   1    2.94    0.25
  11   5  -1    0.36    0.16
 -11  -5   1    0.19    0.10
 -11  -5   1    0.13    0.14
  11   6  -1    0.01    0.14
 -11  -6   1   -0.06    0.11
 -11  -6   1    0.01    0.08
 -10   7   1    1.03    0.24
 -10   7   1    1.30    0.23
  10  -6  -1    4.03    0.38
 -10   6   1    4.80    0.35
 -10   6   1    3.55    0.35
  10  -5  -1    0.77    0.20
 -10   5   1    0.55    0.17
 -10   5   1    0.60    0.15
  10  -4  -1   -0.05    0.08
 -10   4   1    0.13    0.10
 -10   4   1    0.17    0.09
  10  -3  -1    1.12    0.22
 -10   3   1    1.64    0.17
 -10   3   1    1.68    0.21
  10  -2  -1    4.36    0.39
 -10   2   1    5.15    0.33
 -10   2   1    4.70    0.27
  10  -1  -1    0.05    0.10
 -10   1   1    0.23    0.08
 -10   1   1    0.16    0.09
  10   0  -1    0.09    0.11
 -10   0   1   -0.09    0.06
 -10   0   1   -0.02    0.05
  10   1  -1    0.10    0.10
 -10  -1   1    0.03    0.06
  10   2  -1    4.69    0.40
 -10  -2   1    4.92    0.29
 -10  -2   1    4.97    0.30
 -10  -2   1    5.45    0.29
  10   3  -1    1.52    0.25
 -10  -3   1    1.26    0.16
  10   4  -1    0.12    0.12
 -10  -4   1    0.08    0.07
  10   5  -1    0.60    0.19
 -10  -5   1    0.27    0.10
 -10  -5   1    0.35    0.16
  10   6  -1    4.07    0.42
 -10  -6   1    4.25    0.31
 -10  -6   1    3.52    0.39
  10   7  -1    0.88    0.25
 -10  -7   1    0.99    0.25
 -10  -7   1    0.93    0.19
  -9   8   1   10.83    0.60
  -9   8   1    9.31    0.60
  -9   7   1    0.66    0.19
  -9   7   1    0.59    0.16
   9  -6  -1    1.50    0.24
  -9   6   1    1.04    0.21
  -9   6   1    1.40    0.21
   9  -5  -1   10.46    0.57
  -9   5   1    9.18    0.46
   9  -4  -1    0.62    0.17
  -9   4   1    1.08    0.19
  -9   4   1    0.63    0.13
   9  -3  -1    0.79    0.18
  -9   3   1    0.88    0.13
  -9   3   1    0.86    0.16
   9  -2  -1    0.08    0.08
  -9   2   1   -0.01    0.05
  -9   2   1   -0.01    0.07
   9  -1  -1    5.81    0.40
  -9   1   1    5.52    0.33
  -9   1   1    5.61    0.31
  -9   1   1    5.38    0.26
   9   0  -1   15.06    0.70
  -9   0   1   15.33    0.50
  -9   0   1   15.41    0.60
  -9   0   1   14.47    0.54
   9   1  -1    4.70    0.37
  -9  -1   1    5.84    0.27
  -9  -1   1    5.28    0.26
  -9  -1   1    5.58    0.31
   9   2  -1    0.02    0.08
  -9  -2   1    0.03    0.06
  -9  -2   1    0.06    0.06
   9   3  -1    0.74    0.18
  -9  -3   1    0.90    0.13
  -9  -3   1    1.08    0.16
   9   4  -1    1.01    0.21
  -9  -4   1    1.03    0.15
  -9  -4   1    1.01    0.17
   9   5  -1   10.22    0.60
  -9  -5   1    9.38    0.45
  -9  -5   1    9.29    0.59
   9   6  -1    1.19    0.25
  -9  -6   1    1.61    0.20
  -9  -6   1    1.31    0.25
   9   7  -1    0.48    0.19
  -9  -7   1    0.63    0.19
  -9  -7   1    0.56    0.15
  -9  -8   1   10.08    0.56
  -9  -8   1   11.43    0.68
  -8   8   1    0.77    0.21
  -8   8   1    0.67    0.19
   8  -7  -1    2.11    0.27
  -8   7   1    2.37    0.27
  -8   7   1    2.13    0.29
   8  -6  -1    2.83    0.29
  -8   6   1    2.96    0.30
  -8   6   1    2.72    0.26
   8  -5  -1    1.35    0.21
  -8   5   1    0.74    0.16
  -8   5   1    0.84    0.15
   8  -4  -1    0.06    0.09
  -8   4   1    0.03    0.08
  -8   4   1    0.00    0.05
   8  -3  -1    8.10    0.45
  -8   3   1    8.42    0.42
  -8   3   1    8.47    0.36
   8  -2  -1   11.14    0.54
  -8   2   1   10.79    0.51
  -8   2   1   11.23    0.41
  -8   2   1   11.34    0.48
   8  -1  -1   12.22    0.58
   8  -1  -1   12.45    0.54
  -8   1   1   12.88    0.54
  -8   1   1   12.99    0.43
  -8   1   1   12.92    0.50
   8   0  -1    0.02    0.05
   8   0  -1   -0.06    0.05
  -8   0   1    0.01    0.03
  -8   0   1   -0.09    0.04
  -8   0   1    0.01    0.05
   8   1  -1   11.48    0.50
   8   1  -1   11.47    0.56
  -8  -1   1   11.59    0.40
  -8  -1   1   11.80    0.49
  -8  -1   1   11.55    0.41
   8   2  -1   10.64    0.55
  -8  -2   1   10.73    0.41
  -8  -2   1   12.11    0.51
  -8  -2   1   10.97    0.41
   8   3  -1    8.88    0.50
  -8  -3   1    8.69    0.45
  -8  -3   1    9.39    0.39
   8   4  -1   -0.05    0.07
  -8  -4   1    0.00    0.08
  -8  -4   1    0.01    0.05
  -8  -4   1    0.14    0.09
   8   5  -1    1.15    0.22
  -8  -5   1    0.88    0.20
  -8  -5   1    1.15    0.16
  -8  -5   1    1.02    0.19
   8   6  -1    3.07    0.34
  -8  -6   1    2.73    0.25
  -8  -6   1    3.15    0.33
   8   7  -1    2.80    0.35
  -8  -7   1    1.80    0.23
  -8  -7   1    2.31    0.30
  -8  -8   1    0.72    0.21
  -8  -8   1    0.95    0.20
  -7   9   1    0.02    0.12
  -7   9   1    0.07    0.10
  -7   8   1    0.86    0.17
  -7   8   1    0.93    0.20
  -7   8   1    0.96    0.22
   7  -7  -1    7.04    0.45
  -7   7   1    6.46    0.36
  -7   7   1    6.85    0.46
  -7   7   1    6.71    0.42
   7  -6  -1    1.96    0.24
  -7   6   1    1.99    0.22
  -7   6   1    1.78    0.23
  -7   6   1    1.85    0.18
   7  -5  -1    2.70    0.26
  -7   5   1    3.14    0.25
  -7   5   1    2.40    0.25
   7  -4  -1    0.01    0.06
  -7   4   1    0.03    0.06
  -7   4   1   -0.05    0.06
   7  -3  -1    7.26    0.41
  -7   3   1    8.99    0.42
  -7   3   1    8.58    0.46
  -7   3   1    8.53    0.33
  -7   3   1    8.77    0.36
   7  -2  -1    8.01    0.42
   7  -2  -1    7.04    0.39
  -7   2   1    7.23    0.35
  -7   2   1    7.39    0.25
  -7   2   1    6.99    0.39
  -7   2   1    7.36    0.30
   7  -1  -1    8.21    0.40
   7  -1  -1    9.04    0.44
  -7   1   1    8.41    0.32
  -7   1   1    8.62    0.37
  -7   1   1    9.26    0.41
  -7   1   1    8.29    0.30
   7   0  -1    1.83    0.17
   7   0  -1    1.65    0.19
  -7   0   1    1.83    0.16
  -7   0   1    1.80    0.11
  -7   0   1    1.55    0.12
  -7   0   1    2.06    0.15
   7   1  -1    8.93    0.40
   7   1  -1    8.15    0.44
  -7  -1   1    8.81    0.32
  -7  -1   1    8.76    0.40
  -7  -1   1    8.75    0.31
  -7  -1   1    8.70    0.31
   7   2  -1    7.94    0.43
  -7  -2   1    7.80    0.27
  -7  -2   1    7.53    0.31
  -7  -2   1    8.20    0.39
  -7  -2   1    7.76    0.31
  -7  -2   1    7.75    0.30
   7   3  -1    8.34    0.45
  -7  -3   1    7.63    0.41
  -7  -3   1    8.54    0.35
  -7  -3   1    7.64    0.41
   7   4  -1    0.08    0.08
  -7  -4   1    0.17    0.09
  -7  -4   1    0.14    0.07
  -7  -4   1    0.05    0.08
   7   5  -1    2.74    0.29
  -7  -5   1    2.49    0.28
  -7  -5   1    3.16    0.30
  -7  -5   1    2.84    0.23
   7   6  -1    2.21    0.28
  -7  -6   1    2.08    0.22
  -7  -6   1    1.84    0.25
   7   7  -1    6.64    0.49
  -7  -7   1    6.21    0.39
  -7  -7   1    6.23    0.45
  -7  -8   1    1.05    0.23
  -7  -8   1    0.98    0.20
  -7  -9   1    0.02    0.10
  -7  -9   1    0.05    0.12
  -6   9   1    0.27    0.15
  -6   9   1    0.29    0.12
   6  -8  -1    0.04    0.12
  -6   8   1    0.32    0.12
  -6   8   1    0.00    0.09
  -6   8   1    0.03    0.12
   6  -7  -1    3.33    0.31
  -6   7   1    2.78    0.29
  -6   7   1    3.02    0.28
  -6   7   1    2.67    0.23
  -6   7   1    2.76    0.24
   6  -6  -1    7.71    0.45
  -6   6   1    7.99    0.45
  -6   6   1    8.34    0.43
  -6   6   1    8.75    0.40
  -6   6   1    8.09    0.37
   6  -5  -1    3.13    0.27
  -6   5   1    2.94    0.26
  -6   5   1    2.89    0.23
  -6   5   1    3.04    0.20
  -6   5   1    2.87    0.21
   6  -4  -1    4.50    0.30
  -6   4   1    4.32    0.24
  -6   4   1    4.42    0.25
  -6   4   1    4.56    0.22
  -6   4   1    3.78    0.28
   6  -3  -1    9.54    0.50
   6  -3  -1   10.25    0.46
  -6   3   1    9.86    0.50
  -6   3   1   10.32    0.37
  -6   3   1    9.74    0.43
  -6   3   1    9.88    0.33
  -6   3   1    9.80    0.37
   6  -2  -1    4.12    0.27
   6  -2  -1    3.79    0.26
  -6   2   1    3.43    0.22
  -6   2   1    3.94    0.26
  -6   2   1    3.29    0.15
  -6   2   1    3.72    0.19
   6  -1  -1    3.92    0.25
   6  -1  -1    4.43    0.28
  -6   1   1    4.57    0.27
  -6   1   1    4.73    0.21
  -6   1   1    4.62    0.19
  -6   1   1    4.65    0.24
   6   0  -1    0.03    0.04
   6   0  -1    0.05    0.05
  -6   0   1    0.00    0.04
  -6   0   1    0.04    0.03
  -6   0   1    0.02    0.04
  -6   0   1   -0.01    0.02
   6   1  -1    4.26    0.28
   6   1  -1    4.29    0.25
  -6  -1   1    4.54    0.19
  -6  -1   1    4.21    0.19
  -6  -1   1    4.76    0.26
  -6  -1   1    4.07    0.18
   6   2  -1    3.91    0.27
  -6  -2   1    3.55    0.19
  -6  -2   1    3.59    0.14
  -6  -2   1    3.65    0.19
  -6  -2   1    3.65    0.18
  -6  -2   1    3.36    0.23
   6   3  -1   10.26    0.49
  -6  -3   1   10.71    0.31
  -6  -3   1   10.53    0.40
  -6  -3   1   10.13    0.49
  -6  -3   1   11.17    0.50
   6   4  -1    5.37    0.34
  -6  -4   1    4.44    0.32
  -6  -4   1    4.69    0.33
  -6  -4   1    4.60    0.33
  -6  -4   1    4.48    0.25
   6   5  -1    3.47    0.30
  -6  -5   1    3.12    0.29
  -6  -5   1    3.12    0.31
  -6  -5   1    3.12    0.23
   6   6  -1    8.95    0.52
  -6  -6   1    9.40    0.52
  -6  -6   1    9.00    0.57
  -6  -6   1    8.88    0.43
  -6  -7   1    3.33    0.28
  -6  -7   1    3.23    0.32
  -6  -8   1    0.19    0.12
  -6  -8   1   -0.04    0.09
  -6  -9   1    0.25    0.14
  -6  -9   1    0.70    0.20
  -5  10   1    0.12    0.10
  -5  10   1    0.24    0.18
  -5   9   1    0.88    0.17
  -5   9   1    0.88    0.21
   5  -8  -1    1.14    0.21
  -5   8   1    0.94    0.16
  -5   8   1    0.97    0.20
  -5   8   1    0.86    0.19
   5  -7  -1    1.85    0.13
   5  -7  -1    1.26    0.20
  -5   7   1    1.71    0.18
  -5   7   1    1.80    0.23
  -5   7   1    1.83    0.18
  -5   7   1    1.70    0.22
   5  -6  -1   29.20    1.01
   5  -6  -1   29.55    0.79
  -5   6   1   30.92    0.94
  -5   6   1   29.54    1.02
  -5   6   1   29.40    0.96
  -5   6   1   30.25    0.90
   5  -5  -1    1.07    0.16
  -5   5   1    1.35    0.14
  -5   5   1    1.01    0.15
  -5   5   1    1.34    0.14
  -5   5   1    1.14    0.17
   5  -4  -1   37.85    1.16
  -5   4   1   38.09    1.33
  -5   4   1   37.92    1.07
  -5   4   1   37.92    1.07
  -5   4   1   38.37    1.01
   5  -3  -1    2.56    0.20
   5  -3  -1    2.40    0.23
  -5   3   1    2.57    0.16
  -5   3   1    2.40    0.13
  -5   3   1    1.99    0.18
  -5   3   1    2.10    0.22
  -5   3   1    2.45    0.15
   5  -2  -1  126.42    3.60
   5  -2  -1  127.90    3.26
  -5   2   1  128.04    3.08
  -5   2   1  128.16    3.18
  -5   2   1  131.15    3.59
  -5   2   1  124.55    2.99
   5  -1  -1    0.97    0.12
   5  -1  -1    1.13    0.13
  -5   1   1    0.87    0.08
  -5   1   1    0.81    0.10
  -5   1   1    1.11    0.08
  -5   1   1    1.08    0.12
   5   0  -1    1.12    0.13
   5   0  -1    1.13    0.12
  -5   0   1    1.18    0.08
  -5   0   1    1.27    0.10
  -5   0   1    1.22    0.12
  -5   0   1    1.16    0.08
   5   1  -1    0.69    0.11
   5   1  -1    0.68    0.10
  -5  -1   1    0.78    0.07
  -5  -1   1    0.57    0.09
  -5  -1   1    0.71    0.07
  -5  -1   1    0.79    0.07
   5   2  -1  126.84    3.35
  -5  -2   1  131.72    3.63
  -5  -2   1  133.23    3.05
  -5  -2   1  129.52    3.07
  -5  -2   1  130.72    3.11
   5   3  -1    2.67    0.21
  -5  -3   1    2.63    0.12
  -5  -3   1    2.13    0.15
  -5  -3   1    2.76    0.22
  -5  -3   1    2.36    0.21
   5   4  -1   41.39    1.25
  -5  -4   1   40.29    1.37
  -5  -4   1   41.29    1.04
  -5  -4   1   37.50    1.35
  -5  -4   1   40.07    1.11
  -5  -4   1   39.56    1.26
   5   5  -1    0.85    0.16
  -5  -5   1    1.00    0.19
  -5  -5   1    1.02    0.11
  -5  -5   1    1.20    0.15
  -5  -5   1    0.82    0.10
  -5  -5   1    0.70    0.15
   5   6  -1   30.93    1.10
  -5  -6   1   32.18    0.91
  -5  -6   1   31.37    1.25
  -5  -6   1   30.11    0.98
  -5  -6   1   30.03    1.07
  -5  -7   1    1.55    0.17
  -5  -7   1    1.67    0.23
  -5  -7   1    1.16    0.18
  -5  -7   1    1.65    0.28
  -5  -8   1    1.26    0.21
  -5  -8   1    0.70    0.14
  -5  -8   1    1.56    0.23
  -5  -9   1    0.80    0.16
  -5  -9   1    0.91    0.21
  -5  -9   1    0.71    0.19
  -5 -10   1    0.34    0.14
  -5 -10   1    0.33    0.16
  -4  10   1    0.80    0.22
  -4  10   1    1.06    0.19
  -4  10   1    0.75    0.14
  -4   9   1    0.72    0.15
  -4   9   1    0.48    0.16
  -4   9   1    0.39    0.11
   4  -8  -1    0.16    0.12
  -4   8   1    0.05    0.09
  -4   8   1    0.29    0.14
  -4   8   1    0.24    0.10
   4  -7  -1    3.09    0.28
  -4   7   1    3.31    0.29
  -4   7   1    3.22    0.23
  -4   7   1    2.87    0.26
  -4   7   1    3.22    0.23
   4  -6  -1   12.10    0.54
   4  -6  -1   12.15    0.42
  -4   6   1   11.34    0.47
  -4   6   1   12.09    0.47
  -4   6   1   12.10    0.51
  -4   6   1   11.45    0.53
   4  -5  -1   15.07    0.76
   4  -5  -1   14.93    0.61
   4  -5  -1   15.90    0.49
  -4   5   1   16.78    0.76
  -4   5   1   16.32    0.53
  -4   5   1   16.06    0.61
  -4   5   1   15.71    0.56
  -4   5   1   15.82    0.58
   4  -4  -1    8.27    0.38
   4  -4  -1    8.13    0.48
   4  -4  -1    8.92    0.28
   4  -4  -1    8.75    0.28
  -4   4   1    8.57    0.36
  -4   4   1    8.75    0.39
  -4   4   1    7.88    0.31
  -4   4   1    8.51    0.47
  -4   4   1    7.89    0.34
   4  -3  -1   22.08    0.74
  -4   3   1   24.19    0.64
  -4   3   1   23.96    0.69
  -4   3   1   23.81    0.74
  -4   3   1   23.41    0.68
  -4   3   1   23.76    0.87
   4  -2  -1  112.95    2.84
   4  -2  -1  110.82    3.15
  -4   2   1  110.39    3.14
  -4   2   1  111.46    2.62
  -4   2   1  112.95    2.70
  -4   2   1  109.73    2.77
   4  -1  -1    4.91    0.24
   4  -1  -1    5.29    0.26
  -4   1   1    4.80    0.21
  -4   1   1    5.01    0.25
  -4   1   1    4.45    0.17
  -4   1   1    5.02    0.14
   4   0  -1   -0.05    0.02
   4   0  -1   -0.04    0.02
  -4   0   1   -0.05    0.02
  -4   0   1   -0.05    0.01
  -4   0   1   -0.01    0.03
  -4   0   1   -0.03    0.01
   4   1  -1    5.03    0.24
   4   1  -1    4.85    0.25
  -4  -1   1    5.01    0.18
  -4  -1   1    5.04    0.18
  -4  -1   1    4.77    0.17
  -4  -1   1    4.49    0.23
   4   2  -1  111.15    2.91
  -4  -2   1  114.53    2.62
  -4  -2   1  114.93    2.69
  -4  -2   1  115.28    3.18
   4   3  -1   22.78    0.76
  -4  -3   1   22.22    0.83
  -4  -3   1   22.86    0.60
  -4  -3   1   22.90    0.66
  -4  -3   1   23.62    0.84
   4   4  -1    8.75    0.41
  -4  -4   1    8.51    0.41
  -4  -4   1    9.06    0.36
  -4  -4   1    8.18    0.46
  -4  -4   1    8.81    0.31
   4   5  -1   17.01    0.67
  -4  -5   1   16.43    0.58
  -4  -5   1   16.18    0.65
  -4  -5   1   16.50    0.55
  -4  -5   1   16.60    0.76
  -4  -5   1   16.31    0.53
  -4  -6   1   12.22    0.47
  -4  -6   1   12.05    0.50
  -4  -6   1   12.92    0.69
  -4  -6   1   11.55    0.45
  -4  -6   1   11.27    0.53
  -4  -7   1    2.88    0.23
  -4  -7   1    3.75    0.40
  -4  -7   1    2.56    0.26
  -4  -7   1    2.78    0.25
  -4  -7   1    3.80    0.25
  -4  -8   1    0.01    0.09
  -4  -8   1    0.31    0.11
  -4  -8   1    0.17    0.11
  -4  -8   1    0.16    0.15
  -4  -9   1    0.55    0.17
  -4  -9   1    0.62    0.17
  -4  -9   1    0.52    0.14
  -4 -10   1    1.20    0.20
  -4 -10   1    0.92    0.22
  -3  10   1    0.15    0.10
  -3  10   1   -0.04    0.13
   3  -9  -1    0.67    0.19
  -3   9   1    0.54    0.17
  -3   9   1    0.48    0.13
  -3   9   1    0.66    0.12
   3  -8  -1    2.37    0.27
  -3   8   1    2.42    0.26
  -3   8   1    2.04    0.18
  -3   8   1    2.74    0.23
   3  -7  -1    2.74    0.26
  -3   7   1    2.31    0.24
  -3   7   1    2.08    0.22
  -3   7   1    2.82    0.21
  -3   7   1    2.66    0.21
   3  -6  -1    0.11    0.10
   3  -6  -1    0.38    0.12
   3  -6  -1    0.27    0.08
  -3   6   1    0.17    0.07
  -3   6   1    0.42    0.10
  -3   6   1    0.20    0.09
  -3   6   1    0.13    0.09
   3  -5  -1    0.71    0.17
   3  -5  -1    0.64    0.09
   3  -5  -1    0.81    0.13
   3  -5  -1    0.80    0.10
   3  -5  -1    0.68    0.13
  -3   5   1    0.59    0.16
  -3   5   1    0.64    0.10
  -3   5   1    0.60    0.11
  -3   5   1    0.72    0.10
  -3   5   1    0.71    0.12
   3  -4  -1   15.34    0.57
   3  -4  -1   15.54    0.55
   3  -4  -1   16.41    0.49
   3  -4  -1   16.34    0.72
   3  -4  -1   16.55    0.51
  -3   4   1   15.78    0.49
  -3   4   1   16.93    0.70
  -3   4   1   15.84    0.52
  -3   4   1   15.41    0.53
  -3   4   1   16.15    0.56
   3  -3  -1    0.69    0.06
   3  -3  -1    0.84    0.07
   3  -3  -1    0.74    0.13
   3  -3  -1    0.65    0.10
  -3   3   1    0.71    0.12
  -3   3   1    0.87    0.09
  -3   3   1    0.86    0.11
  -3   3   1    0.75    0.09
  -3   3   1    0.66    0.07
   3  -2  -1    9.88    0.36
   3  -2  -1    9.49    0.27
   3  -2  -1    9.83    0.26
  -3   2   1    9.65    0.32
  -3   2   1    9.79    0.29
  -3   2   1    9.71    0.42
  -3   2   1   10.02    0.35
  -3   2   1    9.66    0.31
   3  -1  -1   -0.03    0.03
   3  -1  -1    0.00    0.03
  -3   1   1    0.04    0.03
  -3   1   1   -0.08    0.02
  -3   1   1   -0.04    0.01
  -3   1   1   -0.06    0.02
  -3   1   1   -0.03    0.01
   3   0  -1  195.85    5.31
   3   0  -1  199.86    4.83
  -3   0   1  194.63    4.72
  -3   0   1  201.42    5.30
  -3   0   1  195.59    4.51
   3   1  -1   -0.05    0.02
   3   1  -1   -0.04    0.02
  -3  -1   1   -0.04    0.02
  -3  -1   1   -0.05    0.02
  -3  -1   1   -0.05    0.01
   3   2  -1    9.43    0.37
  -3  -2   1   10.11    0.41
  -3  -2   1    9.73    0.32
  -3  -2   1    9.76    0.27
   3   3  -1    0.69    0.10
   3   3  -1    0.85    0.05
  -3  -3   1    0.74    0.07
  -3  -3   1    0.97    0.10
  -3  -3   1    0.88    0.08
  -3  -3   1    0.69    0.10
  -3  -3   1    0.88    0.13
   3   4  -1   16.70    0.42
   3   4  -1   16.68    0.42
   3   4  -1   16.35    0.46
   3   4  -1   16.99    0.61
  -3  -4   1   16.69    0.55
  -3  -4   1   17.03    0.61
  -3  -4   1   16.15    0.52
  -3  -4   1   16.88    0.52
  -3  -4   1   17.22    0.50
  -3  -4   1   17.23    0.72
   3   5  -1    1.20    0.08
   3   5  -1    1.27    0.08
   3   5  -1    1.26    0.10
  -3  -5   1    1.38    0.13
  -3  -5   1    1.12    0.14
  -3  -5   1    1.12    0.19
  -3  -5   1    1.26    0.12
  -3  -5   1    1.16    0.15
   3   6  -1    0.21    0.06
   3   6  -1    0.27    0.05
  -3  -6   1    0.24    0.08
  -3  -6   1    0.11    0.10
  -3  -6   1    0.16    0.08
  -3  -6   1    0.31    0.08
  -3  -6   1    0.18    0.09
   3   7  -1    2.49    0.13
  -3  -7   1    2.73    0.21
  -3  -7   1    2.50    0.21
  -3  -7   1    2.99    0.26
  -3  -7   1    3.29    0.37
  -3  -7   1    2.62    0.24
   3   8  -1    2.32    0.13
  -3  -8   1    2.07    0.24
  -3  -8   1    2.09    0.21
  -3  -8   1    2.21    0.25
  -3  -8   1    2.08    0.35
  -3  -9   1    0.36    0.14
  -3  -9   1    0.77    0.15
  -3 -10   1    0.15    0.11
  -3 -10   1   -0.09    0.09
  -2  10   1    2.42    0.30
  -2  10   1    2.03    0.22
   2  -9  -1   -0.05    0.09
  -2   9   1   -0.02    0.06
  -2   9   1   -0.05    0.06
  -2   9   1   -0.02    0.10
   2  -8  -1    0.09    0.10
  -2   8   1    0.22    0.09
  -2   8   1    0.26    0.12
  -2   8   1   -0.03    0.05
   2  -7  -1    0.36    0.12
  -2   7   1    0.09    0.08
  -2   7   1    0.09    0.07
  -2   7   1    0.14    0.07
  -2   7   1    0.21    0.09
  -2   7   1    0.24    0.08
   2  -6  -1   14.01    0.76
   2  -6  -1   14.70    0.53
   2  -6  -1   14.25    0.58
   2  -6  -1   13.68    0.57
   2  -6  -1   13.84    0.50
  -2   6   1   12.96    0.49
  -2   6   1   13.29    0.54
  -2   6   1   14.86    0.52
  -2   6   1   13.58    0.55
   2  -5  -1    9.99    0.44
   2  -5  -1   10.10    0.44
   2  -5  -1   10.52    0.40
   2  -5  -1   10.44    0.58
   2  -5  -1   10.09    0.38
  -2   5   1   10.06    0.43
  -2   5   1    9.94    0.42
  -2   5   1    9.84    0.38
  -2   5   1   11.59    0.58
  -2   5   1   10.90    0.39
   2  -4  -1    1.48    0.11
   2  -4  -1    1.18    0.18
   2  -4  -1    1.57    0.15
   2  -4  -1    1.55    0.15
   2  -4  -1    1.64    0.13
  -2   4   1    1.81    0.15
  -2   4   1    1.40    0.12
  -2   4   1    1.74    0.20
  -2   4   1    1.70    0.14
  -2   4   1    1.41    0.11
   2  -3  -1    1.92    0.12
   2  -3  -1    1.42    0.17
   2  -3  -1    1.80    0.14
   2  -3  -1    2.01    0.11
   2  -3  -1    1.75    0.13
  -2   3   1    2.07    0.12
  -2   3   1    1.99    0.19
  -2   3   1    2.07    0.12
  -2   3   1    1.93    0.13
  -2   3   1    1.83    0.13
   2  -2  -1   13.40    0.43
   2  -2  -1   13.06    0.38
   2  -2  -1   12.82    0.51
   2  -2  -1   13.59    0.38
  -2   2   1   13.64    0.42
  -2   2   1   12.83    0.39
  -2   2   1   13.46    0.37
  -2   2   1   13.29    0.40
  -2   2   1   13.65    0.51
   2  -1  -1   13.74    0.35
   2  -1  -1   13.45    0.42
   2  -1  -1   14.02    0.36
  -2   1   1   13.93    0.35
  -2   1   1   13.78    0.47
  -2   1   1   13.62    0.37
  -2   1   1   13.86    0.37
  -2   1   1   13.79    0.40
   2   0  -1   -0.04    0.02
   2   0  -1   -0.04    0.01
  -2   0   1   -0.04    0.01
  -2   0   1   -0.05    0.01
  -2   0   1    0.00    0.01
   2   1  -1   14.65    0.45
  -2  -1   1   14.88    0.36
  -2  -1   1   14.81    0.48
  -2  -1   1   14.09    0.39
   2   2  -1   13.07    0.34
   2   2  -1   13.23    0.43
   2   2  -1   13.50    0.34
  -2  -2   1   13.25    0.39
  -2  -2   1   13.30    0.36
  -2  -2   1   13.61    0.50
   2   3  -1    1.95    0.09
   2   3  -1    1.56    0.09
   2   3  -1    1.78    0.14
   2   3  -1    1.82    0.08
   2   3  -1    1.76    0.09
  -2  -3   1    1.32    0.16
  -2  -3   1    1.86    0.11
  -2  -3   1    1.99    0.13
  -2  -3   1    1.79    0.11
  -2  -3   1    1.59    0.13
   2   4  -1    1.76    0.16
   2   4  -1    1.76    0.11
   2   4  -1    2.01    0.11
   2   4  -1    1.95    0.09
   2   4  -1    1.81    0.11
   2   4  -1    2.17    0.15
  -2  -4   1    1.77    0.15
  -2  -4   1    1.39    0.18
  -2  -4   1    1.84    0.12
  -2  -4   1    1.94    0.13
  -2  -4   1    1.65    0.12
  -2  -4   1    1.98    0.15
   2   5  -1   10.83    0.32
   2   5  -1   10.34    0.41
   2   5  -1   10.32    0.36
   2   5  -1   10.93    0.35
  -2  -5   1    9.66    0.55
  -2  -5   1   10.97    0.44
  -2  -5   1   10.31    0.42
  -2  -5   1   11.07    0.40
  -2  -5   1   10.80    0.39
  -2  -5   1   10.26    0.40
   2   6  -1   13.66    0.40
   2   6  -1   13.45    0.45
   2   6  -1   13.51    0.47
  -2  -6   1   14.25    0.51
  -2  -6   1   14.08    0.52
  -2  -6   1   14.12    0.56
  -2  -6   1   14.51    0.55
  -2  -6   1   15.57    0.76
   2   7  -1    0.24    0.07
  -2  -7   1    0.30    0.11
  -2  -7   1    0.18    0.08
  -2  -7   1    0.25    0.08
  -2  -7   1    0.33    0.11
  -2  -7   1    0.07    0.11
   2   8  -1    0.09    0.06
  -2  -8   1    0.03    0.07
  -2  -8   1    0.14    0.10
  -2  -8   1    0.14    0.10
  -2  -8   1    0.13    0.13
   2   9  -1   -0.07    0.05
  -2  -9   1    0.00    0.08
  -2  -9   1   -0.04    0.08
  -2 -10   1    1.68    0.22
  -2 -10   1    1.72    0.26
   1 -10  -1    0.31    0.17
  -1  10   1   -0.06    0.09
   1  -9  -1   -0.10    0.09
  -1   9   1    0.01    0.10
  -1   9   1    0.08    0.08
   1  -8  -1    2.46    0.27
  -1   8   1    2.60    0.18
  -1   8   1    2.23    0.20
  -1   8   1    2.67    0.26
   1  -7  -1    1.84    0.30
   1  -7  -1    1.80    0.21
   1  -7  -1    1.50    0.16
   1  -7  -1    2.22    0.24
  -1   7   1    1.61    0.14
  -1   7   1    1.73    0.16
  -1   7   1    1.79    0.20
   1  -6  -1    7.13    0.34
   1  -6  -1    7.76    0.53
   1  -6  -1    7.72    0.39
   1  -6  -1    8.03    0.37
  -1   6   1    7.51    0.37
  -1   6   1    7.66    0.30
  -1   6   1    7.88    0.33
  -1   6   1    7.41    0.37
  -1   6   1    8.42    0.53
  -1   6   1    7.54    0.34
   1  -5  -1   33.34    0.96
   1  -5  -1   34.85    1.28
   1  -5  -1   33.48    1.02
   1  -5  -1   33.84    1.01
   1  -5  -1   34.97    0.99
  -1   5   1   33.06    0.96
  -1   5   1   32.07    0.97
  -1   5   1   34.36    0.87
  -1   5   1   34.20    0.93
  -1   5   1   34.92    1.25
  -1   5   1   33.76    0.99
   1  -4  -1   23.14    0.69
   1  -4  -1   23.90    0.92
   1  -4  -1   23.72    0.70
   1  -4  -1   24.21    0.74
  -1   4   1   23.65    0.69
  -1   4   1   25.26    0.91
  -1   4   1   23.61    0.72
  -1   4   1   23.80    0.66
  -1   4   1   23.32    0.70
   1  -3  -1    3.09    0.16
   1  -3  -1    3.36    0.18
   1  -3  -1    3.58    0.18
   1  -3  -1    3.59    0.25
  -1   3   1    3.50    0.18
  -1   3   1    3.40    0.17
  -1   3   1    3.27    0.16
  -1   3   1    3.47    0.16
  -1   3   1    3.43    0.23
   1  -2  -1  142.74    3.40
   1  -2  -1  141.58    3.46
   1  -2  -1  136.20    3.87
   1  -2  -1  140.92    3.28
  -1   2   1  140.57    3.40
  -1   2   1  143.24    3.26
  -1   2   1  142.48    3.87
  -1   2   1  142.47    3.39
  -1   2   1  139.37    3.25
   1  -1  -1  232.06    6.31
   1  -1  -1  253.81    6.08
   1  -1  -1  234.32    6.56
   1  -1  -1  280.25    6.74
  -1   1   1  277.43    6.72
  -1   1   1  235.98    6.50
  -1   1   1  241.33    6.57
  -1   1   1  234.34    6.21
  -1   1   1  244.47    6.19
   1   0  -1   61.56    1.53
   1   0  -1   61.58    1.45
  -1   0   1   63.51    1.44
  -1   0   1   61.10    1.70
  -1   0   1   61.25    1.51
  -1   0   1   62.67    1.45
  -1   0   1   61.17    1.50
   1   1  -1  262.37    6.02
   1   1  -1  272.78    6.24
   1   1  -1  264.68    6.24
   1   1  -1  239.50    6.26
  -1  -1   1  247.16    6.60
  -1  -1   1  265.15    6.22
  -1  -1   1  251.68    6.39
   1   2  -1  142.71    3.32
   1   2  -1  145.34    3.31
   1   2  -1  143.18    3.51
   1   2  -1  141.18    3.31
   1   2  -1  144.66    3.43
   1   2  -1  144.81    3.19
   1   2  -1  145.56    3.44
  -1  -2   1  141.16    3.45
  -1  -2   1  144.74    3.47
  -1  -2   1  143.94    3.32
  -1  -2   1  142.35    3.93
  -1  -2   1  144.61    3.51
  -1  -2   1  143.20    3.32
   1   3  -1    2.93    0.12
   1   3  -1    3.07    0.14
   1   3  -1    2.93    0.16
   1   3  -1    3.07    0.13
   1   3  -1    3.03    0.14
  -1  -3   1    3.02    0.22
  -1  -3   1    2.97    0.16
  -1  -3   1    3.15    0.14
  -1  -3   1    3.07    0.16
  -1  -3   1    3.13    0.15
  -1  -3   1    3.32    0.15
   1   4  -1   24.25    0.67
   1   4  -1   23.58    0.68
   1   4  -1   23.93    0.70
   1   4  -1   23.78    0.61
   1   4  -1   24.27    0.90
   1   4  -1   23.92    0.65
  -1  -4   1   22.84    0.66
  -1  -4   1   22.73    0.69
  -1  -4   1   23.83    0.90
  -1  -4   1   23.29    0.69
  -1  -4   1   23.55    0.72
  -1  -4   1   23.16    0.68
   1   5  -1   35.28    0.98
   1   5  -1   35.51    0.89
   1   5  -1   36.26    0.95
   1   5  -1   36.35    1.01
   1   5  -1   33.48    0.98
  -1  -5   1   34.36    0.96
  -1  -5   1   36.47    1.00
  -1  -5   1   36.33    1.30
  -1  -5   1   35.80    1.01
  -1  -5   1   36.09    1.05
  -1  -5   1   34.37    1.01
   1   6  -1    8.48    0.35
   1   6  -1    8.19    0.38
   1   6  -1    8.12    0.30
   1   6  -1    7.61    0.32
   1   6  -1    8.44    0.35
  -1  -6   1    8.50    0.40
  -1  -6   1    7.62    0.52
  -1  -6   1    8.07    0.36
  -1  -6   1    8.13    0.35
  -1  -6   1    8.48    0.39
   1   7  -1    1.70    0.17
   1   7  -1    1.94    0.14
   1   7  -1    2.24    0.17
  -1  -7   1    2.09    0.22
  -1  -7   1    2.03    0.18
  -1  -7   1    1.57    0.19
  -1  -7   1    2.14    0.19
  -1  -7   1    1.94    0.31
   1   8  -1    2.56    0.19
  -1  -8   1    3.02    0.40
  -1  -8   1    2.76    0.23
  -1  -8   1    2.59    0.26
   1   9  -1    0.08    0.07
  -1  -9   1    0.03    0.09
   1  10  -1    0.12    0.09
   0 -10  -1    0.32    0.17
   0  10   1    0.57    0.12
   0  -9  -1    0.12    0.11
   0   9   1    0.05    0.08
   0  -8  -1    0.43    0.14
   0   8   1    0.30    0.09
   0   8   1    0.21    0.11
   0  -7  -1    0.06    0.08
   0  -7  -1    0.02    0.06
   0  -7  -1    0.28    0.15
   0  -7  -1    0.07    0.08
   0   7   1    0.20    0.08
   0   7   1    0.21    0.07
   0   7   1    0.14    0.06
   0   7   1    0.14    0.09
   0  -6  -1    6.38    0.30
   0  -6  -1    5.80    0.45
   0  -6  -1    6.80    0.36
   0  -6  -1    6.73    0.36
   0  -6  -1    6.04    0.30
   0   6   1    6.09    0.25
   0   6   1    6.15    0.28
   0   6   1    6.39    0.33
   0   6   1    6.44    0.32
   0   6   1    6.54    0.29
   0  -5  -1   -0.02    0.05
   0  -5  -1   -0.02    0.04
   0  -5  -1    0.00    0.04
   0  -5  -1   -0.01    0.04
   0  -5  -1   -0.03    0.03
   0  -5  -1    0.04    0.08
   0   5   1    0.04    0.04
   0   5   1    0.02    0.04
   0   5   1   -0.02    0.05
   0   5   1    0.02    0.04
   0   5   1    0.05    0.05
   0   5   1   -0.03    0.06
   0  -4  -1   54.38    1.35
   0  -4  -1   50.96    1.70
   0  -4  -1   51.78    1.44
   0  -4  -1   54.35    1.40
   0  -4  -1   53.27    1.39
   0   4   1   52.60    1.33
   0   4   1   53.49    1.40
   0   4   1   53.92    1.38
   0   4   1   52.43    1.38
   0   4   1   55.19    1.70
   0   4   1   55.04    1.26
   0  -3  -1  261.98    5.96
   0  -3  -1  262.11    6.30
   0  -3  -1  267.08    5.97
   0  -3  -1  263.87    6.21
   0  -3  -1  251.85    7.04
   0   3   1  260.96    6.20
   0   3   1  257.84    5.95
   0   3   1  244.73    5.84
   0   3   1  269.79    5.97
   0   3   1  262.68    6.19
   0   3   1  253.45    7.02
   0  -2  -1  232.00    5.32
   0  -2  -1  201.47    5.72
   0  -2  -1  225.51    5.00
   0  -2  -1  223.13    5.90
   0  -2  -1  228.36    5.02
   0   2   1  223.60    5.88
   0   2   1  229.04    5.22
   0   2   1  204.89    5.12
   0   2   1  225.62    5.00
   0   2   1  197.14    5.43
   0   2   1  205.89    5.75
   0  -1  -1   18.98    0.49
   0  -1  -1   18.50    0.48
   0  -1  -1   18.33    0.50
   0  -1  -1   18.29    0.48
   0  -1  -1   18.66    0.52
   0  -1  -1   19.08    0.60
   0   1   1   19.27    0.60
   0   1   1   17.99    0.50
   0   1   1   18.60    0.49
   0   1   1   18.77    0.48
   0   1   1   19.29    0.48
   0   0  -1   -0.02    0.00
   0   0  -1    0.02    0.01
   0   0   1   -0.02    0.00
   0   0   1   -0.02    0.00
   0   1  -1   18.72    0.49
   0   1  -1   20.28    0.48
   0   1  -1   18.78    0.50
   0   1  -1   18.88    0.51
   0   1  -1   18.02    0.46
   0   1  -1   18.67    0.50
   0  -1   1   18.96    0.50
   0  -1   1   18.60    0.50
   0  -1   1   18.65    0.50
   0  -1   1   18.55    0.60
   0  -1   1   19.04    0.48
   0   2  -1  223.98    5.29
   0   2  -1  222.35    5.29
   0   2  -1  228.56    4.90
   0   2  -1  217.89    5.06
   0   2  -1  220.41    5.96
   0   2  -1  207.63    5.79
   0  -2   1  229.04    5.09
   0  -2   1  227.86    5.36
   0  -2   1  225.60    5.27
   0  -2   1  202.50    5.66
   0  -2   1  222.90    5.97
   0   3  -1  257.64    6.26
   0   3  -1  264.71    5.82
   0   3  -1  259.32    7.10
   0   3  -1  268.47    6.27
   0   3  -1  263.59    6.01
   0   3  -1  262.46    6.04
   0  -3   1  257.85    7.10
   0  -3   1  262.42    6.26
   0  -3   1  262.32    6.35
   0  -3   1  262.38    6.01
   0  -3   1  260.24    6.01
   0  -3   1  262.11    6.27
   0   4  -1   53.53    1.33
   0   4  -1   51.28    1.37
   0   4  -1   56.08    1.71
   0   4  -1   52.70    1.26
   0   4  -1   52.96    1.38
   0   4  -1   52.58    1.38
   0  -4   1   53.57    1.42
   0  -4   1   50.53    1.69
   0  -4   1   55.29    1.39
   0  -4   1   53.13    1.39
   0  -4   1   54.52    1.34
   0  -4   1   51.05    1.37
   0   5  -1   -0.02    0.03
   0   5  -1    0.02    0.07
   0   5  -1   -0.01    0.04
   0   5  -1    0.07    0.05
   0   5  -1   -0.02    0.04
   0   5  -1    0.02    0.04
   0  -5   1    0.04    0.04
   0  -5   1    0.11    0.06
   0  -5   1    0.16    0.09
   0  -5   1    0.02    0.05
   0  -5   1    0.01    0.04
   0  -5   1    0.00    0.04
   0   6  -1    6.53    0.32
   0   6  -1    7.15    0.31
   0   6  -1    6.30    0.27
   0   6  -1    6.82    0.48
   0   6  -1    6.80    0.31
   0   6  -1    7.78    0.36
   0  -6   1    6.25    0.47
   0  -6   1    6.88    0.35
   0  -6   1    6.95    0.33
   0  -6   1    6.94    0.33
   0  -6   1    5.98    0.34
   0  -6   1    7.45    0.32
   0   7  -1    0.05    0.06
   0   7  -1    0.21    0.09
   0   7  -1    0.11    0.06
   0   7  -1    0.10    0.07
   0  -7   1    0.21    0.10
   0  -7   1    0.20    0.08
   0  -7   1    0.13    0.13
   0  -7   1    0.17    0.08
   0  -7   1    0.24    0.10
   0   8  -1    0.44    0.09
   0   8  -1    0.34    0.10
   0   8  -1    0.52    0.13
   0  -8   1    0.37    0.12
   0   9  -1    0.12    0.08
   0  -9   1    0.08    0.10
   0  10  -1    0.38    0.12
  -1 -10  -1    0.11    0.14
  -1  -9  -1    0.65    0.17
   1   9   1    0.60    0.10
  -1  -8  -1    0.23    0.09
  -1  -8  -1    0.06    0.09
  -1  -8  -1    0.35    0.13
  -1  -8  -1    0.08    0.13
   1   8   1    0.10    0.09
   1   8   1    0.06    0.06
  -1  -7  -1   18.84    0.66
  -1  -7  -1   19.23    0.97
  -1  -7  -1   20.06    0.76
  -1  -7  -1   19.51    0.74
  -1  -7  -1   18.92    0.68
   1   7   1   19.82    0.68
   1   7   1   19.27    0.60
   1   7   1   19.03    0.63
  -1  -6  -1    1.40    0.14
  -1  -6  -1    1.38    0.17
  -1  -6  -1    1.50    0.24
  -1  -6  -1    1.31    0.14
  -1  -6  -1    1.25    0.16
   1   6   1    1.67    0.14
   1   6   1    1.33    0.15
   1   6   1    1.55    0.12
   1   6   1    1.50    0.11
  -1  -5  -1    7.76    0.36
  -1  -5  -1    8.31    0.33
  -1  -5  -1    8.12    0.33
  -1  -5  -1    8.12    0.38
  -1  -5  -1    8.07    0.49
   1   5   1    8.40    0.31
   1   5   1    8.48    0.34
   1   5   1    8.30    0.29
   1   5   1    8.60    0.35
   1   5   1    8.11    0.26
   1   5   1    8.25    0.48
  -1  -4  -1   22.29    0.71
  -1  -4  -1   22.67    0.64
  -1  -4  -1   22.32    0.66
  -1  -4  -1   22.80    0.88
  -1  -4  -1   23.22    0.68
   1   4   1   22.88    0.61
   1   4   1   22.72    0.57
   1   4   1   22.74    0.64
   1   4   1   22.80    0.66
   1   4   1   22.55    0.66
   1   4   1   22.95    0.86
  -1  -3  -1    6.00    0.26
  -1  -3  -1    5.89    0.22
  -1  -3  -1    6.01    0.22
  -1  -3  -1    6.17    0.24
  -1  -3  -1    6.27    0.33
   1   3   1    6.18    0.18
   1   3   1    6.78    0.22
   1   3   1    6.27    0.20
   1   3   1    6.35    0.33
   1   3   1    6.30    0.20
   1   3   1    5.65    0.22
  -1  -2  -1   88.62    2.51
  -1  -2  -1   89.86    2.00
  -1  -2  -1   90.92    2.25
  -1  -2  -1   89.81    2.10
  -1  -2  -1   92.12    2.09
  -1  -2  -1   89.96    2.17
   1   2   1   87.25    2.50
   1   2   1   91.07    2.18
   1   2   1   90.40    2.16
   1   2   1   89.69    2.07
   1   2   1   88.58    2.08
  -1  -1  -1  127.18    2.92
  -1  -1  -1  129.85    3.46
   1   1   1  124.32    3.42
   1   1   1  128.30    3.04
   1   1   1  124.62    3.09
   1   0   1  152.23    3.73
  -1   1  -1  127.97    2.88
  -1   1  -1  128.11    3.02
  -1   1  -1  116.12    3.18
  -1   1  -1  126.17    3.40
  -1   1  -1  124.37    3.03
   1  -1   1  124.99    3.38
   1  -1   1  127.94    3.06
  -1   2  -1   90.10    2.20
  -1   2  -1   89.13    2.23
  -1   2  -1   92.55    2.54
  -1   2  -1   91.23    2.14
  -1   2  -1   88.96    2.20
   1  -2   1   89.62    2.54
   1  -2   1   91.02    2.20
   1  -2   1   90.84    2.23
   1  -2   1   93.82    2.20
  -1   3  -1    5.99    0.23
  -1   3  -1    5.79    0.24
  -1   3  -1    6.03    0.33
  -1   3  -1    5.89    0.25
   1  -3   1    6.58    0.24
   1  -3   1    6.05    0.23
   1  -3   1    6.25    0.23
   1  -3   1    6.39    0.25
   1  -3   1    5.55    0.32
  -1   4  -1   22.37    0.66
  -1   4  -1   22.11    0.67
  -1   4  -1   22.39    0.68
  -1   4  -1   22.08    0.63
   1  -4   1   22.68    0.87
   1  -4   1   22.24    0.66
   1  -4   1   21.96    0.68
   1  -4   1   22.27    0.68
   1  -4   1   22.97    0.66
  -1   5  -1    7.62    0.34
  -1   5  -1    7.99    0.32
  -1   5  -1    8.06    0.29
  -1   5  -1    8.58    0.50
  -1   5  -1    7.41    0.35
  -1   5  -1    7.91    0.33
   1  -5   1    7.13    0.47
   1  -5   1    8.13    0.33
   1  -5   1    7.89    0.35
   1  -5   1    8.36    0.33
   1  -5   1    8.74    0.38
  -1   6  -1    1.42    0.14
  -1   6  -1    1.74    0.18
  -1   6  -1    1.52    0.16
  -1   6  -1    1.60    0.15
  -1   6  -1    1.74    0.27
  -1   6  -1    1.38    0.13
   1  -6   1    1.37    0.24
   1  -6   1    1.39    0.17
   1  -6   1    1.60    0.16
   1  -6   1    1.66    0.15
   1  -6   1    1.97    0.18
  -1   7  -1   18.21    0.63
  -1   7  -1   17.67    0.65
  -1   7  -1   18.72    0.59
  -1   7  -1   18.83    0.69
  -1   7  -1   19.35    0.71
   1  -7   1   19.49    0.72
   1  -7   1   19.22    0.96
  -1   8  -1    0.20    0.11
  -1   8  -1    0.37    0.09
  -1   8  -1    0.38    0.11
   1  -8   1    0.32    0.12
  -1   9  -1    0.60    0.13
  -1   9  -1    0.39    0.14
  -1   9  -1    0.35    0.10
   1  -9   1    0.60    0.17
  -1  10  -1   -0.04    0.09
  -2 -10  -1    0.83    0.22
  -2  -9  -1   -0.10    0.06
  -2  -9  -1    0.04    0.10
  -2  -8  -1    0.92    0.26
  -2  -8  -1    1.01    0.15
  -2  -8  -1    0.98    0.18
  -2  -8  -1    0.79    0.17
  -2  -7  -1    0.02    0.06
  -2  -7  -1   -0.06    0.07
  -2  -7  -1   -0.04    0.05
  -2  -7  -1    0.00    0.07
  -2  -7  -1   -0.09    0.06
   2   7   1   -0.02    0.04
   2   7   1    0.07    0.07
  -2  -6  -1    6.28    0.29
  -2  -6  -1    5.88    0.34
  -2  -6  -1    5.53    0.43
  -2  -6  -1    5.16    0.31
   2   6   1    5.58    0.22
   2   6   1    5.54    0.28
  -2  -5  -1    4.14    0.24
  -2  -5  -1    3.85    0.25
  -2  -5  -1    3.61    0.20
  -2  -5  -1    4.22    0.33
   2   5   1    3.87    0.16
   2   5   1    3.69    0.15
   2   5   1    3.70    0.20
  -2  -4  -1    3.34    0.21
  -2  -4  -1    3.34    0.19
  -2  -4  -1    3.11    0.16
  -2  -4  -1    2.59    0.23
  -2  -4  -1    2.88    0.16
   2   4   1    3.12    0.12
   2   4   1    2.93    0.16
   2   4   1    3.18    0.12
   2   4   1    3.27    0.26
  -2  -3  -1   40.05    0.99
  -2  -3  -1   41.58    1.04
  -2  -3  -1   39.48    1.03
  -2  -3  -1   39.72    1.13
  -2  -3  -1   38.24    1.26
  -2  -3  -1   41.10    0.94
   2   3   1   39.60    1.14
   2   3   1   41.00    1.27
   2   3   1   41.19    1.04
  -2  -2  -1   16.34    0.45
  -2  -2  -1   16.49    0.41
  -2  -2  -1   16.47    0.57
  -2  -2  -1   15.80    0.52
   2   2   1   15.94    0.52
   2   2   1   16.88    0.57
   2   2   1   17.26    0.45
  -2  -1  -1   22.17    0.54
  -2  -1  -1   22.42    0.53
  -2  -1  -1   22.16    0.54
  -2  -1  -1   22.09    0.65
   2   1   1   22.15    0.65
   2   1   1   21.81    0.63
   2   0   1   -0.03    0.01
   2   0   1   -0.02    0.02
  -2   1  -1   21.22    0.61
  -2   1  -1   21.97    0.65
  -2   1  -1   22.05    0.53
   2  -1   1   21.18    0.65
   2  -1   1   21.22    0.58
  -2   2  -1   17.21    0.47
  -2   2  -1   17.09    0.47
  -2   2  -1   16.57    0.46
  -2   2  -1   16.55    0.52
  -2   2  -1   17.04    0.59
   2  -2   1   16.85    0.43
   2  -2   1   16.92    0.43
   2  -2   1   17.48    0.49
  -2   3  -1   39.05    1.02
  -2   3  -1   39.74    1.08
  -2   3  -1   38.84    1.25
  -2   3  -1   38.15    1.02
  -2   3  -1   39.27    1.02
   2  -3   1   37.87    1.05
   2  -3   1   38.58    1.25
   2  -3   1   40.41    1.00
   2  -3   1   38.48    1.00
  -2   4  -1    2.68    0.18
  -2   4  -1    2.69    0.16
  -2   4  -1    3.26    0.26
  -2   4  -1    2.47    0.18
  -2   4  -1    2.86    0.16
   2  -4   1    2.95    0.15
   2  -4   1    3.03    0.16
   2  -4   1    3.35    0.27
   2  -4   1    2.82    0.18
   2  -4   1    3.54    0.20
  -2   5  -1    3.90    0.21
  -2   5  -1    3.58    0.20
  -2   5  -1    3.85    0.24
  -2   5  -1    3.53    0.23
  -2   5  -1    3.61    0.31
   2  -5   1    3.95    0.24
   2  -5   1    3.79    0.21
   2  -5   1    4.47    0.35
   2  -5   1    4.28    0.21
   2  -5   1    3.40    0.22
  -2   6  -1    6.06    0.33
  -2   6  -1    6.20    0.31
  -2   6  -1    6.34    0.34
  -2   6  -1    6.49    0.30
   2  -6   1    6.06    0.29
   2  -6   1    6.00    0.33
   2  -6   1    6.93    0.48
   2  -6   1    6.32    0.30
  -2   7  -1   -0.07    0.04
  -2   7  -1    0.03    0.07
  -2   7  -1    0.01    0.06
  -2   7  -1   -0.03    0.05
  -2   7  -1    0.00    0.07
   2  -7   1   -0.08    0.06
  -2   8  -1    0.71    0.13
  -2   8  -1    0.86    0.17
  -2   8  -1    0.75    0.12
   2  -8   1    0.44    0.13
  -2   9  -1    0.11    0.08
  -2   9  -1    0.12    0.11
  -2   9  -1    0.08    0.08
  -2  10  -1    1.38    0.20
  -3 -10  -1    0.11    0.14
  -3 -10  -1    0.18    0.11
  -3  -9  -1   -0.05    0.07
  -3  -9  -1   -0.03    0.09
  -3  -9  -1    0.10    0.11
  -3  -8  -1    3.41    0.31
  -3  -8  -1    3.16    0.30
  -3  -8  -1    3.16    0.40
  -3  -8  -1    2.87    0.24
  -3  -7  -1    5.03    0.29
  -3  -7  -1    5.33    0.29
  -3  -7  -1    4.62    0.32
  -3  -7  -1    4.75    0.45
  -3  -7  -1    4.99    0.35
  -3  -6  -1    0.00    0.05
  -3  -6  -1   -0.02    0.05
  -3  -6  -1    0.04    0.06
  -3  -6  -1    0.08    0.09
   3   6   1    0.02    0.06
  -3  -5  -1    1.33    0.20
  -3  -5  -1    1.60    0.13
  -3  -5  -1    1.30    0.14
  -3  -5  -1    1.42    0.17
   3   5   1    1.53    0.12
  -3  -4  -1   27.60    0.76
  -3  -4  -1   26.52    0.77
  -3  -4  -1   26.91    0.87
  -3  -4  -1   27.47    0.72
  -3  -4  -1   26.10    0.97
   3   4   1   28.14    0.89
   3   4   1   26.11    0.74
  -3  -3  -1   11.21    0.29
  -3  -3  -1   11.80    0.35
  -3  -3  -1   11.14    0.45
  -3  -3  -1   11.49    0.37
  -3  -3  -1   11.43    0.48
  -3  -3  -1   11.79    0.33
   3   3   1   11.89    0.35
   3   3   1   11.07    0.45
  -3  -2  -1   14.09    0.38
  -3  -2  -1   13.22    0.39
  -3  -2  -1   14.07    0.49
  -3  -2  -1   14.08    0.50
   3   2   1   13.96    0.48
  -3  -1  -1    0.39    0.05
  -3  -1  -1    0.47    0.05
   3   1   1    0.52    0.07
  -3   0  -1   30.14    0.85
   3   0   1   28.87    0.84
   3   0   1   29.73    0.83
  -3   1  -1    0.31    0.03
  -3   1  -1    0.34    0.05
  -3   1  -1    0.40    0.04
  -3   1  -1    0.29    0.06
   3  -1   1    0.40    0.06
   3  -1   1    0.34    0.05
  -3   2  -1   14.17    0.52
  -3   2  -1   13.75    0.40
  -3   2  -1   13.46    0.38
  -3   2  -1   13.99    0.38
   3  -2   1   13.66    0.44
   3  -2   1   13.73    0.52
  -3   3  -1   11.19    0.37
  -3   3  -1   11.19    0.43
  -3   3  -1   11.29    0.39
  -3   3  -1   11.97    0.50
  -3   3  -1   11.15    0.36
   3  -3   1   11.32    0.40
  -3   4  -1   26.67    0.83
  -3   4  -1   26.05    0.77
  -3   4  -1   27.58    0.79
  -3   4  -1   26.02    0.98
   3  -4   1   26.30    0.71
   3  -4   1   26.29    0.71
   3  -4   1   25.91    0.99
   3  -4   1   26.75    0.80
  -3   5  -1    0.99    0.11
  -3   5  -1    1.08    0.12
  -3   5  -1    1.06    0.14
  -3   5  -1    1.05    0.14
  -3   5  -1    1.48    0.22
   3  -5   1    1.15    0.10
   3  -5   1    0.96    0.13
   3  -5   1    1.19    0.11
   3  -5   1    1.43    0.22
  -3   6  -1    0.04    0.06
  -3   6  -1   -0.07    0.06
  -3   6  -1    0.02    0.05
  -3   6  -1    0.07    0.07
   3  -6   1    0.00    0.04
   3  -6   1   -0.02    0.06
  -3   7  -1    4.94    0.29
  -3   7  -1    4.38    0.31
  -3   7  -1    5.29    0.34
  -3   7  -1    4.76    0.29
   3  -7   1    4.81    0.32
  -3   8  -1    2.83    0.21
  -3   8  -1    3.21    0.25
  -3   8  -1    2.49    0.26
  -3   8  -1    2.41    0.26
   3  -8   1    3.07    0.28
  -3   9  -1   -0.10    0.09
  -3   9  -1    0.00    0.06
  -3   9  -1    0.08    0.09
  -3  10  -1    0.03    0.13
  -3  10  -1    0.04    0.11
  -3  10  -1    0.12    0.09
  -4 -10  -1    2.52    0.33
  -4 -10  -1    2.43    0.26
  -4  -9  -1    1.43    0.24
  -4  -9  -1    1.49    0.25
  -4  -9  -1    1.06    0.18
  -4  -8  -1    0.05    0.08
  -4  -8  -1    0.13    0.11
  -4  -8  -1    0.23    0.10
  -4  -7  -1    3.09    0.37
  -4  -7  -1    2.90    0.26
  -4  -7  -1    2.35    0.26
  -4  -7  -1    2.46    0.20
  -4  -6  -1   15.91    0.53
  -4  -6  -1   15.16    0.65
  -4  -6  -1   15.93    0.78
  -4  -6  -1   14.49    0.58
  -4  -5  -1    0.00    0.04
  -4  -5  -1    0.04    0.06
  -4  -5  -1    0.00    0.05
  -4  -5  -1    0.00    0.06
   4   5   1    0.09    0.05
  -4  -4  -1    0.31    0.05
  -4  -4  -1    0.49    0.08
  -4  -4  -1    0.42    0.06
  -4  -4  -1    0.36    0.10
  -4  -4  -1    0.36    0.10
  -4  -4  -1    0.32    0.06
   4   4   1    0.34    0.10
  -4  -3  -1    3.26    0.23
  -4  -3  -1    3.58    0.17
  -4  -3  -1    3.38    0.12
  -4  -3  -1    3.35    0.23
   4   3   1    3.25    0.22
  -4  -2  -1   16.71    0.45
  -4  -2  -1   17.51    0.46
  -4  -2  -1   16.48    0.57
  -4  -2  -1   17.25    0.58
   4   2   1   16.38    0.58
  -4  -1  -1    6.84    0.26
  -4  -1  -1    7.35    0.26
   4   1   1    7.02    0.31
  -4   0  -1    0.08    0.04
  -4   0  -1    0.03    0.02
   4   0   1    0.00    0.03
   4   0   1    0.00    0.02
  -4   1  -1    6.90    0.20
  -4   1  -1    6.44    0.29
  -4   1  -1    7.28    0.21
  -4   1  -1    6.95    0.28
   4  -1   1    6.77    0.29
   4  -1   1    7.17    0.29
  -4   2  -1   16.47    0.43
  -4   2  -1   16.45    0.56
  -4   2  -1   16.44    0.42
  -4   2  -1   16.36    0.59
  -4   2  -1   16.32    0.47
   4  -2   1   16.73    0.54
   4  -2   1   16.24    0.60
  -4   3  -1    3.48    0.25
  -4   3  -1    3.48    0.22
  -4   3  -1    3.57    0.17
  -4   3  -1    3.77    0.17
  -4   3  -1    3.41    0.19
   4  -3   1    3.72    0.21
   4  -3   1    3.71    0.26
  -4   4  -1    0.56    0.10
  -4   4  -1    0.54    0.11
  -4   4  -1    0.35    0.11
  -4   4  -1    0.30    0.07
   4  -4   1    0.42    0.09
  -4   5  -1    0.01    0.05
  -4   5  -1   -0.04    0.04
  -4   5  -1   -0.02    0.05
  -4   5  -1    0.02    0.07
   4  -5   1   -0.03    0.06
   4  -5   1   -0.01    0.02
   4  -5   1   -0.08    0.06
   4  -5   1    0.01    0.03
  -4   6  -1   15.73    0.55
  -4   6  -1   15.82    0.64
  -4   6  -1   14.60    0.59
  -4   6  -1   15.28    0.56
   4  -6   1   15.45    0.47
   4  -6   1   16.09    0.62
  -4   7  -1    2.84    0.22
  -4   7  -1    2.21    0.23
  -4   7  -1    2.70    0.22
  -4   7  -1    2.67    0.25
   4  -7   1    2.75    0.26
   4  -7   1    2.39    0.16
  -4   8  -1    0.18    0.10
  -4   8  -1    0.31    0.13
  -4   8  -1    0.05    0.11
  -4   9  -1    0.85    0.14
  -4   9  -1    1.21    0.19
  -4   9  -1    1.07    0.21
  -4  10  -1    2.31    0.22
  -4  10  -1    2.43    0.31
  -4  10  -1    2.06    0.25
  -5 -10  -1    0.14    0.15
  -5  -9  -1    0.85    0.20
  -5  -9  -1    0.79    0.21
  -5  -8  -1    2.34    0.28
  -5  -8  -1    2.01    0.25
  -5  -7  -1    1.42    0.19
  -5  -7  -1    1.60    0.23
  -5  -7  -1    1.29    0.26
  -5  -6  -1    0.03    0.08
  -5  -6  -1    0.04    0.08
  -5  -6  -1    0.14    0.08
  -5  -5  -1    8.49    0.45
  -5  -5  -1    8.27    0.37
  -5  -5  -1    8.14    0.48
   5   5   1    8.97    0.48
  -5  -4  -1    0.18    0.04
  -5  -4  -1   -0.01    0.03
  -5  -4  -1    0.00    0.03
  -5  -4  -1   -0.03    0.04
  -5  -4  -1    0.00    0.05
   5   4   1   -0.04    0.04
  -5  -3  -1    5.53    0.31
  -5  -3  -1    6.51    0.33
  -5  -3  -1    6.15    0.24
  -5  -3  -1    6.26    0.25
  -5  -2  -1    2.96    0.13
  -5  -2  -1    2.83    0.18
  -5  -2  -1    3.02    0.18
  -5  -2  -1    2.99    0.14
   5   2   1    2.73    0.21
  -5  -1  -1    0.30    0.06
  -5  -1  -1    0.38    0.06
   5   1   1    0.36    0.09
  -5   0  -1  206.21    5.03
  -5   0  -1  211.20    5.57
   5   0   1  206.40    5.16
   5   0   1  207.73    5.56
  -5   1  -1    0.48    0.09
  -5   1  -1    0.54    0.07
  -5   1  -1    0.43    0.04
  -5   1  -1    0.44    0.05
   5  -1   1    0.38    0.07
   5  -1   1    0.48    0.09
  -5   2  -1    2.57    0.18
  -5   2  -1    2.41    0.13
  -5   2  -1    2.76    0.15
  -5   2  -1    2.74    0.20
   5  -2   1    2.42    0.18
   5  -2   1    2.44    0.19
  -5   3  -1    6.11    0.26
  -5   3  -1    6.09    0.24
  -5   3  -1    5.97    0.31
  -5   3  -1    5.74    0.22
  -5   3  -1    5.63    0.33
   5  -3   1    5.38    0.34
   5  -3   1    5.87    0.29
  -5   4  -1   -0.02    0.04
  -5   4  -1   -0.01    0.06
  -5   4  -1    0.06    0.04
  -5   4  -1    0.05    0.05
   5  -4   1    0.02    0.05
   5  -4   1    0.03    0.06
  -5   5  -1    8.96    0.36
  -5   5  -1    8.71    0.44
  -5   5  -1    9.73    0.42
  -5   5  -1    9.11    0.38
   5  -5   1    8.61    0.41
  -5   6  -1    0.11    0.08
  -5   6  -1    0.04    0.08
  -5   6  -1    0.06    0.07
  -5   6  -1    0.02    0.06
   5  -6   1    0.04    0.08
  -5   7  -1    1.17    0.19
  -5   7  -1    0.97    0.17
  -5   7  -1    1.08    0.15
  -5   7  -1    1.22    0.16
   5  -7   1    1.06    0.18
  -5   8  -1    2.02    0.22
  -5   8  -1    2.16    0.27
  -5   8  -1    2.17    0.26
  -5   9  -1    0.48    0.17
  -5   9  -1    0.28    0.12
  -5   9  -1    0.35    0.11
  -5  10  -1    0.17    0.11
  -6  -9  -1    1.97    0.27
  -6  -9  -1    1.85    0.29
  -6  -8  -1    0.40    0.16
  -6  -8  -1    0.20    0.12
  -6  -7  -1   -0.03    0.06
  -6  -7  -1    0.02    0.08
  -6  -6  -1    3.60    0.33
  -6  -6  -1    4.28    0.38
  -6  -6  -1    4.36    0.28
   6   6   1    4.52    0.38
  -6  -5  -1    6.67    0.33
  -6  -5  -1    5.77    0.39
  -6  -5  -1    6.50    0.42
   6   5   1    6.55    0.42
  -6  -4  -1    2.22    0.23
  -6  -4  -1    2.41    0.25
  -6  -4  -1    2.08    0.16
  -6  -4  -1    2.32    0.09
  -6  -4  -1    2.55    0.22
   6   4   1    2.22    0.24
  -6  -3  -1   17.52    0.52
  -6  -3  -1   17.16    0.53
  -6  -3  -1   17.48    0.66
  -6  -3  -1   18.26    0.66
  -6  -2  -1   52.64    1.26
  -6  -2  -1   52.57    1.37
  -6  -2  -1   52.55    1.53
  -6  -2  -1   54.22    1.54
  -6  -2  -1   51.53    1.28
  -6  -2  -1   51.04    1.28
   6   2   1   53.41    1.54
  -6  -1  -1    3.30    0.17
  -6  -1  -1    3.76    0.20
   6   1   1    3.77    0.26
  -6   0  -1   -0.08    0.03
  -6   0  -1    0.02    0.03
   6   0   1    0.00    0.03
   6   0   1    0.01    0.05
  -6   1  -1    3.74    0.14
  -6   1  -1    3.92    0.20
  -6   1  -1    4.21    0.24
  -6   1  -1    3.69    0.15
   6  -1   1    4.02    0.26
   6  -1   1    3.64    0.21
  -6   2  -1   51.94    1.54
  -6   2  -1   51.96    1.30
  -6   2  -1   50.15    1.44
  -6   2  -1   51.10    1.27
   6  -2   1   50.60    1.46
   6  -2   1   51.42    1.56
  -6   3  -1   18.26    0.71
  -6   3  -1   17.42    0.55
  -6   3  -1   17.87    0.51
  -6   3  -1   17.26    0.52
  -6   3  -1   17.28    0.65
   6  -3   1   17.81    0.64
   6  -3   1   16.74    0.71
  -6   4  -1    2.10    0.17
  -6   4  -1    2.11    0.22
  -6   4  -1    2.41    0.16
   6  -4   1    2.28    0.20
  -6   5  -1    5.56    0.36
  -6   5  -1    5.87    0.28
  -6   5  -1    5.96    0.32
   6  -5   1    6.20    0.35
  -6   6  -1    3.34    0.30
  -6   6  -1    3.52    0.23
  -6   6  -1    3.29    0.27
   6  -6   1    3.75    0.28
  -6   7  -1    0.00    0.07
  -6   7  -1    0.00    0.08
  -6   7  -1    0.01    0.07
  -6   8  -1    0.22    0.14
  -6   8  -1    0.21    0.11
  -6   8  -1    0.07    0.11
  -6   9  -1    1.77    0.23
  -6   9  -1    1.66    0.27
  -6   9  -1    2.06    0.28
  -7  -9  -1    1.33    0.26
  -7  -9  -1    0.91    0.21
  -7  -8  -1   -0.06    0.07
  -7  -8  -1   -0.10    0.10
  -7  -7  -1    9.52    0.56
  -7  -7  -1    8.67    0.46
  -7  -6  -1    7.19    0.47
  -7  -6  -1    8.39    0.41
   7   6   1    7.25    0.50
  -7  -5  -1    0.41    0.10
  -7  -5  -1    0.27    0.11
  -7  -5  -1    0.24    0.12
   7   5   1    0.06    0.09
  -7  -4  -1    0.40    0.11
  -7  -4  -1    0.41    0.09
  -7  -4  -1    0.20    0.11
   7   4   1    0.33    0.12
  -7  -3  -1    0.36    0.09
  -7  -3  -1    0.63    0.11
  -7  -3  -1    0.51    0.08
   7   3   1    0.26    0.11
  -7  -2  -1   12.39    0.46
  -7  -2  -1   12.50    0.46
  -7  -2  -1   12.85    0.43
  -7  -2  -1   12.22    0.39
  -7  -2  -1   12.07    0.37
   7   2   1   11.64    0.55
  -7  -1  -1   31.90    0.78
  -7  -1  -1   31.89    0.93
  -7  -1  -1   31.94    0.78
  -7  -1  -1   32.05    0.94
   7   1   1   31.22    1.05
  -7   0  -1    1.02    0.07
  -7   0  -1    0.89    0.12
  -7   0  -1    0.95    0.06
  -7   0  -1    0.98    0.09
   7   0   1    0.89    0.10
   7   0   1    0.84    0.15
  -7   1  -1   31.66    0.97
  -7   1  -1   31.88    0.81
  -7   1  -1   32.09    0.97
  -7   1  -1   31.28    0.79
   7  -1   1   30.63    0.99
   7  -1   1   30.74    1.03
  -7   2  -1   11.90    0.51
  -7   2  -1   12.37    0.40
  -7   2  -1   12.37    0.51
  -7   2  -1   12.33    0.42
   7  -2   1   12.58    0.53
   7  -2   1   12.26    0.53
  -7   3  -1    0.54    0.12
  -7   3  -1    0.54    0.09
  -7   3  -1    0.41    0.11
   7  -3   1    0.53    0.12
  -7   4  -1    0.19    0.07
  -7   4  -1    0.23    0.10
   7  -4   1    0.37    0.11
  -7   5  -1    0.54    0.15
  -7   5  -1    0.39    0.11
   7  -5   1    0.32    0.12
  -7   6  -1    6.83    0.39
  -7   6  -1    6.59    0.42
   7  -6   1    7.76    0.43
  -7   7  -1    9.09    0.49
  -7   7  -1    8.73    0.52
  -7   8  -1    0.13    0.11
  -7   8  -1   -0.02    0.09
  -7   8  -1   -0.01    0.09
  -7   9  -1    1.11    0.25
  -7   9  -1    0.81    0.18
  -7   9  -1    0.87    0.22
  -8  -8  -1    0.19    0.12
  -8  -8  -1    0.11    0.12
  -8  -7  -1    1.87    0.23
  -8  -7  -1    2.88    0.33
  -8  -6  -1    0.90    0.21
  -8  -6  -1    0.92    0.16
   8   6   1    1.19    0.24
  -8  -5  -1    5.15    0.40
  -8  -5  -1    5.63    0.31
   8   5   1    5.67    0.42
  -8  -4  -1    5.54    0.41
  -8  -4  -1    5.78    0.35
  -8  -4  -1    5.51    0.28
   8   4   1    5.15    0.38
  -8  -3  -1    0.17    0.06
  -8  -3  -1    0.10    0.07
  -8  -3  -1    0.09    0.06
   8   3   1    0.05    0.07
  -8  -2  -1    2.46    0.14
  -8  -2  -1    2.77    0.16
  -8  -2  -1    2.41    0.16
  -8  -2  -1    2.78    0.18
  -8  -2  -1    2.62    0.17
   8   2   1    2.77    0.27
  -8  -1  -1    1.23    0.10
  -8  -1  -1    1.42    0.14
  -8  -1  -1    1.42    0.09
  -8  -1  -1    1.41    0.09
  -8  -1  -1    1.36    0.10
   8   1   1    1.11    0.18
  -8   0  -1    0.02    0.06
  -8   0  -1    0.01    0.03
  -8   0  -1    0.04    0.03
  -8   0  -1    0.02    0.03
   8   0   1    0.01    0.04
   8   0   1    0.18    0.09
  -8   1  -1    1.47    0.12
  -8   1  -1    1.46    0.10
  -8   1  -1    1.39    0.12
  -8   1  -1    1.67    0.18
   8  -1   1    1.59    0.15
   8  -1   1    1.67    0.21
  -8   2  -1    2.38    0.19
  -8   2  -1    2.72    0.16
  -8   2  -1    2.55    0.23
   8  -2   1    2.43    0.25
  -8   3  -1    0.02    0.04
  -8   3  -1    0.04    0.07
   8  -3   1    0.05    0.08
  -8   4  -1    4.84    0.28
  -8   4  -1    4.85    0.34
   8  -4   1    5.07    0.34
  -8   5  -1    4.75    0.35
  -8   5  -1    5.14    0.31
   8  -5   1    5.31    0.36
  -8   6  -1    0.92    0.20
  -8   6  -1    1.08    0.18
  -8   7  -1    1.96    0.24
  -8   7  -1    1.76    0.25
  -8   8  -1    0.17    0.13
  -8   8  -1    0.16    0.13
  -9  -8  -1    1.39    0.23
  -9  -8  -1    1.41    0.28
  -9  -7  -1   15.05    0.79
  -9  -7  -1   13.30    0.62
   9   7   1   14.79    0.82
  -9  -6  -1    2.38    0.23
  -9  -6  -1    2.64    0.33
   9   6   1    2.47    0.34
  -9  -5  -1    0.59    0.12
  -9  -5  -1    0.56    0.18
   9   5   1    0.25    0.14
  -9  -4  -1   15.58    0.57
  -9  -4  -1   17.07    0.80
   9   4   1   16.39    0.77
  -9  -3  -1    1.34    0.14
  -9  -3  -1    1.15    0.13
   9   3   1    1.27    0.22
  -9  -2  -1    5.18    0.24
  -9  -2  -1    5.11    0.24
  -9  -2  -1    5.15    0.24
   9   2   1    5.27    0.38
  -9  -1  -1    0.04    0.04
  -9  -1  -1    0.00    0.06
   9   1   1    0.00    0.08
  -9   0  -1    0.38    0.06
  -9   0  -1    0.30    0.10
   9   0   1    0.31    0.13
  -9   1  -1    0.00    0.06
  -9   1  -1    0.02    0.04
  -9   1  -1    0.03    0.04
   9  -1   1    0.06    0.09
  -9   2  -1    5.00    0.29
  -9   2  -1    5.50    0.25
  -9   2  -1    4.79    0.32
   9  -2   1    4.99    0.37
  -9   3  -1    1.26    0.20
  -9   3  -1    1.33    0.14
   9  -3   1    1.13    0.20
  -9   4  -1   16.36    0.60
  -9   4  -1   15.66    0.70
   9  -4   1   16.24    0.72
  -9   5  -1    0.50    0.17
  -9   5  -1    0.65    0.14
   9  -5   1    0.40    0.15
  -9   6  -1    2.54    0.30
  -9   6  -1    2.64    0.26
  -9   7  -1   12.19    0.61
  -9   8  -1    1.23    0.26
  -9   8  -1    1.64    0.25
 -10  -7  -1    1.18    0.20
 -10  -7  -1    1.44    0.29
  10   7   1    1.74    0.33
 -10  -6  -1    2.44    0.24
 -10  -6  -1    2.14    0.32
  10   6   1    2.08    0.33
 -10  -5  -1    3.11    0.25
 -10  -5  -1    3.31    0.38
  10   5   1    3.72    0.38
 -10  -4  -1    0.40    0.16
 -10  -4  -1    0.27    0.09
  10   4   1    0.31    0.15
 -10  -3  -1    0.08    0.07
 -10  -3  -1    0.14    0.06
  10   3   1    0.14    0.12
 -10  -2  -1    9.92    0.39
  10   2   1    9.74    0.57
 -10  -1  -1    2.53    0.16
  10   1   1    1.99    0.27
 -10   0  -1    0.02    0.04
 -10   0  -1    0.10    0.08
  10   0   1    0.04    0.09
 -10   1  -1    2.43    0.16
 -10   1  -1    2.30    0.15
 -10   1  -1    2.11    0.22
  10  -1   1    2.62    0.29
 -10   2  -1    9.84    0.39
 -10   2  -1    9.96    0.50
  10  -2   1   10.58    0.58
 -10   3  -1    0.14    0.07
 -10   3  -1   -0.06    0.08
  10  -3   1    0.01    0.10
 -10   4  -1    0.37    0.11
 -10   4  -1    0.15    0.11
  10  -4   1    0.73    0.18
 -10   5  -1    3.31    0.27
 -10   5  -1    3.10    0.32
 -10   6  -1    2.73    0.27
 -10   6  -1    2.35    0.30
 -10   7  -1    1.12    0.22
 -10   7  -1    1.40    0.26
 -11  -6  -1    0.08    0.09
 -11  -6  -1    0.06    0.12
  11   6   1    0.17    0.16
 -11  -5  -1    0.06    0.12
 -11  -5  -1    0.02    0.07
  11   5   1    0.00    0.12
 -11  -4  -1    2.84    0.23
 -11  -4  -1    2.90    0.36
  11   4   1    2.16    0.31
 -11  -3  -1    0.30    0.09
  11   3   1    0.07    0.12
 -11  -2  -1    0.24    0.08
 -11  -2  -1    0.26    0.09
  11   2   1    0.33    0.15
 -11  -1  -1    1.23    0.14
  11   1   1    1.31    0.24
 -11   0  -1   22.62    0.80
 -11   0  -1   22.31    0.68
  11   0   1   22.70    0.98
 -11   1  -1    1.43    0.14
 -11   1  -1    1.42    0.19
  11  -1   1    1.20    0.23
 -11   2  -1    0.22    0.11
 -11   2  -1    0.26    0.08
  11  -2   1    0.49    0.17
 -11   3  -1    0.03    0.10
 -11   3  -1    0.43    0.10
  11  -3   1    0.38    0.17
 -11   4  -1    2.82    0.24
 -11   4  -1    2.78    0.30
  11  -4   1    2.41    0.31
 -11   5  -1   -0.07    0.07
 -11   5  -1    0.19    0.13
 -11   6  -1    0.07    0.13
 -11   6  -1    0.11    0.10
 -12  -5  -1    0.54    0.14
 -12  -5  -1    0.57    0.22
  12   5   1    0.91    0.25
 -12  -4  -1    1.49    0.18
 -12  -4  -1    1.59    0.31
  12   4   1    1.73    0.31
 -12  -3  -1    0.07    0.08
  12   3   1    0.01    0.11
 -12  -2  -1    0.88    0.13
 -12  -2  -1    0.51    0.11
  12   2   1    0.41    0.18
 -12  -1  -1    0.71    0.12
  12   1   1    0.82    0.22
 -12   0  -1    0.08    0.06
  12   0   1    0.05    0.12
 -12   1  -1    0.73    0.12
 -12   1  -1    0.75    0.16
  12  -1   1    0.40    0.17
 -12   2  -1    0.58    0.16
 -12   2  -1    0.71    0.12
  12  -2   1    0.64    0.20
 -12   3  -1   -0.13    0.09
 -12   3  -1   -0.01    0.06
  12  -3   1   -0.08    0.12
 -12   4  -1    1.37    0.19
 -12   4  -1    1.36    0.23
 -12   5  -1    0.43    0.13
 -12   5  -1    0.51    0.20
 -13  -4  -1    0.59    0.14
 -13  -4  -1    0.54    0.22
  13   4   1    0.59    0.22
 -13  -3  -1    0.72    0.14
 -13  -3  -1    0.46    0.21
  13   3   1    0.78    0.24
 -13  -2  -1    1.45    0.18
 -13  -2  -1    1.52    0.18
  13   2   1    1.38    0.29
 -13  -1  -1    1.45    0.18
  13   1   1    1.53    0.29
 -13   0  -1    0.06    0.08
  13   0   1    0.16    0.16
 -13   1  -1    1.45    0.17
  13  -1   1    0.79    0.23
 -13   2  -1    1.79    0.25
 -13   2  -1    1.38    0.18
  13  -2   1    1.78    0.31
 -13   3  -1    0.77    0.15
 -13   3  -1    0.52    0.18
  13  -3   1    0.99    0.26
 -13   4  -1    0.44    0.18
 -13   4  -1    0.50    0.14
 -14  -2  -1    0.91    0.16
  14   2   1    0.75    0.25
 -14  -1  -1    0.82    0.16
  14   1   1    1.19    0.29
 -14   0  -1    0.00    0.09
  14   0   1   -0.03    0.13
 -14   1  -1    1.19    0.17
  14  -1   1    0.89    0.26
 -14   2  -1    0.80    0.16
  14  -2   1    0.96    0.28
  14  -2  -2   -0.02    0.15
 -14   2   2    0.17    0.12
  14  -1  -2    0.17    0.17
 -14   1   2    0.18    0.11
  14   0  -2    3.06    0.41
 -14   0   2    2.37    0.26
  14   1  -2   -0.13    0.12
 -14  -1   2    0.07    0.10
  14   2  -2   -0.06    0.13
 -14  -2   2    0.04    0.11
  13  -4  -2    0.01    0.14
 -13   4   2    0.01    0.09
 -13   4   2    0.25    0.15
  13  -3  -2    0.82    0.25
 -13   3   2    0.77    0.17
 -13   3   2    0.99    0.21
  13  -2  -2    4.35    0.46
 -13   2   2    3.81    0.31
  13  -1  -2    1.52    0.31
 -13   1   2    1.37    0.19
  13   0  -2    0.00    0.11
 -13   0   2   -0.01    0.08
  13   1  -2    0.62    0.23
 -13  -1   2    0.90    0.17
  13   2  -2    3.34    0.42
 -13  -2   2    4.09    0.32
  13   3  -2    0.81    0.24
 -13  -3   2    1.00    0.18
  13   4  -2    0.20    0.16
 -13  -4   2    0.09    0.10
  12  -5  -2    1.25    0.27
 -12   5   2    1.23    0.21
 -12   5   2    0.95    0.22
  12  -4  -2    5.88    0.50
 -12   4   2    4.57    0.34
 -12   4   2    4.69    0.39
  12  -3  -2    0.64    0.22
 -12   3   2    0.92    0.19
 -12   3   2    0.86    0.16
  12  -2  -2    0.05    0.13
 -12   2   2    0.10    0.08
 -12   2   2    0.01    0.10
  12  -1  -2    0.11    0.14
 -12   1   2    0.23    0.09
  12   0  -2    0.14    0.12
 -12   0   2    0.10    0.08
  12   1  -2    0.24    0.15
 -12  -1   2    0.16    0.10
  12   2  -2    0.00    0.10
 -12  -2   2    0.08    0.08
 -12  -2   2    0.16    0.09
  12   3  -2    1.26    0.28
 -12  -3   2    1.19    0.18
  12   4  -2    5.08    0.48
 -12  -4   2    4.70    0.33
  12   5  -2    1.40    0.29
 -12  -5   2    1.39    0.30
 -12  -5   2    1.46    0.21
  12   6  -2    0.54    0.22
 -12  -6   2    0.57    0.22
  11  -6  -2    1.16    0.25
 -11   6   2    0.90    0.22
 -11   6   2    0.93    0.20
  11  -5  -2    2.32    0.32
 -11   5   2    2.03    0.24
 -11   5   2    2.50    0.30
  11  -4  -2    2.51    0.32
 -11   4   2    2.08    0.27
 -11   4   2    2.61    0.25
  11  -3  -2    4.00    0.39
 -11   3   2    3.95    0.33
 -11   3   2    4.13    0.28
  11  -2  -2    1.37    0.26
 -11   2   2    1.39    0.19
 -11   2   2    2.01    0.20
  11  -1  -2    1.25    0.25
 -11   1   2    1.37    0.16
 -11   1   2    1.46    0.19
  11   0  -2   -0.02    0.08
 -11   0   2   -0.02    0.06
  11   1  -2    1.07    0.24
 -11  -1   2    1.39    0.17
  11   2  -2    1.30    0.26
 -11  -2   2    1.70    0.19
 -11  -2   2    1.54    0.18
  11   3  -2    3.95    0.40
 -11  -3   2    4.75    0.31
  11   4  -2    2.37    0.33
 -11  -4   2    2.29    0.23
  11   5  -2    2.54    0.34
 -11  -5   2    2.61    0.35
 -11  -5   2    2.10    0.24
  11   6  -2    1.20    0.27
 -11  -6   2    1.02    0.19
 -11  -6   2    0.86    0.24
 -10   7   2    2.10    0.28
 -10   7   2    1.98    0.30
  10  -6  -2    0.20    0.15
 -10   6   2    0.12    0.10
 -10   6   2    0.17    0.13
  10  -5  -2    0.87    0.21
 -10   5   2    0.86    0.17
 -10   5   2    1.00    0.21
  10  -4  -2   -0.06    0.09
 -10   4   2    0.03    0.07
 -10   4   2    0.01    0.08
  10  -3  -2   10.32    0.58
 -10   3   2    8.77    0.47
 -10   3   2    9.40    0.43
  10  -2  -2    0.04    0.11
 -10   2   2   -0.08    0.06
 -10   2   2    0.02    0.06
  10  -1  -2    4.14    0.38
 -10   1   2    4.85    0.30
 -10   1   2    4.60    0.27
  10   0  -2   17.99    0.83
 -10   0   2   18.08    0.64
 -10   0   2   18.64    0.63
  10   1  -2    5.24    0.41
 -10  -1   2    4.40    0.27
  10   2  -2    0.01    0.09
 -10  -2   2    0.00    0.06
 -10  -2   2    0.05    0.06
  10   3  -2   10.55    0.61
 -10  -3   2    9.64    0.45
  10   4  -2    0.03    0.11
 -10  -4   2   -0.01    0.07
  10   5  -2    0.66    0.20
 -10  -5   2    1.04    0.24
 -10  -5   2    0.40    0.12
  10   6  -2   -0.05    0.09
 -10  -6   2    0.08    0.14
 -10  -6   2    0.16    0.10
  10   7  -2    2.19    0.34
 -10  -7   2    2.49    0.27
 -10  -7   2    2.11    0.33
  -9   8   2    0.06    0.15
  -9   8   2    0.13    0.12
   9  -7  -2    1.47    0.26
  -9   7   2    1.46    0.23
  -9   7   2    0.87    0.21
   9  -6  -2    0.01    0.10
  -9   6   2   -0.02    0.07
  -9   6   2    0.00    0.09
   9  -5  -2   -0.12    0.08
  -9   5   2   -0.03    0.08
  -9   5   2   -0.03    0.06
   9  -4  -2    7.43    0.46
  -9   4   2    6.79    0.41
  -9   4   2    5.86    0.34
   9  -3  -2   21.94    0.90
  -9   3   2   23.25    0.83
  -9   3   2   22.68    0.75
   9  -2  -2   15.05    0.71
  -9   2   2   16.15    0.55
  -9   2   2   15.13    0.60
   9  -1  -2    1.13    0.20
  -9   1   2    0.62    0.10
  -9   1   2    0.87    0.14
   9   0  -2   -0.02    0.08
  -9   0   2   -0.15    0.05
  -9   0   2   -0.01    0.06
  -9   0   2    0.03    0.05
   9   1  -2    0.84    0.19
  -9  -1   2    0.70    0.10
  -9  -1   2    0.62    0.11
   9   2  -2   15.36    0.73
  -9  -2   2   15.43    0.57
  -9  -2   2   16.51    0.58
   9   3  -2   21.17    0.89
  -9  -3   2   21.41    0.72
  -9  -3   2   21.23    0.84
   9   4  -2    6.62    0.46
  -9  -4   2    6.57    0.35
   9   5  -2   -0.11    0.08
  -9  -5   2    0.03    0.07
  -9  -5   2   -0.06    0.08
   9   6  -2    0.21    0.14
  -9  -6   2    0.16    0.09
  -9  -6   2    0.11    0.11
   9   7  -2    1.30    0.28
  -9  -7   2    1.29    0.21
  -9  -7   2    1.50    0.28
  -9  -8   2    0.15    0.15
  -9  -8   2    0.10    0.11
  -8   8   2    0.35    0.15
  -8   8   2    0.34    0.17
  -8   8   2    0.34    0.13
   8  -7  -2    0.72    0.20
  -8   7   2    0.59    0.16
  -8   7   2    0.50    0.17
   8  -6  -2   -0.05    0.10
  -8   6   2   -0.01    0.07
  -8   6   2    0.01    0.08
   8  -5  -2    7.32    0.44
  -8   5   2    6.14    0.36
  -8   5   2    5.96    0.39
   8  -4  -2    2.49    0.26
  -8   4   2    2.57    0.21
  -8   4   2    2.37    0.24
   8  -3  -2   16.01    0.71
  -8   3   2   17.08    0.59
  -8   3   2   17.64    0.66
   8  -2  -2    0.00    0.07
  -8   2   2    0.03    0.04
  -8   2   2    0.01    0.06
   8  -1  -2    6.75    0.39
   8  -1  -2    7.77    0.44
  -8   1   2    6.90    0.30
  -8   1   2    7.82    0.40
  -8   1   2    6.55    0.33
   8   0  -2   20.36    0.81
   8   0  -2   21.21    0.77
  -8   0   2   19.90    0.52
  -8   0   2   19.68    0.61
  -8   0   2   19.21    0.64
  -8   0   2   21.05    0.77
   8   1  -2    7.60    0.39
   8   1  -2    7.60    0.44
  -8  -1   2    6.86    0.28
  -8  -1   2    7.15    0.31
  -8  -1   2    6.96    0.21
  -8  -1   2    7.33    0.39
   8   2  -2   -0.08    0.05
  -8  -2   2    0.09    0.06
  -8  -2   2   -0.04    0.05
  -8  -2   2   -0.01    0.04
   8   3  -2   17.32    0.75
  -8  -3   2   17.83    0.62
   8   4  -2    2.55    0.28
  -8  -4   2    2.56    0.26
  -8  -4   2    2.04    0.19
   8   5  -2    5.70    0.41
  -8  -5   2    6.04    0.43
  -8  -5   2    5.95    0.43
  -8  -5   2    5.67    0.34
   8   6  -2   -0.12    0.07
  -8  -6   2   -0.03    0.09
  -8  -6   2    0.03    0.07
   8   7  -2    0.92    0.24
  -8  -7   2    0.65    0.16
  -8  -7   2    0.87    0.21
  -8  -8   2    0.64    0.20
  -8  -8   2    0.37    0.14
  -7   9   2    0.01    0.10
  -7   9   2    0.06    0.14
   7  -8  -2    0.12    0.13
  -7   8   2    0.08    0.10
  -7   8   2    0.24    0.15
  -7   8   2    0.14    0.10
   7  -7  -2    5.66    0.42
  -7   7   2    6.40    0.43
  -7   7   2    5.71    0.34
  -7   7   2    6.24    0.40
   7  -6  -2    5.00    0.37
  -7   6   2    5.67    0.35
  -7   6   2    4.35    0.34
  -7   6   2    5.83    0.31
   7  -5  -2    0.89    0.17
  -7   5   2    0.96    0.15
  -7   5   2    0.79    0.12
  -7   5   2    0.77    0.16
   7  -4  -2    0.60    0.14
  -7   4   2    0.61    0.14
  -7   4   2    0.41    0.08
  -7   4   2    0.41    0.11
   7  -3  -2    1.19    0.17
  -7   3   2    1.02    0.11
  -7   3   2    1.06    0.13
  -7   3   2    1.06    0.15
   7  -2  -2   14.76    0.65
   7  -2  -2   15.70    0.63
  -7   2   2   14.91    0.47
  -7   2   2   14.44    0.55
  -7   2   2   15.97    0.66
  -7   2   2   15.25    0.50
   7  -1  -2    0.45    0.12
   7  -1  -2    0.26    0.09
  -7   1   2    0.21    0.07
  -7   1   2    0.37    0.08
  -7   1   2    0.30    0.04
  -7   1   2    0.44    0.07
  -7   1   2    0.24    0.09
   7   0  -2    0.02    0.05
   7   0  -2    0.01    0.04
  -7   0   2   -0.01    0.01
  -7   0   2    0.04    0.04
  -7   0   2   -0.01    0.04
  -7   0   2    0.03    0.05
  -7   0   2    0.03    0.04
   7   1  -2    0.28    0.09
   7   1  -2    0.17    0.09
  -7  -1   2    0.27    0.06
  -7  -1   2    0.36    0.09
  -7  -1   2    0.21    0.06
  -7  -1   2    0.30    0.07
   7   2  -2   15.40    0.65
  -7  -2   2   14.61    0.51
  -7  -2   2   14.83    0.51
  -7  -2   2   15.15    0.62
  -7  -2   2   15.09    0.43
   7   3  -2    0.89    0.17
  -7  -3   2    0.88    0.15
  -7  -3   2    0.78    0.11
   7   4  -2    0.50    0.15
  -7  -4   2    0.74    0.16
  -7  -4   2    0.35    0.10
   7   5  -2    1.00    0.19
  -7  -5   2    0.88    0.19
  -7  -5   2    1.12    0.20
  -7  -5   2    1.38    0.17
   7   6  -2    4.88    0.40
  -7  -6   2    5.31    0.40
  -7  -6   2    4.98    0.32
  -7  -6   2    5.15    0.42
   7   7  -2    5.80    0.46
  -7  -7   2    6.50    0.46
  -7  -7   2    6.68    0.40
  -7  -8   2    0.03    0.09
  -7  -8   2   -0.02    0.11
  -7  -9   2    0.05    0.12
  -7  -9   2    0.13    0.13
  -6   9   2    0.10    0.15
  -6   9   2    0.18    0.12
   6  -8  -2    1.73    0.26
  -6   8   2    2.24    0.27
  -6   8   2    1.75    0.21
  -6   8   2    1.77    0.26
   6  -7  -2    0.88    0.19
  -6   7   2    1.10    0.20
  -6   7   2    1.23    0.20
  -6   7   2    1.17    0.16
   6  -6  -2    0.07    0.10
  -6   6   2    0.05    0.06
  -6   6   2    0.06    0.09
  -6   6   2    0.02    0.07
  -6   6   2    0.11    0.07
   6  -5  -2    9.86    0.49
  -6   5   2    8.91    0.46
  -6   5   2    9.63    0.42
  -6   5   2    9.57    0.39
  -6   5   2    9.57    0.44
   6  -4  -2   31.73    1.06
  -6   4   2   33.12    0.90
  -6   4   2   32.92    0.97
  -6   4   2   32.35    0.96
  -6   4   2   32.13    1.03
   6  -3  -2    0.05    0.06
   6  -3  -2   -0.01    0.06
  -6   3   2    0.02    0.04
  -6   3   2    0.02    0.06
  -6   3   2    0.05    0.06
  -6   3   2    0.04    0.04
  -6   3   2    0.00    0.03
   6  -2  -2   32.52    1.04
   6  -2  -2   32.23    1.13
  -6   2   2   32.38    0.83
  -6   2   2   32.82    0.88
  -6   2   2   34.14    1.13
  -6   2   2   33.63    0.98
  -6   2   2   31.59    0.89
   6  -1  -2   23.67    0.88
   6  -1  -2   26.74    0.86
  -6   1   2   24.94    0.61
  -6   1   2   25.56    0.76
  -6   1   2   25.52    0.66
  -6   1   2   25.47    0.72
  -6   1   2   24.62    0.69
  -6   1   2   24.74    0.88
   6   0  -2    2.81    0.22
   6   0  -2    3.05    0.21
  -6   0   2    2.75    0.15
  -6   0   2    3.04    0.22
  -6   0   2    2.98    0.16
  -6   0   2    2.91    0.16
  -6   0   2    2.85    0.09
   6   1  -2   25.10    0.86
   6   1  -2   24.33    0.86
  -6  -1   2   25.62    0.70
  -6  -1   2   25.54    0.87
  -6  -1   2   25.80    0.69
  -6  -1   2   23.95    0.70
   6   2  -2   32.43    1.06
  -6  -2   2   32.17    0.82
  -6  -2   2   32.24    0.91
  -6  -2   2   35.35    0.90
  -6  -2   2   31.35    1.08
  -6  -2   2   32.04    0.79
   6   3  -2   -0.02    0.05
  -6  -3   2    0.02    0.03
  -6  -3   2    0.07    0.03
  -6  -3   2    0.14    0.06
  -6  -3   2    0.07    0.07
   6   4  -2   32.09    1.10
  -6  -4   2   31.68    1.12
  -6  -4   2   32.74    0.92
  -6  -4   2   33.30    0.89
  -6  -4   2   33.17    1.20
  -6  -4   2   33.62    0.97
   6   5  -2   10.16    0.52
  -6  -5   2    9.93    0.44
  -6  -5   2   11.30    0.55
  -6  -5   2   10.35    0.59
   6   6  -2    0.10    0.10
  -6  -6   2    0.10    0.07
  -6  -6   2    0.01    0.09
  -6  -6   2    0.18    0.11
  -6  -7   2    1.05    0.20
  -6  -7   2    0.94    0.18
  -6  -8   2    2.23    0.26
  -6  -8   2    2.26    0.28
  -6  -8   2    1.89    0.21
  -6  -9   2    0.44    0.15
  -6  -9   2    0.25    0.14
  -6  -9   2    0.26    0.15
  -5  10   2    1.20    0.26
  -5  10   2    1.49    0.19
   5  -9  -2    1.95    0.29
  -5   9   2    1.11    0.23
  -5   9   2    1.42    0.20
   5  -8  -2    0.23    0.14
  -5   8   2    0.32    0.12
  -5   8   2    0.27    0.14
  -5   8   2    0.27    0.12
   5  -7  -2    0.08    0.10
  -5   7   2    0.12    0.10
  -5   7   2    0.23    0.10
  -5   7   2    0.41    0.11
   5  -6  -2    6.82    0.27
   5  -6  -2    7.38    0.43
  -5   6   2    6.40    0.39
  -5   6   2    6.53    0.34
  -5   6   2    7.17    0.34
  -5   6   2    7.00    0.38
   5  -5  -2   15.19    0.45
   5  -5  -2   15.01    0.63
  -5   5   2   15.45    0.53
  -5   5   2   15.76    0.59
  -5   5   2   16.68    0.58
  -5   5   2   15.84    0.63
   5  -4  -2    1.65    0.18
   5  -4  -2    1.34    0.21
  -5   4   2    0.99    0.18
  -5   4   2    1.50    0.14
  -5   4   2    1.67    0.13
  -5   4   2    1.52    0.17
  -5   4   2    1.18    0.14
   5  -3  -2   45.56    1.34
  -5   3   2   45.08    1.50
  -5   3   2   44.81    1.21
  -5   3   2   47.03    1.16
  -5   3   2   45.52    1.29
  -5   3   2   47.19    1.24
   5  -2  -2   15.71    0.65
   5  -2  -2   15.98    0.59
  -5   2   2   16.51    0.55
  -5   2   2   16.64    0.45
  -5   2   2   16.12    0.65
  -5   2   2   15.94    0.50
  -5   2   2   16.78    0.49
   5  -1  -2   58.70    1.64
   5  -1  -2   58.04    1.78
  -5   1   2   58.87    1.77
  -5   1   2   60.12    1.40
  -5   1   2   60.80    1.55
  -5   1   2   60.10    1.46
  -5   1   2   60.13    1.47
   5   0  -2   -0.03    0.03
   5   0  -2    0.01    0.04
  -5   0   2   -0.02    0.02
  -5   0   2    0.01    0.04
  -5   0   2   -0.04    0.02
  -5   0   2    0.05    0.02
  -5   0   2   -0.02    0.03
   5   1  -2   56.56    1.62
   5   1  -2   57.18    1.72
  -5  -1   2   59.61    1.44
  -5  -1   2   57.47    1.44
  -5  -1   2   59.59    1.43
  -5  -1   2   58.01    1.72
   5   2  -2   15.65    0.59
  -5  -2   2   16.46    0.51
  -5  -2   2   15.46    0.41
  -5  -2   2   15.62    0.41
  -5  -2   2   15.82    0.62
   5   3  -2   46.81    1.40
  -5  -3   2   46.79    1.26
  -5  -3   2   48.16    1.53
  -5  -3   2   49.12    1.19
  -5  -3   2   48.21    1.23
   5   4  -2    1.95    0.20
  -5  -4   2    1.86    0.22
  -5  -4   2    1.53    0.19
  -5  -4   2    1.34    0.14
  -5  -4   2    1.94    0.13
  -5  -4   2    1.67    0.13
  -5  -4   2    1.79    0.22
   5   5  -2   15.87    0.66
  -5  -5   2   14.88    0.74
  -5  -5   2   16.77    0.67
  -5  -5   2   16.01    0.53
  -5  -5   2   15.92    0.55
  -5  -5   2   15.66    0.58
   5   6  -2    7.59    0.45
  -5  -6   2    7.01    0.35
  -5  -6   2    7.34    0.38
  -5  -6   2    7.31    0.34
  -5  -6   2    7.55    0.43
  -5  -6   2    6.99    0.50
  -5  -7   2    0.10    0.12
  -5  -7   2    0.03    0.07
  -5  -7   2    0.01    0.08
  -5  -7   2    0.04    0.07
  -5  -8   2   -0.02    0.08
  -5  -8   2    0.04    0.08
  -5  -8   2    0.00    0.08
  -5  -9   2    1.49    0.21
  -5  -9   2    1.54    0.24
  -5  -9   2    2.15    0.28
  -5 -10   2    1.18    0.20
  -5 -10   2    1.47    0.27
  -4  10   2   -0.09    0.12
   4  -9  -2    0.12    0.15
  -4   9   2    0.12    0.09
  -4   9   2    0.06    0.13
  -4   9   2    0.04    0.07
   4  -8  -2    1.99    0.26
  -4   8   2    2.40    0.22
  -4   8   2    1.90    0.25
   4  -7  -2    0.09    0.10
  -4   7   2   -0.01    0.07
  -4   7   2    0.01    0.08
  -4   7   2    0.00    0.06
   4  -6  -2   18.87    0.60
   4  -6  -2   18.30    0.73
  -4   6   2   18.91    0.63
  -4   6   2   18.34    0.71
  -4   6   2   17.77    0.64
  -4   6   2   19.18    0.69
   4  -5  -2   47.86    1.30
   4  -5  -2   47.89    1.45
   4  -5  -2   49.05    1.72
   4  -5  -2   49.44    1.29
  -4   5   2   50.52    1.43
  -4   5   2   49.59    1.36
  -4   5   2   47.71    1.35
  -4   5   2   49.08    1.30
  -4   5   2   48.28    1.68
   4  -4  -2   10.39    0.57
   4  -4  -2   10.95    0.36
   4  -4  -2   11.76    0.49
  -4   4   2   11.26    0.42
  -4   4   2   11.26    0.43
  -4   4   2   11.16    0.46
  -4   4   2   11.75    0.58
  -4   4   2   11.08    0.39
   4  -3  -2    0.54    0.10
   4  -3  -2    0.82    0.06
   4  -3  -2    0.81    0.06
   4  -3  -2    0.87    0.15
  -4   3   2    0.73    0.10
  -4   3   2    0.67    0.08
  -4   3   2    0.83    0.11
  -4   3   2    0.76    0.14
  -4   3   2    0.74    0.09
   4  -2  -2    0.07    0.05
   4  -2  -2    0.01    0.04
  -4   2   2    0.02    0.02
  -4   2   2    0.03    0.03
  -4   2   2    0.03    0.03
  -4   2   2   -0.02    0.03
  -4   2   2    0.00    0.03
   4  -1  -2    0.20    0.06
   4  -1  -2    0.21    0.06
  -4   1   2    0.17    0.06
  -4   1   2    0.24    0.05
  -4   1   2    0.23    0.04
  -4   1   2    0.25    0.04
  -4   1   2    0.26    0.03
   4   0  -2   30.75    0.92
   4   0  -2   31.35    0.99
  -4   0   2   31.40    0.74
  -4   0   2   31.09    0.99
  -4   0   2   32.21    0.83
  -4   0   2   30.91    0.80
  -4   0   2   31.59    0.78
   4   1  -2    0.26    0.07
   4   1  -2    0.23    0.07
  -4  -1   2    0.26    0.03
  -4  -1   2    0.28    0.03
  -4  -1   2    0.41    0.06
  -4  -1   2    0.24    0.07
  -4  -1   2    0.40    0.04
   4   2  -2    0.00    0.03
  -4  -2   2    0.02    0.02
  -4  -2   2    0.00    0.02
  -4  -2   2    0.07    0.05
  -4  -2   2   -0.01    0.03
   4   3  -2    0.73    0.11
  -4  -3   2    0.57    0.09
  -4  -3   2    0.90    0.14
  -4  -3   2    0.65    0.07
  -4  -3   2    0.89    0.08
   4   4  -2   11.15    0.47
  -4  -4   2   11.27    0.56
  -4  -4   2   10.86    0.48
  -4  -4   2   11.23    0.55
  -4  -4   2   11.35    0.42
  -4  -4   2   10.34    0.37
  -4  -4   2   10.63    0.39
   4   5  -2   49.77    1.49
  -4  -5   2   49.46    1.48
  -4  -5   2   51.06    1.38
  -4  -5   2   49.57    1.71
  -4  -5   2   50.97    1.31
  -4  -5   2   48.98    1.36
  -4  -6   2   18.20    0.64
  -4  -6   2   19.43    0.90
  -4  -6   2   18.28    0.68
  -4  -6   2   18.30    0.71
  -4  -6   2   18.65    0.62
  -4  -7   2    0.00    0.09
  -4  -7   2   -0.03    0.06
  -4  -7   2    0.07    0.07
  -4  -7   2    0.33    0.12
  -4  -7   2    0.00    0.06
  -4  -8   2    2.13    0.25
  -4  -8   2    1.99    0.24
  -4  -8   2    1.98    0.21
  -4  -8   2    2.03    0.35
  -4  -9   2   -0.04    0.09
  -4  -9   2    0.12    0.10
  -4  -9   2    0.17    0.10
  -4 -10   2    0.11    0.11
  -4 -10   2    0.02    0.12
  -3  10   2    0.63    0.20
  -3  10   2    0.70    0.16
   3  -9  -2   -0.14    0.08
  -3   9   2   -0.04    0.08
  -3   9   2   -0.12    0.10
  -3   9   2    0.00    0.06
   3  -8  -2    0.25    0.13
  -3   8   2    0.34    0.14
  -3   8   2    0.24    0.10
  -3   8   2    0.26    0.08
   3  -7  -2    1.11    0.19
  -3   7   2    1.39    0.20
  -3   7   2    1.29    0.16
  -3   7   2    1.18    0.18
   3  -6  -2    0.25    0.08
   3  -6  -2    0.21    0.10
   3  -6  -2    0.46    0.16
  -3   6   2    0.17    0.07
  -3   6   2    0.40    0.11
  -3   6   2    0.16    0.07
  -3   6   2    0.16    0.10
   3  -5  -2   18.67    0.68
   3  -5  -2   18.40    0.60
   3  -5  -2   18.74    0.66
   3  -5  -2   18.41    0.58
   3  -5  -2   17.37    0.83
  -3   5   2   17.28    0.80
  -3   5   2   18.50    0.66
  -3   5   2   18.88    0.64
  -3   5   2   17.67    0.60
  -3   5   2   18.21    0.58
   3  -4  -2    2.16    0.24
   3  -4  -2    2.21    0.14
   3  -4  -2    2.14    0.18
   3  -4  -2    2.25    0.15
   3  -4  -2    2.11    0.19
  -3   4   2    2.29    0.15
  -3   4   2    1.89    0.22
  -3   4   2    2.20    0.15
  -3   4   2    1.94    0.17
  -3   4   2    1.81    0.16
   3  -3  -2   25.25    0.72
   3  -3  -2   26.71    0.76
   3  -3  -2   25.04    0.94
   3  -3  -2   26.09    0.80
   3  -3  -2   26.61    0.71
  -3   3   2   26.62    0.71
  -3   3   2   25.60    0.93
  -3   3   2   25.49    0.75
  -3   3   2   26.54    0.74
  -3   3   2   26.74    0.79
   3  -2  -2   33.48    1.14
   3  -2  -2   36.37    0.90
   3  -2  -2   35.79    1.01
  -3   2   2   35.00    1.14
  -3   2   2   36.61    0.89
  -3   2   2   35.92    0.94
  -3   2   2   35.58    0.97
   3  -1  -2   37.91    0.95
   3  -1  -2   38.00    1.05
   3  -1  -2   38.81    0.95
  -3   1   2   39.00    1.18
  -3   1   2   37.26    1.00
  -3   1   2   39.18    0.92
  -3   1   2   38.03    0.95
  -3   1   2   38.22    0.97
   3   0  -2   -0.19    0.03
   3   0  -2   -0.21    0.02
  -3   0   2   -0.20    0.03
  -3   0   2   -0.19    0.02
  -3   0   2   -0.17    0.02
  -3   0   2   -0.20    0.01
  -3   0   2   -0.17    0.02
   3   1  -2   37.12    1.06
   3   1  -2   38.29    1.15
  -3  -1   2   37.42    1.15
  -3  -1   2   38.01    0.94
  -3  -1   2   38.51    0.96
  -3  -1   2   39.14    0.95
  -3  -1   2   38.29    0.91
  -3  -1   2   38.05    0.96
   3   2  -2   33.59    0.97
  -3  -2   2   34.26    0.90
  -3  -2   2   33.74    0.88
  -3  -2   2   33.69    1.09
  -3  -2   2   34.85    0.85
   3   3  -2   27.12    0.66
   3   3  -2   27.03    0.83
  -3  -3   2   28.25    0.97
  -3  -3   2   26.91    0.75
  -3  -3   2   27.39    0.85
  -3  -3   2   27.52    0.72
  -3  -3   2   26.29    0.75
  -3  -3   2   27.10    0.76
   3   4  -2    2.32    0.19
   3   4  -2    2.40    0.11
   3   4  -2    2.40    0.11
   3   4  -2    2.25    0.11
  -3  -4   2    2.48    0.19
  -3  -4   2    2.61    0.15
  -3  -4   2    2.31    0.15
  -3  -4   2    2.32    0.15
  -3  -4   2    2.77    0.18
  -3  -4   2    2.27    0.24
   3   5  -2   18.32    0.51
   3   5  -2   18.13    0.52
   3   5  -2   17.69    0.67
  -3  -5   2   17.95    0.57
  -3  -5   2   18.39    0.82
  -3  -5   2   18.50    0.60
  -3  -5   2   17.70    0.62
  -3  -5   2   17.94    0.65
   3   6  -2    0.12    0.05
  -3  -6   2    0.18    0.11
  -3  -6   2    0.16    0.09
  -3  -6   2    0.20    0.07
  -3  -6   2    0.10    0.07
  -3  -6   2    0.15    0.07
   3   7  -2    1.16    0.10
  -3  -7   2    0.96    0.16
  -3  -7   2    1.32    0.18
  -3  -7   2    1.16    0.15
  -3  -7   2    1.29    0.26
  -3  -7   2    1.42    0.16
   3   8  -2    0.24    0.06
  -3  -8   2    0.19    0.09
  -3  -8   2    0.06    0.12
  -3  -8   2    0.31    0.13
  -3  -8   2    0.24    0.11
  -3  -9   2   -0.05    0.08
  -3  -9   2    0.02    0.08
  -3 -10   2    1.14    0.19
   2 -10  -2    0.02    0.13
  -2  10   2    0.01    0.14
  -2  10   2    0.08    0.10
   2  -9  -2    0.33    0.15
  -2   9   2    0.39    0.15
  -2   9   2    0.21    0.10
   2  -8  -2    1.14    0.21
  -2   8   2    1.24    0.14
  -2   8   2    1.26    0.16
  -2   8   2    1.43    0.21
   2  -7  -2    8.99    0.63
   2  -7  -2    8.67    0.46
  -2   7   2    7.64    0.36
  -2   7   2    8.21    0.33
  -2   7   2    7.78    0.43
   2  -6  -2    0.07    0.07
   2  -6  -2    0.02    0.09
   2  -6  -2    0.09    0.07
   2  -6  -2    0.04    0.05
   2  -6  -2    0.05    0.07
  -2   6   2    0.02    0.05
  -2   6   2    0.03    0.09
  -2   6   2    0.28    0.09
  -2   6   2    0.00    0.05
  -2   6   2   -0.01    0.07
   2  -5  -2   14.40    0.49
   2  -5  -2   14.26    0.56
   2  -5  -2   15.51    0.52
   2  -5  -2   13.26    0.70
   2  -5  -2   13.18    0.54
  -2   5   2   14.26    0.54
  -2   5   2   13.60    0.47
  -2   5   2   13.95    0.49
  -2   5   2   16.20    0.72
  -2   5   2   13.53    0.52
   2  -4  -2   12.07    0.47
   2  -4  -2   11.94    0.46
   2  -4  -2   12.03    0.42
   2  -4  -2   11.39    0.57
  -2   4   2   11.86    0.39
  -2   4   2   11.12    0.55
  -2   4   2   11.98    0.45
  -2   4   2   11.89    0.43
  -2   4   2   11.41    0.41
   2  -3  -2    4.65    0.21
   2  -3  -2    4.31    0.29
   2  -3  -2    4.94    0.24
   2  -3  -2    4.65    0.23
  -2   3   2    4.56    0.19
  -2   3   2    5.06    0.30
  -2   3   2    4.25    0.21
  -2   3   2    4.45    0.22
  -2   3   2    4.84    0.21
   2  -2  -2   32.31    0.83
   2  -2  -2   32.60    0.84
   2  -2  -2   30.76    1.02
   2  -2  -2   31.29    0.89
  -2   2   2   31.13    0.86
  -2   2   2   31.27    1.02
  -2   2   2   31.45    0.79
  -2   2   2   30.33    0.83
  -2   2   2   32.25    0.82
   2  -1  -2    0.78    0.08
   2  -1  -2    0.72    0.09
   2  -1  -2    0.92    0.05
   2  -1  -2    0.98    0.06
  -2   1   2    0.99    0.06
  -2   1   2    0.97    0.07
  -2   1   2    0.89    0.10
  -2   1   2    0.89    0.07
  -2   1   2    0.99    0.06
   2   0  -2    0.77    0.04
   2   0  -2    0.76    0.07
  -2   0   2    0.80    0.05
  -2   0   2    0.71    0.04
  -2   0   2    0.56    0.07
  -2   0   2    0.72    0.06
  -2   0   2    0.72    0.05
   2   1  -2    0.83    0.04
   2   1  -2    0.89    0.04
   2   1  -2    0.87    0.08
  -2  -1   2    0.83    0.04
  -2  -1   2    0.76    0.05
  -2  -1   2    0.80    0.07
  -2  -1   2    0.68    0.08
  -2  -1   2    0.76    0.05
   2   2  -2   33.13    0.76
   2   2  -2   32.60    0.81
   2   2  -2   32.86    0.90
   2   2  -2   31.86    0.80
   2   2  -2   33.30    0.80
  -2  -2   2   33.19    0.82
  -2  -2   2   33.24    0.85
  -2  -2   2   32.47    0.85
  -2  -2   2   31.51    1.04
  -2  -2   2   31.79    0.84
   2   3  -2    4.94    0.17
   2   3  -2    4.78    0.18
   2   3  -2    4.82    0.16
   2   3  -2    5.22    0.22
   2   3  -2    5.02    0.24
  -2  -3   2    4.90    0.30
  -2  -3   2    4.79    0.20
  -2  -3   2    5.02    0.24
  -2  -3   2    4.90    0.21
  -2  -3   2    4.64    0.19
  -2  -3   2    4.96    0.22
   2   4  -2   12.68    0.43
   2   4  -2   12.57    0.38
   2   4  -2   12.48    0.35
   2   4  -2   12.05    0.37
   2   4  -2   11.79    0.46
  -2  -4   2   11.61    0.44
  -2  -4   2   11.50    0.43
  -2  -4   2   11.88    0.41
  -2  -4   2   12.19    0.42
  -2  -4   2   11.14    0.56
  -2  -4   2   13.02    0.41
   2   5  -2   13.60    0.50
   2   5  -2   14.06    0.41
   2   5  -2   13.35    0.43
   2   5  -2   14.39    0.45
  -2  -5   2   14.03    0.49
  -2  -5   2   13.75    0.51
  -2  -5   2   14.35    0.53
  -2  -5   2   13.34    0.47
  -2  -5   2   14.61    0.49
  -2  -5   2   14.20    0.69
   2   6  -2    0.07    0.05
   2   6  -2    0.10    0.06
   2   6  -2    0.13    0.06
  -2  -6   2    0.11    0.07
  -2  -6   2    0.02    0.05
  -2  -6   2   -0.01    0.08
  -2  -6   2   -0.04    0.05
  -2  -6   2    0.10    0.06
   2   7  -2    7.67    0.32
  -2  -7   2    8.61    0.42
  -2  -7   2    7.43    0.41
  -2  -7   2    7.80    0.37
  -2  -7   2    7.94    0.39
  -2  -7   2    8.34    0.58
   2   8  -2    0.88    0.12
  -2  -8   2    1.23    0.16
  -2  -8   2    1.06    0.19
  -2  -8   2    1.13    0.28
  -2  -8   2    1.09    0.18
   2   9  -2    0.18    0.08
  -2  -9   2    0.25    0.10
  -2  -9   2    0.36    0.14
   2  10  -2    0.02    0.07
  -2 -10   2   -0.04    0.09
   1 -10  -2    0.86    0.23
  -1  10   2    0.78    0.14
   1  -9  -2    0.27    0.14
  -1   9   2    0.28    0.14
  -1   9   2    0.21    0.09
   1  -8  -2    2.60    0.28
  -1   8   2    2.60    0.21
  -1   8   2    2.73    0.18
  -1   8   2    3.14    0.28
   1  -7  -2    0.06    0.09
   1  -7  -2    0.02    0.06
   1  -7  -2    0.03    0.11
   1  -7  -2    0.14    0.10
  -1   7   2   -0.06    0.07
  -1   7   2    0.07    0.06
  -1   7   2   -0.06    0.06
   1  -6  -2   27.61    0.91
   1  -6  -2   27.48    0.93
   1  -6  -2   27.06    0.84
   1  -6  -2   27.75    1.17
   1  -6  -2   27.26    0.87
  -1   6   2   27.79    0.84
  -1   6   2   26.19    0.80
  -1   6   2   27.24    0.88
  -1   6   2   27.52    0.75
  -1   6   2   27.86    0.87
  -1   6   2   27.78    1.14
   1  -5  -2    0.87    0.13
   1  -5  -2    0.98    0.19
   1  -5  -2    0.93    0.13
   1  -5  -2    0.95    0.12
  -1   5   2    0.75    0.17
  -1   5   2    0.99    0.11
  -1   5   2    0.86    0.12
  -1   5   2    0.94    0.09
  -1   5   2    0.68    0.11
  -1   5   2    0.88    0.10
   1  -4  -2    4.84    0.34
   1  -4  -2    4.86    0.26
   1  -4  -2    4.11    0.22
   1  -4  -2    4.31    0.24
  -1   4   2    4.25    0.20
  -1   4   2    4.99    0.33
  -1   4   2    4.20    0.23
  -1   4   2    4.64    0.21
  -1   4   2    4.49    0.23
   1  -3  -2   63.81    1.95
   1  -3  -2   65.89    1.62
   1  -3  -2   64.14    1.69
   1  -3  -2   63.98    1.64
  -1   3   2   64.56    1.66
  -1   3   2   64.01    1.62
  -1   3   2   63.24    1.93
  -1   3   2   65.38    1.57
  -1   3   2   66.00    1.59
   1  -2  -2   56.23    1.42
   1  -2  -2   55.75    1.67
   1  -2  -2   58.11    1.40
   1  -2  -2   56.17    1.47
  -1   2   2   57.68    1.67
  -1   2   2   55.84    1.43
  -1   2   2   56.84    1.37
  -1   2   2   56.56    1.41
  -1   2   2   56.85    1.36
   1  -1  -2  166.13    3.78
   1  -1  -2  149.82    4.07
   1  -1  -2  172.08    3.65
   1  -1  -2  162.14    4.45
   1  -1  -2  163.61    4.00
  -1   1   2  154.74    4.12
  -1   1   2  174.95    4.46
  -1   1   2  165.81    3.96
  -1   1   2  166.92    3.95
  -1   1   2  168.65    3.77
   1   0  -2   -0.25    0.01
   1   0  -2   -0.25    0.01
   1   0  -2   -0.26    0.01
   1   0  -2   -0.25    0.01
   1   0  -2   -0.27    0.01
  -1   0   2   -0.24    0.01
  -1   0   2   -0.24    0.02
  -1   0   2   -0.27    0.01
  -1   0   2   -0.26    0.01
  -1   0   2   -0.26    0.01
   1   1  -2  156.31    4.02
   1   1  -2  171.75    3.85
   1   1  -2  164.19    4.01
   1   1  -2  169.42    4.53
   1   1  -2  165.01    4.06
   1   1  -2  170.36    3.85
  -1  -1   2  168.61    4.02
  -1  -1   2  168.87    3.86
  -1  -1   2  170.17    3.85
  -1  -1   2  170.93    4.54
   1   2  -2   59.77    1.42
   1   2  -2   57.82    1.40
   1   2  -2   56.87    1.43
   1   2  -2   55.33    1.42
   1   2  -2   57.27    1.32
   1   2  -2   57.52    1.46
  -1  -2   2   56.06    1.43
  -1  -2   2   58.11    1.39
  -1  -2   2   58.86    1.44
  -1  -2   2   57.43    1.46
  -1  -2   2   57.64    1.37
   1   3  -2   65.67    1.64
   1   3  -2   63.45    1.57
   1   3  -2   64.75    1.46
   1   3  -2   62.15    1.56
   1   3  -2   61.93    1.52
   1   3  -2   63.83    1.59
  -1  -3   2   61.51    1.59
  -1  -3   2   62.99    1.62
  -1  -3   2   63.49    1.56
  -1  -3   2   61.71    1.90
  -1  -3   2   63.60    1.60
  -1  -3   2   61.35    1.53
   1   4  -2    5.12    0.21
   1   4  -2    4.97    0.21
   1   4  -2    4.71    0.19
   1   4  -2    4.87    0.24
   1   4  -2    4.53    0.21
  -1  -4   2    4.44    0.32
  -1  -4   2    4.90    0.23
  -1  -4   2    4.69    0.23
  -1  -4   2    4.61    0.24
  -1  -4   2    4.94    0.22
  -1  -4   2    4.79    0.21
   1   5  -2    1.57    0.11
   1   5  -2    0.90    0.10
   1   5  -2    0.80    0.10
   1   5  -2    0.83    0.10
   1   5  -2    0.76    0.12
  -1  -5   2    0.90    0.11
  -1  -5   2    1.02    0.12
  -1  -5   2    0.84    0.12
  -1  -5   2    0.75    0.17
  -1  -5   2    0.93    0.11
  -1  -5   2    0.78    0.10
   1   6  -2   27.11    0.81
   1   6  -2   27.62    0.83
   1   6  -2   25.07    0.78
   1   6  -2   27.47    0.86
   1   6  -2   27.85    0.74
  -1  -6   2   26.95    0.87
  -1  -6   2   26.35    0.86
  -1  -6   2   26.47    0.81
  -1  -6   2   28.44    1.15
  -1  -6   2   27.01    0.85
   1   7  -2    0.09    0.06
   1   7  -2    0.11    0.07
   1   7  -2    0.17    0.08
  -1  -7   2    0.07    0.06
  -1  -7   2    0.05    0.06
  -1  -7   2    0.11    0.09
  -1  -7   2    0.27    0.10
  -1  -7   2    0.04    0.10
   1   8  -2    2.45    0.20
  -1  -8   2    2.63    0.25
  -1  -8   2    2.59    0.22
   1   9  -2    0.29    0.10
  -1  -9   2    0.24    0.11
  -1  -9   2    0.23    0.12
   1  10  -2    0.96    0.15
   0 -10  -2    0.06    0.14
   0  10   2    0.07    0.08
   0  -9  -2    1.49    0.24
   0   9   2    1.20    0.14
   0  -8  -2    5.74    0.39
   0  -8  -2    5.09    0.52
   0   8   2    5.64    0.36
   0   8   2    5.39    0.28
   0  -7  -2    7.31    0.42
   0  -7  -2    7.86    0.43
   0  -7  -2    7.42    0.36
   0  -7  -2    8.78    0.61
   0   7   2    7.45    0.29
   0   7   2    6.96    0.32
   0   7   2    7.62    0.39
   0  -6  -2    0.21    0.09
   0  -6  -2    0.46    0.16
   0  -6  -2    0.41    0.12
   0  -6  -2    0.37    0.09
   0   6   2    0.35    0.10
   0   6   2    0.45    0.08
   0   6   2    0.32    0.07
   0   6   2    0.42    0.08
   0  -5  -2   38.14    1.13
   0  -5  -2   40.61    1.07
   0  -5  -2   39.37    1.42
   0  -5  -2   40.75    1.12
   0  -5  -2   39.87    1.18
   0   5   2   38.39    0.97
   0   5   2   38.40    1.07
   0   5   2   41.23    1.04
   0   5   2   38.81    1.38
   0   5   2   39.39    1.12
   0   5   2   38.77    1.09
   0  -4  -2   68.99    1.73
   0  -4  -2   66.73    2.09
   0  -4  -2   67.80    1.66
   0  -4  -2   65.46    1.79
   0  -4  -2   66.89    1.71
   0   4   2   66.76    1.63
   0   4   2   67.63    1.70
   0   4   2   64.92    1.55
   0   4   2   68.30    1.69
   0   4   2   69.73    2.07
   0   4   2   66.42    1.74
   0  -3  -2    0.28    0.05
   0  -3  -2    0.19    0.08
   0  -3  -2    0.22    0.05
   0  -3  -2    0.26    0.06
   0  -3  -2    0.26    0.06
   0   3   2    0.21    0.05
   0   3   2    0.19    0.05
   0   3   2    0.34    0.04
   0   3   2    0.19    0.08
   0   3   2    0.19    0.04
   0   3   2    0.26    0.05
   0  -2  -2  529.91   13.00
   0  -2  -2  537.36   16.66
   0  -2  -2  534.46   13.98
   0  -2  -2  555.51   14.83
   0  -2  -2  588.44   13.59
   0  -2  -2  548.06   14.28
   0   2   2  552.95   12.92
   0   2   2  592.47   14.94
   0   2   2  592.48   13.47
   0   2   2  573.92   13.45
   0   2   2  557.44   14.34
   0   2   2  568.84   14.08
   0  -1  -2   13.83    0.37
   0  -1  -2   14.07    0.34
   0  -1  -2   13.88    0.35
   0  -1  -2   14.18    0.47
   0  -1  -2   14.12    0.40
   0  -1  -2   13.77    0.38
   0   1   2   14.29    0.35
   0   1   2   13.74    0.39
   0   1   2   14.28    0.36
   0   1   2   13.26    0.46
   0   1   2   14.13    0.35
   0   0  -2   15.28    0.49
   0   0  -2   15.89    0.39
   0   0  -2   15.14    0.37
   0   0  -2   14.88    0.41
   0   0  -2   16.17    0.41
   0   0  -2   16.09    0.42
   0   0  -2   15.59    0.41
   0   0   2   15.73    0.43
   0   0   2   15.73    0.49
   0   0   2   15.93    0.41
   0   0   2   15.66    0.39
   0   1  -2   14.60    0.38
   0   1  -2   14.08    0.36
   0   1  -2   13.31    0.37
   0   1  -2   13.77    0.37
   0   1  -2   13.78    0.33
   0  -1   2   14.16    0.37
   0  -1   2   13.57    0.35
   0  -1   2   13.14    0.36
   0   2  -2  561.72   13.92
   0   2  -2  539.46   13.85
   0   2  -2  556.75   12.65
   0   2  -2  534.98   13.56
   0   2  -2  517.50   13.80
   0  -2   2  546.68   13.97
   0  -2   2  540.94   13.34
   0  -2   2  546.02   13.80
   0  -2   2  549.86   13.75
   0  -2   2  526.17   15.59
   0  -2   2  561.77   13.19
   0   3  -2    0.16    0.04
   0   3  -2    0.18    0.04
   0   3  -2    0.22    0.06
   0   3  -2    0.17    0.04
   0   3  -2    0.15    0.05
   0  -3   2    0.24    0.08
   0  -3   2    0.25    0.05
   0  -3   2    0.23    0.05
   0  -3   2    0.21    0.05
   0  -3   2    0.29    0.05
   0  -3   2    0.24    0.05
   0   4  -2   67.79    1.69
   0   4  -2   67.12    1.63
   0   4  -2   65.35    1.55
   0   4  -2   66.50    1.70
   0   4  -2   65.75    1.67
   0  -4   2   65.61    1.70
   0  -4   2   64.74    1.71
   0  -4   2   63.17    2.04
   0  -4   2   66.63    1.67
   0  -4   2   64.73    1.63
   0  -4   2   69.03    1.69
   0   5  -2   37.48    0.96
   0   5  -2   36.34    1.07
   0   5  -2   37.71    1.02
   0   5  -2   36.86    1.05
   0   5  -2   37.28    1.06
   0  -5   2   36.66    1.35
   0  -5   2   38.09    1.02
   0  -5   2   38.58    1.07
   0  -5   2   38.25    1.07
   0  -5   2   39.36    1.06
   0  -5   2   37.11    1.07
   0   6  -2    0.35    0.08
   0   6  -2    0.58    0.11
   0   6  -2    0.32    0.09
   0   6  -2    0.40    0.11
   0   6  -2    0.32    0.08
   0  -6   2    0.32    0.09
   0  -6   2    0.38    0.09
   0  -6   2    0.50    0.11
   0  -6   2    0.50    0.12
   0  -6   2    0.30    0.08
   0  -6   2    0.58    0.17
   0   7  -2    8.11    0.38
   0   7  -2    7.65    0.35
   0   7  -2    7.27    0.31
   0  -7   2    8.43    0.41
   0  -7   2    7.00    0.35
   0  -7   2    8.15    0.39
   0  -7   2    8.79    0.60
   0   8  -2    5.97    0.35
   0   8  -2    5.37    0.27
   0  -8   2    5.11    0.34
   0   9  -2    1.66    0.18
   0  10  -2    0.06    0.09
  -1 -10  -2    9.88    0.61
  -1  -9  -2    0.10    0.11
   1   9   2    0.23    0.07
  -1  -8  -2    0.48    0.15
  -1  -8  -2    0.35    0.13
  -1  -8  -2    0.43    0.11
  -1  -8  -2    0.44    0.20
   1   8   2    0.51    0.09
   1   8   2    0.42    0.12
  -1  -7  -2    1.09    0.18
  -1  -7  -2    1.44    0.20
  -1  -7  -2    0.86    0.13
  -1  -7  -2    0.95    0.14
  -1  -7  -2    1.27    0.26
   1   7   2    1.05    0.15
   1   7   2    1.04    0.11
   1   7   2    0.98    0.12
  -1  -6  -2   21.09    0.76
  -1  -6  -2   21.71    0.67
  -1  -6  -2   19.94    0.73
  -1  -6  -2   22.10    0.98
   1   6   2   20.45    0.69
   1   6   2   20.64    0.61
   1   6   2   21.65    0.65
  -1  -5  -2    3.51    0.31
  -1  -5  -2    3.56    0.20
  -1  -5  -2    3.64    0.23
  -1  -5  -2    3.48    0.20
  -1  -5  -2    2.77    0.22
   1   5   2    3.56    0.21
   1   5   2    3.68    0.18
   1   5   2    3.50    0.21
   1   5   2    3.43    0.14
   1   5   2    3.43    0.17
  -1  -4  -2   34.70    0.92
  -1  -4  -2   34.06    0.95
  -1  -4  -2   34.78    0.97
  -1  -4  -2   35.26    1.22
  -1  -4  -2   35.00    1.03
   1   4   2   35.83    0.98
   1   4   2   36.20    0.83
   1   4   2   34.34    0.88
   1   4   2   35.87    0.93
   1   4   2   35.79    1.20
   1   4   2   36.24    0.89
  -1  -3  -2    0.12    0.03
  -1  -3  -2    0.06    0.04
  -1  -3  -2    0.11    0.05
  -1  -3  -2    0.11    0.03
  -1  -3  -2    0.16    0.04
  -1  -3  -2    0.08    0.04
   1   3   2    0.06    0.03
   1   3   2    0.13    0.03
   1   3   2    0.10    0.02
   1   3   2    0.17    0.03
   1   3   2    0.08    0.05
   1   3   2    0.08    0.02
  -1  -2  -2   18.36    0.49
  -1  -2  -2   18.97    0.45
  -1  -2  -2   19.02    0.51
  -1  -2  -2   18.79    0.56
  -1  -2  -2   18.79    0.64
  -1  -2  -2   18.96    0.48
   1   2   2   19.20    0.53
   1   2   2   18.66    0.63
  -1  -1  -2    1.13    0.05
  -1  -1  -2    1.13    0.08
  -1  -1  -2    1.13    0.08
   1   1   2    1.21    0.08
   1   1   2    1.03    0.08
  -1   0  -2   -1.41    0.01
  -1   0  -2   -1.42    0.01
   1   0   2   -1.39    0.01
   1   0   2   -1.40    0.01
  -1   1  -2    1.19    0.05
  -1   1  -2    1.04    0.06
  -1   1  -2    1.24    0.05
   1  -1   2    1.08    0.05
  -1   2  -2   17.84    0.49
  -1   2  -2   18.01    0.54
  -1   2  -2   17.19    0.49
  -1   2  -2   18.39    0.50
   1  -2   2   18.28    0.63
   1  -2   2   18.10    0.48
   1  -2   2   18.12    0.48
   1  -2   2   17.45    0.48
  -1   3  -2    0.10    0.04
  -1   3  -2    0.09    0.06
  -1   3  -2    0.10    0.03
  -1   3  -2    0.11    0.04
  -1   3  -2    0.12    0.05
   1  -3   2    0.19    0.04
   1  -3   2    0.12    0.04
   1  -3   2    0.12    0.04
   1  -3   2    0.13    0.04
   1  -3   2    0.12    0.06
  -1   4  -2   35.01    0.99
  -1   4  -2   35.90    0.98
  -1   4  -2   36.90    1.24
  -1   4  -2   34.33    0.96
   1  -4   2   34.43    0.97
   1  -4   2   34.66    0.96
   1  -4   2   34.99    0.97
   1  -4   2   35.41    0.96
   1  -4   2   35.65    1.23
  -1   5  -2    3.94    0.24
  -1   5  -2    3.72    0.23
  -1   5  -2    3.68    0.32
  -1   5  -2    3.58    0.20
  -1   5  -2    3.68    0.18
  -1   5  -2    3.43    0.20
   1  -5   2    3.42    0.20
   1  -5   2    3.96    0.24
   1  -5   2    3.25    0.31
   1  -5   2    3.49    0.21
   1  -5   2    3.59    0.20
  -1   6  -2   21.14    0.74
  -1   6  -2   20.40    0.62
  -1   6  -2   21.32    0.72
  -1   6  -2   20.98    0.67
  -1   6  -2   21.30    0.69
   1  -6   2   21.01    0.69
   1  -6   2   22.79    0.99
   1  -6   2   20.95    0.71
   1  -6   2   20.99    0.74
   1  -6   2   21.98    0.70
  -1   7  -2    1.64    0.15
  -1   7  -2    1.43    0.18
  -1   7  -2    1.47    0.16
  -1   7  -2    1.17    0.18
  -1   7  -2    1.48    0.16
   1  -7   2    1.37    0.17
  -1   8  -2    0.42    0.13
  -1   8  -2    0.54    0.12
  -1   8  -2    0.55    0.11
   1  -8   2    0.43    0.13
  -1   9  -2    0.24    0.11
  -1   9  -2    0.19    0.12
  -1   9  -2    0.18    0.09
  -1  10  -2    9.77    0.47
  -2 -10  -2   -0.02    0.13
  -2  -9  -2    0.37    0.15
  -2  -9  -2    0.08    0.09
  -2  -9  -2   -0.01    0.10
  -2  -8  -2    4.58    0.36
  -2  -8  -2    4.13    0.47
  -2  -8  -2    3.86    0.27
  -2  -8  -2    4.71    0.36
  -2  -7  -2    1.11    0.15
  -2  -7  -2    1.27    0.19
  -2  -7  -2    0.85    0.22
  -2  -7  -2    1.13    0.19
   2   7   2    0.84    0.13
   2   7   2    1.08    0.08
  -2  -6  -2    0.82    0.14
  -2  -6  -2    0.84    0.11
  -2  -6  -2    0.80    0.19
  -2  -6  -2    0.69    0.13
   2   6   2    0.86    0.12
   2   6   2    0.88    0.07
  -2  -5  -2   14.86    0.58
  -2  -5  -2   15.43    0.49
  -2  -5  -2   15.18    0.54
  -2  -5  -2   15.32    0.71
   2   5   2   14.59    0.39
   2   5   2   14.60    0.39
   2   5   2   15.08    0.51
  -2  -4  -2    0.90    0.09
  -2  -4  -2    0.84    0.11
  -2  -4  -2    0.56    0.12
  -2  -4  -2    0.85    0.10
  -2  -4  -2    0.86    0.08
   2   4   2    0.77    0.09
   2   4   2    0.90    0.15
  -2  -3  -2   11.37    0.35
  -2  -3  -2   11.39    0.49
  -2  -3  -2   11.32    0.30
  -2  -3  -2   11.62    0.43
  -2  -3  -2   10.99    0.37
  -2  -3  -2   11.91    0.33
   2   3   2   11.78    0.48
   2   3   2   11.42    0.37
  -2  -2  -2   18.02    0.47
  -2  -2  -2   16.83    0.59
   2   2   2   16.90    0.55
   2   2   2   17.45    0.50
   2   2   2   17.72    0.59
  -2  -1  -2   80.72    2.02
  -2  -1  -2   77.90    2.19
   2   1   2   80.42    2.18
   2   1   2   81.05    2.02
   2   0   2  717.33   20.30
   2   0   2  623.80   16.99
  -2   1  -2   83.48    1.89
  -2   1  -2   82.32    1.89
   2  -1   2   80.10    2.24
   2  -1   2   80.41    2.01
  -2   2  -2   17.02    0.47
  -2   2  -2   17.90    0.61
  -2   2  -2   16.20    0.54
  -2   2  -2   17.61    0.47
  -2   2  -2   17.26    0.48
   2  -2   2   17.52    0.48
   2  -2   2   17.21    0.60
  -2   3  -2   10.74    0.41
  -2   3  -2   10.90    0.48
  -2   3  -2   10.35    0.35
  -2   3  -2   11.10    0.38
  -2   3  -2   11.01    0.35
   2  -3   2   10.88    0.36
   2  -3   2   10.67    0.48
   2  -3   2   10.93    0.33
   2  -3   2   10.93    0.32
  -2   4  -2    0.82    0.15
  -2   4  -2    0.75    0.09
  -2   4  -2    0.72    0.10
  -2   4  -2    0.96    0.10
  -2   4  -2    0.65    0.10
   2  -4   2    0.76    0.08
   2  -4   2    0.73    0.14
   2  -4   2    0.67    0.09
   2  -4   2    0.97    0.09
   2  -4   2    0.67    0.10
  -2   5  -2   17.18    0.77
  -2   5  -2   16.51    0.59
  -2   5  -2   15.48    0.53
  -2   5  -2   16.24    0.53
  -2   5  -2   15.97    0.57
   2  -5   2   16.12    0.56
   2  -5   2   15.59    0.74
   2  -5   2   16.12    0.52
   2  -5   2   15.92    0.52
   2  -5   2   15.71    0.57
  -2   6  -2    0.93    0.14
  -2   6  -2    0.66    0.09
  -2   6  -2    0.88    0.15
  -2   6  -2    1.04    0.12
  -2   6  -2    0.80    0.12
   2  -6   2    0.86    0.20
   2  -6   2    0.90    0.13
   2  -6   2    0.98    0.12
  -2   7  -2    1.40    0.14
  -2   7  -2    0.95    0.14
  -2   7  -2    1.23    0.17
  -2   7  -2    1.13    0.14
  -2   7  -2    1.51    0.20
   2  -7   2    1.06    0.16
  -2   8  -2    3.89    0.27
  -2   8  -2    4.04    0.24
  -2   8  -2    4.16    0.31
  -2   9  -2    0.08    0.09
  -2   9  -2    0.19    0.12
  -2   9  -2    0.17    0.08
  -2  10  -2   -0.02    0.09
  -3 -10  -2    0.42    0.19
  -3 -10  -2    0.83    0.18
  -3  -9  -2    2.15    0.28
  -3  -9  -2    2.15    0.23
  -3  -9  -2    2.68    0.31
  -3  -8  -2    0.94    0.27
  -3  -8  -2    1.29    0.20
  -3  -8  -2    1.42    0.18
  -3  -8  -2    1.29    0.22
  -3  -7  -2    0.66    0.14
  -3  -7  -2    0.54    0.19
  -3  -7  -2    0.66    0.12
  -3  -7  -2    0.60    0.15
  -3  -6  -2   16.78    0.81
  -3  -6  -2   16.20    0.61
  -3  -6  -2   16.07    0.66
  -3  -6  -2   16.29    0.55
   3   6   2   16.58    0.57
  -3  -5  -2    9.48    0.34
  -3  -5  -2    9.24    0.52
  -3  -5  -2    8.75    0.43
  -3  -5  -2    8.52    0.38
   3   5   2    9.26    0.36
  -3  -4  -2   -0.02    0.04
  -3  -4  -2    0.17    0.05
  -3  -4  -2    0.12    0.06
  -3  -4  -2    0.11    0.05
  -3  -4  -2    0.06    0.04
  -3  -4  -2    0.06    0.03
   3   4   2    0.09    0.05
  -3  -3  -2    4.89    0.16
  -3  -3  -2    4.47    0.27
  -3  -3  -2    4.56    0.20
  -3  -3  -2    4.78    0.17
   3   3   2    4.94    0.28
   3   3   2    4.58    0.20
   3   3   2    4.86    0.27
  -3  -2  -2    3.08    0.19
  -3  -2  -2    3.28    0.13
  -3  -2  -2    3.26    0.18
  -3  -2  -2    3.05    0.13
   3   2   2    3.07    0.19
   3   2   2    3.20    0.18
  -3  -1  -2   63.52    1.75
   3   0   2    0.01    0.03
  -3   1  -2   65.30    1.51
  -3   1  -2   62.29    1.68
  -3   1  -2   66.12    1.80
  -3   1  -2   65.92    1.51
   3  -1   2   64.17    1.80
   3  -1   2   64.81    1.65
  -3   2  -2    2.54    0.13
  -3   2  -2    2.88    0.10
  -3   2  -2    2.67    0.18
  -3   2  -2    2.59    0.17
  -3   2  -2    2.89    0.10
   3  -2   2    2.68    0.14
   3  -2   2    2.95    0.19
  -3   3  -2    5.34    0.21
  -3   3  -2    4.94    0.30
  -3   3  -2    4.92    0.23
  -3   3  -2    5.45    0.28
  -3   3  -2    5.05    0.20
   3  -3   2    4.93    0.22
   3  -3   2    5.17    0.30
  -3   4  -2    0.03    0.05
  -3   4  -2    0.02    0.05
  -3   4  -2    0.06    0.04
  -3   4  -2    0.05    0.03
  -3   4  -2    0.05    0.04
   3  -4   2    0.07    0.05
   3  -4   2    0.09    0.03
   3  -4   2    0.06    0.03
   3  -4   2    0.04    0.06
  -3   5  -2    8.56    0.39
  -3   5  -2    8.17    0.40
  -3   5  -2   10.07    0.55
  -3   5  -2    8.47    0.35
   3  -5   2    8.82    0.37
   3  -5   2    8.89    0.31
   3  -5   2    9.15    0.53
   3  -5   2    8.09    0.30
  -3   6  -2   14.17    0.58
  -3   6  -2   14.97    0.60
  -3   6  -2   16.02    0.55
  -3   6  -2   15.02    0.55
   3  -6   2   15.11    0.50
   3  -6   2   16.00    0.58
  -3   7  -2    0.69    0.13
  -3   7  -2    0.53    0.13
  -3   7  -2    0.56    0.14
  -3   7  -2    0.49    0.11
   3  -7   2    0.50    0.13
  -3   8  -2    0.93    0.13
  -3   8  -2    0.98    0.16
  -3   8  -2    1.75    0.23
  -3   8  -2    1.39    0.21
  -3   9  -2    2.35    0.27
  -3   9  -2    2.39    0.21
  -3   9  -2    2.51    0.24
  -3  10  -2    0.67    0.14
  -3  10  -2    0.30    0.17
  -3  10  -2    0.26    0.12
  -4 -10  -2    0.10    0.14
  -4 -10  -2    0.15    0.12
  -4 -10  -2    0.18    0.16
  -4  -9  -2    0.10    0.12
  -4  -9  -2   -0.01    0.08
  -4  -9  -2    0.01    0.09
  -4  -8  -2    0.47    0.15
  -4  -8  -2    0.37    0.11
  -4  -8  -2    0.60    0.16
  -4  -7  -2    8.95    0.50
  -4  -7  -2    8.94    0.40
  -4  -7  -2    9.25    0.61
  -4  -7  -2    8.62    0.45
  -4  -6  -2    1.79    0.16
  -4  -6  -2    1.86    0.19
  -4  -6  -2    1.59    0.21
  -4  -6  -2    1.41    0.23
  -4  -5  -2    8.00    0.31
  -4  -5  -2    7.20    0.46
  -4  -5  -2    8.52    0.37
  -4  -5  -2    8.03    0.42
   4   5   2    8.39    0.32
  -4  -4  -2   -0.01    0.05
  -4  -4  -2    0.06    0.04
  -4  -4  -2    0.01    0.05
  -4  -4  -2    0.11    0.05
  -4  -4  -2    0.10    0.04
  -4  -4  -2    0.09    0.03
   4   4   2   -0.04    0.05
  -4  -3  -2    4.56    0.20
  -4  -3  -2    4.54    0.27
  -4  -3  -2    4.58    0.19
  -4  -3  -2    4.77    0.28
   4   3   2    4.43    0.27
  -4  -2  -2    0.53    0.05
  -4  -2  -2    0.61    0.08
  -4  -2  -2    0.44    0.05
  -4  -2  -2    0.49    0.10
   4   2   2    0.46    0.09
  -4  -1  -2    0.15    0.03
  -4  -1  -2    0.22    0.03
   4   1   2    0.18    0.06
   4   0   2   23.68    0.73
  -4   1  -2    0.12    0.02
  -4   1  -2    0.43    0.08
  -4   1  -2    0.15    0.04
   4  -1   2    0.11    0.04
   4  -1   2    0.18    0.06
  -4   2  -2    0.39    0.08
  -4   2  -2    0.46    0.06
  -4   2  -2    0.46    0.06
  -4   2  -2    0.41    0.09
   4  -2   2    0.54    0.09
   4  -2   2    0.44    0.07
  -4   3  -2    4.83    0.19
  -4   3  -2    4.48    0.27
  -4   3  -2    4.32    0.28
  -4   3  -2    4.65    0.19
  -4   3  -2    4.56    0.21
   4  -3   2    4.48    0.29
   4  -3   2    4.69    0.23
  -4   4  -2   -0.03    0.04
  -4   4  -2    0.01    0.03
  -4   4  -2    0.04    0.06
  -4   4  -2    0.06    0.06
   4  -4   2    0.00    0.05
   4  -4   2    0.13    0.06
  -4   5  -2    8.10    0.34
  -4   5  -2    7.49    0.36
  -4   5  -2    6.73    0.38
   4  -5   2    7.90    0.36
   4  -5   2    8.32    0.50
  -4   6  -2    1.98    0.21
  -4   6  -2    2.26    0.23
  -4   6  -2    2.05    0.18
  -4   6  -2    1.73    0.17
   4  -6   2    2.48    0.21
  -4   7  -2    8.54    0.45
  -4   7  -2    8.81    0.41
  -4   7  -2    8.78    0.47
  -4   7  -2    9.05    0.42
   4  -7   2    8.95    0.31
  -4   8  -2    0.50    0.13
  -4   8  -2    0.44    0.15
  -4   8  -2    0.66    0.16
  -4   9  -2    0.06    0.11
  -4   9  -2    0.09    0.10
  -4   9  -2    0.01    0.08
  -4  10  -2    0.21    0.13
  -4  10  -2    0.17    0.11
  -4  10  -2    0.01    0.14
  -5  -9  -2    2.48    0.31
  -5  -9  -2    2.31    0.29
  -5  -8  -2    1.55    0.24
  -5  -8  -2    1.25    0.21
  -5  -7  -2    0.48    0.13
  -5  -7  -2    0.28    0.12
  -5  -6  -2   10.01    0.45
  -5  -6  -2   10.06    0.59
  -5  -6  -2    9.14    0.50
  -5  -5  -2    0.49    0.13
  -5  -5  -2    0.35    0.09
  -5  -5  -2    0.26    0.12
  -5  -5  -2    0.50    0.07
   5   5   2    0.42    0.13
  -5  -4  -2   10.43    0.27
  -5  -4  -2   10.55    0.51
  -5  -4  -2   11.01    0.51
  -5  -4  -2   10.36    0.39
   5   4   2   10.03    0.49
  -5  -3  -2   30.08    0.78
  -5  -3  -2   29.22    0.97
  -5  -3  -2   28.04    0.97
  -5  -3  -2   30.08    0.79
   5   3   2   30.23    0.97
  -5  -2  -2   20.82    0.67
  -5  -2  -2   20.68    0.67
  -5  -2  -2   21.37    0.54
  -5  -2  -2   21.11    0.53
   5   2   2   20.44    0.72
   5   1   2   41.09    1.20
  -5   0  -2   -0.01    0.04
   5   0   2    0.00    0.02
   5   0   2    0.03    0.04
  -5   1  -2   40.84    1.18
  -5   1  -2   42.03    0.98
  -5   1  -2   42.26    1.20
  -5   1  -2   41.52    0.98
   5  -1   2   41.23    1.18
   5  -1   2   41.00    1.21
  -5   2  -2   21.78    0.59
  -5   2  -2   22.60    0.61
  -5   2  -2   21.73    0.73
  -5   2  -2   21.88    0.74
   5  -2   2   20.90    0.75
   5  -2   2   21.52    0.70
  -5   3  -2   28.62    0.79
  -5   3  -2   27.78    0.76
  -5   3  -2   30.38    1.00
  -5   3  -2   28.45    0.91
  -5   3  -2   28.43    0.75
   5  -3   2   26.35    0.98
   5  -3   2   27.41    0.86
  -5   4  -2   11.25    0.54
  -5   4  -2    9.74    0.37
  -5   4  -2    9.90    0.40
  -5   4  -2    9.46    0.46
   5  -4   2    9.59    0.41
   5  -4   2   10.75    0.54
  -5   5  -2    0.52    0.10
  -5   5  -2    0.54    0.13
  -5   5  -2    0.33    0.10
   5  -5   2    0.39    0.10
  -5   6  -2   11.08    0.43
  -5   6  -2    9.35    0.46
  -5   6  -2    9.87    0.43
  -5   6  -2    9.82    0.50
   5  -6   2   10.54    0.47
  -5   7  -2    0.25    0.11
  -5   7  -2    0.55    0.15
  -5   7  -2    0.48    0.12
  -5   8  -2    1.93    0.21
  -5   8  -2    1.63    0.24
  -5   8  -2    1.62    0.23
  -5   9  -2    2.36    0.26
  -5   9  -2    1.97    0.20
  -5   9  -2    1.98    0.28
  -6  -9  -2    0.24    0.14
  -6  -9  -2    0.40    0.16
  -6  -8  -2    5.22    0.43
  -6  -8  -2    5.99    0.40
  -6  -7  -2    0.29    0.11
  -6  -7  -2    0.10    0.11
  -6  -6  -2    7.14    0.45
  -6  -6  -2    7.25    0.49
  -6  -6  -2    7.45    0.38
  -6  -5  -2   24.54    0.97
  -6  -5  -2   24.33    0.63
  -6  -5  -2   23.99    0.92
  -6  -5  -2   23.89    0.76
   6   5   2   23.95    0.93
  -6  -4  -2    6.34    0.36
  -6  -4  -2    5.76    0.35
  -6  -4  -2    5.67    0.27
  -6  -4  -2    5.39    0.36
   6   4   2    6.02    0.38
  -6  -3  -2    1.10    0.13
  -6  -3  -2    1.19    0.10
  -6  -3  -2    1.53    0.15
  -6  -3  -2    1.25    0.10
  -6  -3  -2    1.00    0.16
   6   3   2    1.08    0.16
  -6  -2  -2    8.74    0.27
  -6  -2  -2    9.28    0.34
  -6  -2  -2    8.47    0.33
  -6  -2  -2    8.98    0.26
   6   2   2    8.66    0.43
   6   1   2    0.04    0.05
  -6   0  -2    0.38    0.09
   6   0   2    0.41    0.05
   6   0   2    0.37    0.10
  -6   1  -2    0.10    0.02
  -6   1  -2    0.08    0.06
  -6   1  -2    0.16    0.03
  -6   1  -2    0.17    0.04
   6  -1   2    0.16    0.05
   6  -1   2    0.13    0.07
  -6   2  -2    8.29    0.37
  -6   2  -2    8.26    0.40
  -6   2  -2    8.49    0.30
  -6   2  -2    8.53    0.29
   6  -2   2    8.71    0.39
   6  -2   2    7.92    0.38
  -6   3  -2    1.37    0.09
  -6   3  -2    1.25    0.16
  -6   3  -2    1.36    0.09
  -6   3  -2    1.18    0.16
  -6   3  -2    1.51    0.13
   6  -3   2    1.09    0.16
   6  -3   2    1.38    0.15
  -6   4  -2    5.51    0.28
  -6   4  -2    5.61    0.34
   6  -4   2    6.10    0.32
  -6   5  -2   20.78    0.81
  -6   5  -2   22.44    0.75
   6  -5   2   22.22    0.77
  -6   6  -2    6.42    0.37
  -6   6  -2    6.98    0.42
   6  -6   2    6.44    0.37
  -6   7  -2    0.18    0.11
  -6   7  -2    0.33    0.11
  -6   7  -2    0.27    0.12
  -6   8  -2    5.56    0.40
  -6   8  -2    5.86    0.42
  -6   8  -2    5.28    0.34
  -6   9  -2    0.28    0.15
  -6   9  -2    0.21    0.13
  -6   9  -2    0.05    0.12
  -7  -9  -2    1.50    0.25
  -7  -9  -2    1.09    0.26
  -7  -8  -2    0.27    0.13
  -7  -8  -2    0.93    0.22
  -7  -7  -2    0.20    0.10
  -7  -7  -2    0.29    0.15
  -7  -6  -2    3.02    0.24
  -7  -6  -2    2.63    0.30
   7   6   2    2.17    0.30
  -7  -5  -2    5.78    0.31
  -7  -5  -2    6.01    0.40
  -7  -5  -2    6.37    0.43
   7   5   2    6.07    0.42
  -7  -4  -2    0.24    0.07
  -7  -4  -2    0.10    0.07
  -7  -4  -2    0.06    0.08
   7   4   2    0.04    0.08
  -7  -3  -2   11.42    0.46
  -7  -3  -2   11.57    0.57
  -7  -3  -2   11.37    0.39
  -7  -3  -2   11.17    0.46
   7   3   2   10.66    0.53
  -7  -2  -2   19.98    0.63
  -7  -2  -2   19.51    0.62
  -7  -2  -2   19.40    0.53
  -7  -2  -2   19.96    0.52
  -7  -2  -2   19.91    0.64
   7   2   2   19.76    0.76
  -7  -1  -2   14.28    0.52
   7   1   2   14.00    0.59
  -7   0  -2   -0.03    0.04
   7   0   2   -0.05    0.04
   7   0   2   -0.01    0.03
  -7   1  -2   14.91    0.41
  -7   1  -2   14.29    0.39
  -7   1  -2   14.84    0.49
  -7   1  -2   14.23    0.56
   7  -1   2   13.99    0.51
   7  -1   2   15.50    0.60
  -7   2  -2   19.70    0.59
  -7   2  -2   20.08    0.73
  -7   2  -2   20.47    0.71
  -7   2  -2   19.85    0.57
   7  -2   2   19.20    0.73
   7  -2   2   21.38    0.74
  -7   3  -2   11.11    0.50
  -7   3  -2   10.60    0.39
  -7   3  -2   10.86    0.50
   7  -3   2   10.03    0.47
  -7   4  -2    0.19    0.10
  -7   4  -2    0.12    0.07
   7  -4   2    0.18    0.09
  -7   5  -2    6.20    0.34
  -7   5  -2    5.88    0.39
   7  -5   2    6.16    0.36
  -7   6  -2    2.14    0.22
  -7   6  -2    2.73    0.29
  -7   7  -2    0.91    0.18
  -7   7  -2    0.42    0.17
  -7   8  -2    0.53    0.17
  -7   8  -2    0.69    0.19
  -7   9  -2    0.93    0.22
  -7   9  -2    1.35    0.22
  -7   9  -2    1.42    0.27
  -8  -8  -2    8.09    0.48
  -8  -8  -2    8.59    0.58
  -8  -7  -2    0.27    0.12
  -8  -7  -2    0.22    0.14
  -8  -6  -2    6.92    0.38
  -8  -6  -2    7.67    0.51
   8   6   2    7.22    0.52
  -8  -5  -2    0.88    0.20
  -8  -5  -2    0.77    0.13
   8   5   2    0.67    0.18
  -8  -4  -2    3.75    0.27
  -8  -4  -2    4.94    0.25
  -8  -4  -2    3.79    0.35
   8   4   2    3.85    0.34
  -8  -3  -2    5.98    0.30
  -8  -3  -2    5.59    0.41
  -8  -3  -2    6.60    0.31
  -8  -3  -2    6.32    0.27
   8   3   2    6.68    0.42
  -8  -2  -2   12.45    0.47
  -8  -2  -2   12.34    0.36
  -8  -2  -2   12.14    0.40
  -8  -2  -2   12.73    0.38
   8   2   2   11.77    0.58
  -8  -1  -2    0.04    0.02
  -8  -1  -2    0.03    0.05
   8   1   2    0.07    0.07
  -8   0  -2    0.76    0.13
  -8   0  -2    0.73    0.05
   8   0   2    0.54    0.14
  -8   1  -2    0.00    0.03
  -8   1  -2   -0.02    0.05
  -8   1  -2    0.00    0.03
  -8   1  -2    0.00    0.04
   8  -1   2   -0.05    0.06
  -8   2  -2   12.92    0.42
  -8   2  -2   13.54    0.57
  -8   2  -2   12.91    0.51
   8  -2   2   12.90    0.58
  -8   3  -2    6.54    0.39
  -8   3  -2    6.31    0.29
   8  -3   2    5.91    0.37
  -8   4  -2    3.62    0.24
  -8   4  -2    4.51    0.33
   8  -4   2    4.58    0.32
  -8   5  -2    0.74    0.17
  -8   5  -2    0.45    0.11
   8  -5   2    0.61    0.15
  -8   6  -2    6.64    0.44
  -8   6  -2    7.00    0.40
  -8   7  -2    0.33    0.16
  -8   7  -2   -0.01    0.08
  -8   8  -2    9.32    0.58
  -8   8  -2    9.63    0.55
  -9  -8  -2   -0.03    0.12
  -9  -8  -2   -0.05    0.10
  -9  -7  -2    1.61    0.28
  -9  -7  -2    1.23    0.19
  -9  -6  -2    8.69    0.43
  -9  -6  -2    8.87    0.58
   9   6   2    8.43    0.58
  -9  -5  -2    1.33    0.16
  -9  -5  -2    0.97    0.22
   9   5   2    1.20    0.24
  -9  -4  -2    4.18    0.39
  -9  -4  -2    3.25    0.22
   9   4   2    3.31    0.34
  -9  -3  -2   17.68    0.60
  -9  -3  -2   16.90    0.80
  -9  -3  -2   16.59    0.59
  -9  -3  -2   17.52    0.55
   9   3   2   16.83    0.77
  -9  -2  -2    1.16    0.11
   9   2   2    0.88    0.19
  -9  -1  -2    4.67    0.28
  -9  -1  -2    4.07    0.16
  -9  -1  -2    3.87    0.16
   9   1   2    3.79    0.33
  -9   0  -2   -0.03    0.06
  -9   0  -2    0.02    0.03
  -9   0  -2   -0.06    0.03
   9   0   2   -0.05    0.07
  -9   1  -2    3.88    0.29
  -9   1  -2    4.24    0.18
   9  -1   2    3.96    0.33
  -9   2  -2    0.83    0.16
  -9   2  -2    1.06    0.12
  -9   2  -2    0.85    0.10
   9  -2   2    0.72    0.17
  -9   3  -2   17.41    0.58
  -9   3  -2   18.26    0.74
   9  -3   2   17.69    0.75
  -9   4  -2    3.90    0.33
  -9   4  -2    3.20    0.23
   9  -4   2    3.94    0.32
  -9   5  -2    1.28    0.22
  -9   5  -2    1.40    0.18
  -9   6  -2    7.68    0.50
  -9   6  -2    8.03    0.45
  -9   7  -2    1.38    0.25
  -9   7  -2    1.37    0.22
  -9   8  -2    0.02    0.13
  -9   8  -2   -0.03    0.09
 -10  -7  -2    0.41    0.14
 -10  -7  -2    0.69    0.22
  10   7   2    0.42    0.21
 -10  -6  -2    0.23    0.11
 -10  -6  -2    0.24    0.16
  10   6   2    0.32    0.17
 -10  -5  -2    0.48    0.18
 -10  -5  -2    0.73    0.13
  10   5   2    0.32    0.16
 -10  -4  -2    5.59    0.29
 -10  -4  -2    4.80    0.44
  10   4   2    4.58    0.42
 -10  -3  -2    2.60    0.33
 -10  -3  -2    3.03    0.20
  10   3   2    2.70    0.31
 -10  -2  -2    1.67    0.14
  10   2   2    1.69    0.25
 -10  -1  -2   10.02    0.45
 -10  -1  -2    9.96    0.33
  10   1   2    8.83    0.54
 -10   0  -2    0.34    0.11
 -10   0  -2    0.26    0.06
  10   0   2    0.33    0.13
 -10   1  -2    9.92    0.49
 -10   1  -2    9.53    0.34
  10  -1   2    9.22    0.54
 -10   2  -2    1.74    0.22
 -10   2  -2    1.59    0.14
  10  -2   2    2.24    0.27
 -10   3  -2    3.14    0.21
 -10   3  -2    2.76    0.28
  10  -3   2    3.23    0.32
 -10   4  -2    4.42    0.28
 -10   4  -2    5.30    0.39
  10  -4   2    5.13    0.39
 -10   5  -2    0.36    0.15
 -10   5  -2    0.42    0.12
 -10   6  -2    0.25    0.11
 -10   6  -2    0.19    0.15
 -10   7  -2    0.64    0.18
 -10   7  -2    0.41    0.18
 -11  -6  -2    0.45    0.13
 -11  -6  -2    0.51    0.20
  11   6   2    0.35    0.18
 -11  -5  -2    1.89    0.20
 -11  -5  -2    1.25    0.27
  11   5   2    1.48    0.29
 -11  -4  -2   -0.05    0.09
 -11  -4  -2    0.05    0.07
  11   4   2    0.11    0.12
 -11  -3  -2    4.83    0.27
 -11  -3  -2    5.50    0.48
  11   3   2    6.02    0.46
 -11  -2  -2    0.51    0.10
  11   2   2    0.50    0.18
 -11  -1  -2    0.12    0.06
  11   1   2    0.10    0.12
 -11   0  -2   -0.13    0.07
 -11   0  -2   -0.04    0.04
  11   0   2   -0.04    0.10
 -11   1  -2    0.16    0.11
 -11   1  -2    0.16    0.06
  11  -1   2    0.18    0.13
 -11   2  -2    0.51    0.10
 -11   2  -2    0.54    0.15
  11  -2   2    0.50    0.17
 -11   3  -2    5.39    0.30
 -11   3  -2    6.20    0.41
  11  -3   2    6.13    0.45
 -11   4  -2   -0.05    0.06
 -11   4  -2   -0.02    0.10
 -11   5  -2    1.77    0.21
 -11   5  -2    1.45    0.25
 -11   6  -2   -0.03    0.08
 -11   6  -2    0.23    0.15
 -12  -5  -2    0.09    0.09
 -12  -5  -2   -0.04    0.11
  12   5   2   -0.10    0.12
 -12  -4  -2    0.95    0.15
 -12  -4  -2    1.13    0.28
  12   4   2    0.77    0.24
 -12  -3  -2    3.53    0.41
 -12  -3  -2    3.60    0.24
  12   3   2    3.37    0.39
 -12  -2  -2    0.19    0.08
 -12  -2  -2    0.11    0.07
  12   2   2   -0.07    0.11
 -12  -1  -2    1.86    0.16
  12   1   2    1.38    0.27
 -12   0  -2    0.84    0.11
  12   0   2    0.67    0.20
 -12   1  -2    2.10    0.17
 -12   1  -2    2.01    0.24
  12  -1   2    2.49    0.33
 -12   2  -2    0.14    0.07
 -12   2  -2    0.07    0.11
  12  -2   2   -0.03    0.10
 -12   3  -2    3.27    0.24
 -12   3  -2    3.30    0.33
  12  -3   2    3.96    0.40
 -12   4  -2    1.02    0.16
 -12   4  -2    0.95    0.22
 -12   5  -2    0.14    0.09
 -12   5  -2   -0.01    0.12
 -13  -4  -2    0.04    0.08
 -13  -4  -2    0.23    0.17
  13   4   2    0.01    0.16
 -13  -3  -2    1.05    0.27
 -13  -3  -2    1.08    0.16
  13   3   2    1.28    0.29
 -13  -2  -2    4.91    0.29
  13   2   2    4.53    0.46
 -13  -1  -2    0.21    0.09
  13   1   2    0.03    0.13
 -13   0  -2    0.04    0.06
  13   0   2    0.10    0.14
 -13   1  -2    0.34    0.10
  13  -1   2    0.36    0.18
 -13   2  -2    5.53    0.41
 -13   2  -2    4.85    0.29
  13  -2   2    5.89    0.50
 -13   3  -2    1.10    0.22
 -13   3  -2    1.12    0.16
 -13   4  -2    0.11    0.12
 -13   4  -2    0.08    0.09
 -14  -1  -2    0.58    0.14
  14   1   2    0.53    0.22
 -14   0  -2    1.62    0.18
  14   0   2    1.41    0.30
 -14   1  -2    0.71    0.14
  14  -1   2    1.20    0.28
  14  -2  -3    0.36    0.21
 -14   2   3    0.07    0.11
  14  -1  -3    0.77    0.25
 -14   1   3    0.18    0.12
  14   0  -3    0.03    0.15
 -14   0   3    0.12    0.11
  14   1  -3    0.51    0.22
 -14  -1   3    0.70    0.18
  14   2  -3    0.38    0.20
 -14  -2   3    0.04    0.10
  13  -4  -3    0.06    0.16
 -13   4   3    0.13    0.13
 -13   4   3    0.01    0.10
  13  -3  -3    1.26    0.29
 -13   3   3    1.38    0.21
  13  -2  -3    0.28    0.18
 -13   2   3    0.31    0.12
  13  -1  -3    8.55    0.63
 -13   1   3    7.72    0.45
  13   0  -3    1.57    0.31
 -13   0   3    1.33    0.20
  13   1  -3    8.34    0.62
 -13  -1   3    8.25    0.46
  13   2  -3    0.42    0.20
 -13  -2   3    0.56    0.15
  13   3  -3    1.39    0.30
 -13  -3   3    1.34    0.21
  13   4  -3    0.04    0.16
 -13  -4   3    0.09    0.10
  12  -5  -3   -0.09    0.12
 -12   5   3    0.34    0.16
 -12   5   3    0.21    0.11
  12  -4  -3    0.17    0.15
 -12   4   3    0.33    0.16
 -12   4   3    0.26    0.12
  12  -3  -3    3.26    0.39
 -12   3   3    2.95    0.27
 -12   3   3    2.70    0.29
  12  -2  -3    2.32    0.34
 -12   2   3    2.15    0.23
 -12   2   3    2.76    0.27
  12  -1  -3    2.06    0.32
 -12   1   3    2.47    0.24
  12   0  -3   -0.09    0.08
 -12   0   3    0.00    0.07
  12   1  -3    2.57    0.35
 -12  -1   3    3.05    0.27
  12   2  -3    2.09    0.33
 -12  -2   3    2.75    0.26
 -12  -2   3    2.74    0.26
  12   3  -3    3.11    0.38
 -12  -3   3    2.26    0.25
  12   4  -3    0.40    0.18
 -12  -4   3    0.21    0.12
  12   5  -3    0.15    0.16
 -12  -5   3    0.07    0.10
 -12  -5   3    0.21    0.16
  11  -6  -3    0.94    0.24
 -11   6   3    1.27    0.22
 -11   6   3    0.49    0.19
  11  -5  -3    1.90    0.30
 -11   5   3    1.98    0.27
 -11   5   3    2.06    0.25
  11  -4  -3    4.18    0.41
 -11   4   3    4.00    0.32
 -11   4   3    4.25    0.35
  11  -3  -3    3.06    0.35
 -11   3   3    3.08    0.29
 -11   3   3    3.44    0.28
  11  -2  -3    1.21    0.25
 -11   2   3    1.15    0.18
 -11   2   3    1.03    0.16
  11  -1  -3    0.75    0.20
 -11   1   3    0.61    0.13
 -11   1   3    1.12    0.16
  11   0  -3    1.08    0.24
 -11   0   3    0.78    0.14
  11   1  -3    0.53    0.18
 -11  -1   3    0.61    0.14
  11   2  -3    0.91    0.23
 -11  -2   3    0.91    0.16
 -11  -2   3    1.05    0.17
  11   3  -3    3.24    0.37
 -11  -3   3    3.51    0.28
  11   4  -3    3.94    0.41
 -11  -4   3    4.38    0.32
  11   5  -3    1.71    0.31
 -11  -5   3    2.16    0.34
 -11  -5   3    1.96    0.23
  11   6  -3    1.19    0.27
 -11  -6   3    0.96    0.19
 -11  -6   3    1.32    0.28
  10  -7  -3    0.12    0.14
 -10   7   3    0.08    0.12
 -10   7   3    0.13    0.14
  10  -6  -3    0.58    0.20
 -10   6   3    0.56    0.19
 -10   6   3    0.38    0.15
  10  -5  -3    0.50    0.18
 -10   5   3    0.78    0.17
 -10   5   3    0.58    0.17
  10  -4  -3    0.46    0.17
 -10   4   3    0.68    0.16
 -10   4   3    0.53    0.14
  10  -3  -3    1.46    0.25
 -10   3   3    1.57    0.20
 -10   3   3    1.98    0.20
  10  -2  -3   11.54    0.63
 -10   2   3   11.80    0.52
 -10   2   3   10.75    0.47
  10  -1  -3    0.52    0.18
 -10   1   3    0.65    0.12
 -10   1   3    0.57    0.13
  10   0  -3    0.02    0.09
 -10   0   3    0.01    0.07
 -10   0   3   -0.01    0.06
  10   1  -3    0.60    0.18
 -10  -1   3    0.51    0.12
  10   2  -3   11.71    0.64
 -10  -2   3   11.07    0.49
 -10  -2   3   10.50    0.48
  10   3  -3    2.14    0.29
 -10  -3   3    2.09    0.21
  10   4  -3    0.34    0.15
 -10  -4   3    0.52    0.13
  10   5  -3    0.67    0.19
 -10  -5   3    0.64    0.15
 -10  -5   3    0.79    0.22
  10   6  -3    0.68    0.21
 -10  -6   3    0.95    0.24
 -10  -6   3    0.79    0.17
  10   7  -3   -0.09    0.14
 -10  -7   3    0.14    0.14
 -10  -7   3   -0.06    0.09
  -9   8   3    2.02    0.29
  -9   8   3    1.68    0.29
   9  -7  -3    4.89    0.43
  -9   7   3    4.72    0.42
  -9   7   3    4.63    0.38
   9  -6  -3    1.86    0.28
  -9   6   3    1.86    0.24
  -9   6   3    1.38    0.23
   9  -5  -3    0.16    0.12
  -9   5   3    0.21    0.10
  -9   5   3    0.17    0.11
   9  -4  -3    5.99    0.43
  -9   4   3    5.61    0.37
  -9   4   3    4.85    0.32
   9  -3  -3    2.27    0.27
  -9   3   3    1.93    0.19
  -9   3   3    2.02    0.22
   9  -2  -3    6.04    0.42
  -9   2   3    5.65    0.34
  -9   2   3    5.72    0.30
   9  -1  -3   15.95    0.73
  -9   1   3   16.20    0.60
  -9   1   3   16.21    0.57
   9   0  -3   96.76    2.75
  -9   0   3   93.82    2.46
  -9   0   3   98.14    2.41
   9   1  -3   17.56    0.79
  -9  -1   3   16.76    0.61
   9   2  -3    5.02    0.39
  -9  -2   3    5.43    0.31
  -9  -2   3    5.38    0.31
   9   3  -3    2.28    0.27
  -9  -3   3    2.13    0.21
   9   4  -3    5.32    0.41
  -9  -4   3    5.05    0.32
   9   5  -3    0.08    0.11
  -9  -5   3    0.15    0.09
  -9  -5   3    0.22    0.13
   9   6  -3    1.88    0.28
  -9  -6   3    1.50    0.27
  -9  -6   3    1.61    0.21
   9   7  -3    4.99    0.45
  -9  -7   3    4.37    0.35
  -9  -7   3    4.62    0.43
   9   8  -3    1.42    0.31
  -9  -8   3    1.74    0.30
  -9  -8   3    1.78    0.26
   8  -8  -3    0.80    0.22
  -8   8   3    0.77    0.17
  -8   8   3    0.89    0.21
  -8   8   3    0.43    0.18
   8  -7  -3    0.21    0.13
  -8   7   3    0.04    0.13
  -8   7   3    0.25    0.13
  -8   7   3    0.00    0.08
   8  -6  -3    0.92    0.20
  -8   6   3    0.92    0.18
  -8   6   3    0.84    0.19
   8  -5  -3    0.46    0.16
  -8   5   3    0.72    0.16
  -8   5   3    0.55    0.13
   8  -4  -3    1.46    0.22
  -8   4   3    1.22    0.18
  -8   4   3    1.23    0.16
   8  -3  -3    5.67    0.39
  -8   3   3    5.61    0.34
  -8   3   3    5.51    0.30
   8  -2  -3   18.50    0.76
  -8   2   3   18.03    0.62
  -8   2   3   19.74    0.68
   8  -1  -3    5.59    0.38
  -8   1   3    5.98    0.29
  -8   1   3    6.13    0.38
  -8   1   3    6.00    0.31
   8   0  -3    0.06    0.08
   8   0  -3    0.05    0.08
  -8   0   3   -0.04    0.05
  -8   0   3   -0.03    0.05
  -8   0   3    0.00    0.04
   8   1  -3    5.32    0.37
   8   1  -3    4.66    0.33
  -8  -1   3    6.23    0.37
  -8  -1   3    5.90    0.29
  -8  -1   3    5.19    0.24
   8   2  -3   18.20    0.78
  -8  -2   3   18.71    0.64
  -8  -2   3   18.79    0.64
   8   3  -3    6.93    0.43
  -8  -3   3    6.15    0.33
   8   4  -3    0.90    0.19
  -8  -4   3    1.30    0.17
  -8  -4   3    1.30    0.21
   8   5  -3    0.41    0.14
  -8  -5   3    0.48    0.16
  -8  -5   3    0.50    0.16
  -8  -5   3    0.55    0.13
   8   6  -3    0.91    0.21
  -8  -6   3    1.14    0.22
  -8  -6   3    1.09    0.18
   8   7  -3    0.07    0.12
  -8  -7   3    0.10    0.13
  -8  -7   3    0.09    0.09
  -8  -8   3    0.65    0.18
  -8  -8   3    0.60    0.19
  -7   9   3   -0.05    0.13
  -7   9   3    0.04    0.10
   7  -8  -3   -0.04    0.11
  -7   8   3   -0.02    0.09
  -7   8   3   -0.06    0.08
  -7   8   3    0.01    0.11
   7  -7  -3    5.17    0.41
  -7   7   3    5.34    0.38
  -7   7   3    5.15    0.40
  -7   7   3    4.71    0.31
   7  -6  -3   12.93    0.65
  -7   6   3   13.25    0.63
  -7   6   3   13.88    0.53
  -7   6   3   13.53    0.59
   7  -5  -3    2.58    0.27
  -7   5   3    2.24    0.18
  -7   5   3    2.40    0.24
  -7   5   3    2.24    0.22
   7  -4  -3   24.22    0.91
  -7   4   3   25.66    0.88
  -7   4   3   23.51    0.80
  -7   4   3   25.49    0.74
  -7   4   3   25.37    0.81
   7  -3  -3    2.55    0.25
  -7   3   3    2.50    0.20
  -7   3   3    3.22    0.18
  -7   3   3    2.82    0.23
  -7   3   3    2.29    0.17
   7  -2  -3    3.92    0.31
   7  -2  -3    4.27    0.30
  -7   2   3    4.97    0.34
  -7   2   3    4.52    0.22
  -7   2   3    4.20    0.26
  -7   2   3    4.36    0.19
  -7   2   3    4.62    0.24
   7  -1  -3   12.61    0.58
   7  -1  -3   13.26    0.57
  -7   1   3   13.27    0.38
  -7   1   3   12.96    0.48
  -7   1   3   12.87    0.45
  -7   1   3   13.01    0.58
  -7   1   3   12.91    0.41
   7   0  -3    2.14    0.21
   7   0  -3    2.14    0.23
  -7   0   3    2.27    0.22
  -7   0   3    2.34    0.16
  -7   0   3    2.44    0.11
  -7   0   3    2.45    0.12
  -7   0   3    2.39    0.16
   7   1  -3   13.37    0.58
   7   1  -3   13.22    0.59
  -7  -1   3   13.27    0.42
  -7  -1   3   13.48    0.40
  -7  -1   3   13.03    0.37
  -7  -1   3   12.94    0.47
  -7  -1   3   13.64    0.59
   7   2  -3    4.53    0.31
   7   2  -3    4.62    0.32
  -7  -2   3    4.24    0.25
  -7  -2   3    4.16    0.30
  -7  -2   3    4.22    0.17
  -7  -2   3    3.62    0.23
  -7  -2   3    4.46    0.19
   7   3  -3    2.33    0.25
  -7  -3   3    3.13    0.22
  -7  -3   3    2.61    0.26
   7   4  -3   24.24    0.92
  -7  -4   3   24.45    1.00
  -7  -4   3   25.71    0.82
   7   5  -3    2.31    0.26
  -7  -5   3    2.73    0.29
  -7  -5   3    2.31    0.28
  -7  -5   3    2.16    0.21
   7   6  -3   13.43    0.66
  -7  -6   3   12.55    0.64
  -7  -6   3   12.20    0.55
  -7  -6   3   12.60    0.72
   7   7  -3    4.94    0.43
  -7  -7   3    5.06    0.40
  -7  -7   3    5.45    0.37
  -7  -8   3    0.03    0.10
  -7  -8   3    0.14    0.12
  -7  -9   3    0.02    0.12
  -7  -9   3    0.07    0.13
   6  -9  -3    5.40    0.45
  -6   9   3    4.94    0.35
  -6   9   3    4.76    0.43
   6  -8  -3    0.04    0.12
  -6   8   3    0.08    0.09
  -6   8   3    0.13    0.13
  -6   8   3    0.08    0.10
   6  -7  -3    2.63    0.30
  -6   7   3    2.61    0.23
  -6   7   3    2.02    0.26
  -6   7   3    2.38    0.26
   6  -6  -3    0.10    0.10
  -6   6   3    0.03    0.07
  -6   6   3    0.06    0.07
  -6   6   3    0.13    0.10
  -6   6   3   -0.02    0.05
   6  -5  -3    4.54    0.33
  -6   5   3    5.11    0.33
  -6   5   3    4.51    0.29
  -6   5   3    4.42    0.25
  -6   5   3    5.05    0.29
   6  -4  -3    2.35    0.23
  -6   4   3    2.21    0.16
  -6   4   3    2.38    0.20
  -6   4   3    2.22    0.22
  -6   4   3    2.08    0.17
   6  -3  -3    0.04    0.06
   6  -3  -3    0.11    0.07
  -6   3   3    0.07    0.07
  -6   3   3   -0.01    0.04
  -6   3   3    0.07    0.07
  -6   3   3    0.03    0.04
  -6   3   3    0.06    0.05
   6  -2  -3    2.31    0.24
   6  -2  -3    2.73    0.23
  -6   2   3    2.28    0.16
  -6   2   3    2.81    0.25
  -6   2   3    2.24    0.14
  -6   2   3    2.34    0.13
  -6   2   3    2.32    0.18
   6  -1  -3    0.36    0.10
   6  -1  -3    0.45    0.11
  -6   1   3    0.24    0.06
  -6   1   3    0.35    0.06
  -6   1   3    0.39    0.08
  -6   1   3    0.31    0.05
  -6   1   3    0.48    0.12
   6   0  -3   -0.01    0.05
   6   0  -3   -0.01    0.04
  -6   0   3   -0.07    0.02
  -6   0   3    0.03    0.05
  -6   0   3   -0.06    0.04
  -6   0   3   -0.01    0.02
  -6   0   3    0.00    0.02
   6   1  -3    0.29    0.09
   6   1  -3    0.36    0.10
  -6  -1   3    0.35    0.05
  -6  -1   3    0.41    0.06
  -6  -1   3    0.27    0.04
  -6  -1   3    0.31    0.10
  -6  -1   3    0.29    0.07
   6   2  -3    2.60    0.23
   6   2  -3    2.56    0.23
  -6  -2   3    2.81    0.14
  -6  -2   3    2.57    0.11
  -6  -2   3    2.70    0.23
  -6  -2   3    2.55    0.18
  -6  -2   3    2.53    0.13
   6   3  -3   -0.02    0.05
  -6  -3   3    0.06    0.04
  -6  -3   3    0.07    0.07
  -6  -3   3    0.03    0.05
  -6  -3   3    0.05    0.04
   6   4  -3    2.92    0.26
  -6  -4   3    2.25    0.19
  -6  -4   3    2.05    0.25
  -6  -4   3    2.75    0.17
  -6  -4   3    2.39    0.16
   6   5  -3    4.89    0.35
  -6  -5   3    4.99    0.39
  -6  -5   3    4.48    0.34
  -6  -5   3    4.41    0.28
  -6  -5   3    4.96    0.26
   6   6  -3    0.12    0.10
  -6  -6   3    0.04    0.10
  -6  -6   3   -0.01    0.06
  -6  -6   3    0.01    0.07
  -6  -6   3    0.03    0.09
   6   7  -3    2.72    0.31
  -6  -7   3    2.31    0.27
  -6  -7   3    2.53    0.25
  -6  -7   3    2.75    0.23
  -6  -8   3    0.05    0.09
  -6  -8   3    0.01    0.10
  -6  -8   3    0.07    0.09
  -6  -9   3    4.61    0.39
  -6  -9   3    4.66    0.34
  -6  -9   3    4.93    0.41
   5  -9  -3    1.31    0.26
  -5   9   3    1.38    0.19
  -5   9   3    1.61    0.26
   5  -8  -3    0.18    0.13
  -5   8   3    0.04    0.10
  -5   8   3    0.21    0.10
   5  -7  -3    5.34    0.40
  -5   7   3    5.14    0.30
  -5   7   3    4.94    0.37
  -5   7   3    4.90    0.34
   5  -6  -3   10.12    0.38
   5  -6  -3   10.19    0.53
  -5   6   3   10.35    0.43
  -5   6   3   10.22    0.51
  -5   6   3   10.56    0.48
  -5   6   3   10.07    0.45
   5  -5  -3    4.50    0.32
   5  -5  -3    4.48    0.20
  -5   5   3    3.91    0.25
  -5   5   3    4.27    0.28
  -5   5   3    4.74    0.25
  -5   5   3    4.91    0.32
   5  -4  -3   -0.03    0.05
   5  -4  -3   -0.01    0.02
   5  -4  -3    0.00    0.06
   5  -4  -3    0.01    0.03
  -5   4   3   -0.02    0.06
  -5   4   3   -0.01    0.05
  -5   4   3   -0.03    0.04
  -5   4   3   -0.01    0.04
  -5   4   3    0.03    0.05
   5  -3  -3    8.15    0.38
   5  -3  -3    6.44    0.42
   5  -3  -3    6.92    0.20
  -5   3   3    7.07    0.31
  -5   3   3    7.32    0.31
  -5   3   3    7.37    0.34
  -5   3   3    7.13    0.27
  -5   3   3    7.00    0.42
   5  -2  -3    2.19    0.22
   5  -2  -3    2.32    0.20
  -5   2   3    2.49    0.13
  -5   2   3    2.15    0.16
  -5   2   3    2.46    0.22
  -5   2   3    2.21    0.14
  -5   2   3    2.17    0.15
   5  -1  -3   67.13    1.84
   5  -1  -3   64.75    2.01
  -5   1   3   70.04    2.02
  -5   1   3   66.40    1.66
  -5   1   3   67.51    1.68
  -5   1   3   67.46    1.60
  -5   1   3   68.54    1.73
   5   0  -3  115.99    2.95
   5   0  -3  109.71    3.21
  -5   0   3  112.97    2.79
  -5   0   3  118.79    2.76
  -5   0   3  116.71    2.64
  -5   0   3  112.68    3.22
  -5   0   3  110.87    2.70
   5   1  -3   64.64    1.84
   5   1  -3   67.24    1.99
  -5  -1   3   67.25    1.66
  -5  -1   3   68.19    2.00
  -5  -1   3   68.24    1.58
  -5  -1   3   66.14    1.65
  -5  -1   3   68.37    1.67
   5   2  -3    1.87    0.18
   5   2  -3    2.54    0.21
  -5  -2   3    1.94    0.19
  -5  -2   3    2.23    0.12
  -5  -2   3    2.14    0.16
  -5  -2   3    2.22    0.12
   5   3  -3    7.65    0.39
  -5  -3   3    7.51    0.33
  -5  -3   3    7.94    0.43
  -5  -3   3    7.44    0.29
  -5  -3   3    7.62    0.28
   5   4  -3   -0.02    0.05
  -5  -4   3   -0.01    0.05
  -5  -4   3   -0.02    0.04
  -5  -4   3   -0.03    0.05
  -5  -4   3    0.04    0.05
  -5  -4   3    0.00    0.04
   5   5  -3    3.80    0.29
  -5  -5   3    3.87    0.22
  -5  -5   3    3.97    0.23
  -5  -5   3    4.33    0.27
  -5  -5   3    4.50    0.31
  -5  -5   3    4.30    0.36
   5   6  -3   11.83    0.57
  -5  -6   3   12.18    0.46
  -5  -6   3   11.08    0.47
  -5  -6   3   12.15    0.57
  -5  -6   3   11.57    0.51
  -5  -6   3   11.14    0.66
  -5  -7   3    5.09    0.30
  -5  -7   3    5.18    0.32
  -5  -7   3    4.53    0.33
  -5  -7   3    5.00    0.36
  -5  -7   3    5.24    0.48
  -5  -8   3    0.29    0.13
  -5  -8   3    0.13    0.11
  -5  -8   3    0.18    0.10
  -5  -9   3    1.54    0.25
  -5  -9   3    1.61    0.21
  -5  -9   3    1.85    0.25
  -4  10   3    0.18    0.16
   4  -9  -3   -0.07    0.10
  -4   9   3   -0.02    0.07
  -4   9   3   -0.06    0.11
  -4   9   3    0.14    0.09
   4  -8  -3    0.12    0.12
  -4   8   3    0.11    0.08
  -4   8   3    0.02    0.11
   4  -7  -3    0.96    0.19
  -4   7   3    1.10    0.18
  -4   7   3    1.16    0.15
  -4   7   3    1.46    0.20
   4  -6  -3   14.57    0.65
   4  -6  -3   15.41    0.53
  -4   6   3   15.46    0.57
  -4   6   3   15.20    0.64
  -4   6   3   15.60    0.61
  -4   6   3   15.38    0.55
   4  -5  -3    1.78    0.26
   4  -5  -3    1.80    0.14
   4  -5  -3    1.92    0.15
   4  -5  -3    1.91    0.21
  -4   5   3    1.81    0.19
  -4   5   3    1.57    0.17
  -4   5   3    2.18    0.17
  -4   5   3    1.94    0.26
  -4   5   3    1.77    0.15
   4  -4  -3    0.74    0.12
   4  -4  -3    0.55    0.07
   4  -4  -3    0.68    0.16
   4  -4  -3    0.36    0.11
   4  -4  -3    0.79    0.09
  -4   4   3    0.71    0.10
  -4   4   3    0.61    0.09
  -4   4   3    0.64    0.15
  -4   4   3    0.60    0.11
  -4   4   3    0.54    0.10
   4  -3  -3   38.81    1.32
   4  -3  -3   38.13    1.14
   4  -3  -3   38.37    0.99
   4  -3  -3   37.70    1.00
  -4   3   3   38.65    1.10
  -4   3   3   38.67    1.00
  -4   3   3   37.69    1.06
  -4   3   3   38.34    1.31
  -4   3   3   38.86    1.04
   4  -2  -3   51.46    1.46
   4  -2  -3   52.57    1.30
   4  -2  -3   53.26    1.30
   4  -2  -3   50.65    1.64
  -4   2   3   51.34    1.29
  -4   2   3   54.60    1.34
  -4   2   3   53.46    1.37
  -4   2   3   54.15    1.65
  -4   2   3   52.45    1.40
   4  -1  -3    5.34    0.27
  -4   1   3    5.55    0.24
  -4   1   3    5.60    0.23
  -4   1   3    5.53    0.21
  -4   1   3    5.90    0.20
  -4   1   3    5.68    0.31
   4   0  -3    0.00    0.03
   4   0  -3   -0.03    0.02
  -4   0   3   -0.02    0.02
  -4   0   3   -0.01    0.02
  -4   0   3    0.01    0.02
  -4   0   3    0.00    0.02
  -4   0   3    0.04    0.03
   4   1  -3    5.46    0.29
   4   1  -3    4.80    0.26
  -4  -1   3    5.15    0.18
  -4  -1   3    5.57    0.30
  -4  -1   3    5.27    0.23
  -4  -1   3    5.30    0.19
  -4  -1   3    5.23    0.18
   4   2  -3   53.72    1.48
  -4  -2   3   53.21    1.36
  -4  -2   3   53.74    1.35
  -4  -2   3   53.48    1.29
  -4  -2   3   51.81    1.63
   4   3  -3   39.48    1.16
  -4  -3   3   39.97    1.06
  -4  -3   3   40.44    1.32
  -4  -3   3   38.82    1.07
  -4  -3   3   38.43    1.01
   4   4  -3    0.45    0.10
   4   4  -3    0.55    0.04
  -4  -4   3    0.61    0.08
  -4  -4   3    0.55    0.14
  -4  -4   3    0.53    0.11
  -4  -4   3    0.62    0.09
  -4  -4   3    0.44    0.13
  -4  -4   3    0.35    0.09
   4   5  -3    2.30    0.22
   4   5  -3    2.10    0.10
  -4  -5   3    1.95    0.19
  -4  -5   3    2.28    0.21
  -4  -5   3    2.42    0.18
  -4  -5   3    1.85    0.15
  -4  -5   3    1.85    0.25
   4   6  -3   15.82    0.67
   4   6  -3   16.29    0.43
  -4  -6   3   15.21    0.58
  -4  -6   3   16.38    0.57
  -4  -6   3   15.33    0.61
  -4  -6   3   16.48    0.82
  -4  -6   3   15.66    0.64
   4   7  -3    1.18    0.08
  -4  -7   3    1.25    0.16
  -4  -7   3    1.15    0.18
  -4  -7   3    1.35    0.27
  -4  -7   3    1.30    0.16
  -4  -7   3    1.13    0.18
  -4  -8   3   -0.03    0.11
  -4  -8   3    0.17    0.10
  -4  -8   3   -0.01    0.07
  -4  -8   3    0.12    0.10
  -4  -9   3   -0.03    0.09
  -4  -9   3   -0.01    0.08
  -4 -10   3    0.26    0.13
   3 -10  -3    0.04    0.15
  -3  10   3   -0.12    0.12
  -3  10   3   -0.04    0.09
   3  -9  -3    0.11    0.13
  -3   9   3    0.62    0.12
  -3   9   3    0.29    0.11
  -3   9   3    0.21    0.13
   3  -8  -3    4.13    0.37
  -3   8   3    4.39    0.34
  -3   8   3    4.20    0.25
  -3   8   3    4.26    0.28
   3  -7  -3    6.44    0.41
  -3   7   3    6.05    0.32
  -3   7   3    6.28    0.39
  -3   7   3    6.37    0.37
   3  -6  -3    5.15    0.27
   3  -6  -3    4.55    0.33
   3  -6  -3    4.16    0.41
  -3   6   3    4.54    0.26
  -3   6   3    5.17    0.27
  -3   6   3    4.69    0.32
  -3   6   3    4.58    0.29
   3  -5  -3   11.89    0.46
   3  -5  -3   11.74    0.65
   3  -5  -3   10.61    0.51
   3  -5  -3   12.34    0.51
   3  -5  -3   13.18    0.45
  -3   5   3   11.86    0.44
  -3   5   3   13.04    0.65
  -3   5   3   13.61    0.53
  -3   5   3   12.87    0.49
  -3   5   3   11.67    0.45
   3  -4  -3   12.15    0.47
   3  -4  -3   11.98    0.49
   3  -4  -3   11.45    0.60
   3  -4  -3   12.48    0.43
  -3   4   3   11.89    0.44
  -3   4   3   10.93    0.57
  -3   4   3   10.84    0.46
  -3   4   3   12.34    0.41
  -3   4   3   12.02    0.43
   3  -3  -3   23.82    0.70
   3  -3  -3   23.24    0.91
   3  -3  -3   24.02    0.78
   3  -3  -3   25.27    0.74
  -3   3   3   24.95    0.91
  -3   3   3   24.75    0.72
  -3   3   3   24.38    0.67
  -3   3   3   24.33    0.75
  -3   3   3   25.03    0.71
   3  -2  -3   30.87    0.76
   3  -2  -3   31.50    0.84
   3  -2  -3   30.38    0.81
   3  -2  -3   30.20    0.90
   3  -2  -3   29.60    1.03
  -3   2   3   30.68    0.86
  -3   2   3   30.86    0.84
  -3   2   3   30.17    1.02
  -3   2   3   30.48    0.78
  -3   2   3   29.18    0.81
   3  -1  -3    3.12    0.11
   3  -1  -3    2.90    0.17
   3  -1  -3    3.07    0.20
   3  -1  -3    2.59    0.12
  -3   1   3    3.29    0.21
  -3   1   3    3.09    0.15
  -3   1   3    2.93    0.12
  -3   1   3    2.86    0.14
  -3   1   3    2.96    0.15
   3   0  -3  206.46    5.12
   3   0  -3  201.83    4.99
  -3   0   3  213.53    4.81
  -3   0   3  205.96    5.01
  -3   0   3  214.89    4.80
  -3   0   3  209.59    5.00
  -3   0   3  212.83    5.67
   3   1  -3    3.08    0.11
   3   1  -3    3.15    0.18
  -3  -1   3    3.32    0.12
  -3  -1   3    3.19    0.16
  -3  -1   3    3.11    0.20
  -3  -1   3    3.02    0.16
  -3  -1   3    3.21    0.13
  -3  -1   3    3.21    0.14
   3   2  -3   30.66    0.74
   3   2  -3   30.06    0.69
   3   2  -3   30.63    0.89
   3   2  -3   30.94    0.74
  -3  -2   3   29.84    0.81
  -3  -2   3   30.00    0.78
  -3  -2   3   30.82    0.83
  -3  -2   3   29.38    1.00
   3   3  -3   25.07    0.65
   3   3  -3   25.31    0.79
   3   3  -3   25.75    0.66
  -3  -3   3   26.18    0.94
  -3  -3   3   25.99    0.73
  -3  -3   3   25.71    0.70
  -3  -3   3   25.14    0.72
  -3  -3   3   25.48    0.74
   3   4  -3   12.62    0.38
   3   4  -3   12.45    0.38
   3   4  -3   12.66    0.49
   3   4  -3   12.09    0.44
   3   4  -3   12.42    0.35
   3   4  -3   12.57    0.34
  -3  -4   3   12.54    0.49
  -3  -4   3   12.69    0.43
  -3  -4   3   12.43    0.60
  -3  -4   3   12.62    0.46
  -3  -4   3   12.39    0.44
  -3  -4   3   12.83    0.42
   3   5  -3   10.93    0.36
   3   5  -3   10.83    0.34
   3   5  -3   10.93    0.32
   3   5  -3   11.02    0.48
  -3  -5   3   11.40    0.43
  -3  -5   3   11.24    0.47
  -3  -5   3   11.19    0.45
  -3  -5   3   11.15    0.41
  -3  -5   3   11.28    0.61
   3   6  -3    4.43    0.21
  -3  -6   3    4.64    0.27
  -3  -6   3    5.21    0.42
  -3  -6   3    4.28    0.25
  -3  -6   3    4.67    0.29
  -3  -6   3    4.16    0.28
   3   7  -3    6.38    0.27
  -3  -7   3    5.96    0.37
  -3  -7   3    6.52    0.35
  -3  -7   3    7.40    0.39
  -3  -7   3    6.33    0.33
  -3  -7   3    6.08    0.50
   3   8  -3    4.38    0.22
  -3  -8   3    4.49    0.30
  -3  -8   3    4.86    0.49
  -3  -8   3    4.34    0.32
  -3  -8   3    4.97    0.35
   3   9  -3    0.35    0.08
  -3  -9   3    0.32    0.12
  -3  -9   3    0.34    0.14
  -3 -10   3    0.24    0.12
   2 -10  -3    1.17    0.25
  -2  10   3    1.52    0.26
  -2  10   3    1.13    0.17
   2  -9  -3    0.11    0.14
  -2   9   3    0.06    0.12
  -2   9   3    0.27    0.10
   2  -8  -3   -0.04    0.09
  -2   8   3    0.09    0.07
  -2   8   3   -0.12    0.08
  -2   8   3   -0.01    0.05
   2  -7  -3    0.14    0.13
   2  -7  -3    0.01    0.08
  -2   7   3   -0.02    0.06
  -2   7   3    0.05    0.06
  -2   7   3    0.03    0.09
   2  -6  -3    7.77    0.42
   2  -6  -3    7.79    0.54
   2  -6  -3    7.53    0.41
   2  -6  -3    7.81    0.37
   2  -6  -3    8.20    0.35
  -2   6   3    7.37    0.33
  -2   6   3    7.27    0.39
  -2   6   3    8.05    0.53
  -2   6   3    7.50    0.34
  -2   6   3    7.89    0.39
   2  -5  -3    0.05    0.07
   2  -5  -3    0.05    0.07
   2  -5  -3   -0.03    0.05
   2  -5  -3   -0.01    0.04
  -2   5   3   -0.08    0.04
  -2   5   3   -0.05    0.06
  -2   5   3    0.08    0.05
  -2   5   3   -0.03    0.06
  -2   5   3   -0.04    0.03
   2  -4  -3    8.44    0.39
   2  -4  -3    8.47    0.49
   2  -4  -3    9.13    0.39
   2  -4  -3    9.16    0.35
  -2   4   3    8.64    0.35
  -2   4   3    8.43    0.37
  -2   4   3    9.29    0.33
  -2   4   3    8.38    0.33
  -2   4   3    9.07    0.49
   2  -3  -3    1.16    0.16
   2  -3  -3    1.14    0.10
   2  -3  -3    1.04    0.11
   2  -3  -3    0.93    0.12
  -2   3   3    1.37    0.17
  -2   3   3    1.24    0.10
  -2   3   3    1.31    0.10
  -2   3   3    2.02    0.15
  -2   3   3    1.29    0.12
   2  -2  -3   34.05    0.90
   2  -2  -3   33.27    0.96
   2  -2  -3   31.97    1.10
   2  -2  -3   34.12    0.91
  -2   2   3   35.03    1.11
  -2   2   3   34.59    0.86
  -2   2   3   34.41    0.89
  -2   2   3   33.66    0.90
   2  -1  -3   14.75    0.46
   2  -1  -3   14.06    0.53
   2  -1  -3   14.40    0.37
   2  -1  -3   14.81    0.42
   2  -1  -3   14.75    0.43
  -2   1   3   14.58    0.42
  -2   1   3   14.17    0.54
  -2   1   3   15.18    0.40
  -2   1   3   14.72    0.43
  -2   1   3   14.24    0.44
   2   0  -3   -0.06    0.01
   2   0  -3    0.01    0.03
   2   0  -3   -0.06    0.01
   2   0  -3   -0.04    0.01
   2   0  -3   -0.04    0.02
  -2   0   3   -0.07    0.01
  -2   0   3   -0.04    0.02
  -2   0   3   -0.08    0.01
  -2   0   3   -0.05    0.02
  -2   0   3   -0.05    0.02
   2   1  -3   15.01    0.43
   2   1  -3   16.12    0.41
   2   1  -3   14.94    0.55
   2   1  -3   15.43    0.38
   2   1  -3   15.31    0.47
  -2  -1   3   15.38    0.42
  -2  -1   3   15.02    0.45
  -2  -1   3   15.60    0.42
  -2  -1   3   16.18    0.44
  -2  -1   3   14.96    0.55
   2   2  -3   35.23    0.90
   2   2  -3   34.61    0.95
   2   2  -3   34.97    0.82
   2   2  -3   33.29    0.89
  -2  -2   3   35.37    1.11
  -2  -2   3   33.57    0.90
  -2  -2   3   34.63    0.87
  -2  -2   3   34.27    0.90
  -2  -2   3   34.21    0.91
   2   3  -3    0.96    0.07
   2   3  -3    0.83    0.07
   2   3  -3    0.79    0.09
   2   3  -3    1.03    0.10
   2   3  -3    0.85    0.07
  -2  -3   3    0.96    0.09
  -2  -3   3    0.79    0.08
  -2  -3   3    0.88    0.10
  -2  -3   3    0.80    0.08
  -2  -3   3    0.90    0.10
   2   4  -3    8.55    0.36
   2   4  -3    8.62    0.29
   2   4  -3    8.95    0.35
   2   4  -3    8.61    0.28
   2   4  -3    8.88    0.31
  -2  -4   3    8.27    0.32
  -2  -4   3    7.92    0.33
  -2  -4   3    8.93    0.35
  -2  -4   3    8.81    0.32
  -2  -4   3    8.76    0.48
  -2  -4   3    8.48    0.36
   2   5  -3   -0.05    0.03
   2   5  -3    0.00    0.04
   2   5  -3    0.07    0.04
   2   5  -3   -0.01    0.05
  -2  -5   3    0.09    0.05
  -2  -5   3    0.03    0.04
  -2  -5   3    0.03    0.05
  -2  -5   3    0.01    0.04
  -2  -5   3   -0.01    0.04
  -2  -5   3    0.01    0.07
   2   6  -3    7.37    0.30
   2   6  -3    7.31    0.28
   2   6  -3    7.06    0.30
  -2  -6   3    8.01    0.34
  -2  -6   3    7.24    0.35
  -2  -6   3    6.94    0.36
  -2  -6   3    7.32    0.51
  -2  -6   3    6.60    0.35
   2   7  -3    0.18    0.07
  -2  -7   3    0.04    0.07
  -2  -7   3    0.22    0.09
  -2  -7   3    0.02    0.07
  -2  -7   3    0.02    0.06
  -2  -7   3    0.05    0.12
   2   8  -3    0.09    0.07
  -2  -8   3    0.02    0.11
  -2  -8   3    0.19    0.09
  -2  -8   3   -0.14    0.06
   2   9  -3    0.14    0.08
  -2  -9   3    0.04    0.10
  -2  -9   3    0.24    0.11
   2  10  -3    1.27    0.15
  -2 -10   3    1.36    0.20
   1 -10  -3    0.97    0.24
  -1  10   3    0.78    0.14
   1  -9  -3    2.40    0.30
  -1   9   3    2.85    0.29
  -1   9   3    3.46    0.24
   1  -8  -3    3.49    0.32
  -1   8   3    3.05    0.22
  -1   8   3    3.79    0.31
   1  -7  -3   22.37    1.08
   1  -7  -3   21.89    0.75
   1  -7  -3   23.90    0.86
   1  -7  -3   22.16    0.86
  -1   7   3   21.87    0.70
  -1   7   3   21.91    0.64
  -1   7   3   22.74    0.81
   1  -6  -3   37.25    1.14
   1  -6  -3   35.59    1.41
   1  -6  -3   35.55    1.16
  -1   6   3   37.32    1.05
  -1   6   3   35.99    0.94
  -1   6   3   35.82    1.00
  -1   6   3   36.38    1.11
  -1   6   3   36.31    1.08
   1  -5  -3    4.26    0.27
   1  -5  -3    4.80    0.25
   1  -5  -3    4.63    0.37
   1  -5  -3    4.27    0.28
  -1   5   3    4.30    0.25
  -1   5   3    4.35    0.27
  -1   5   3    4.99    0.24
  -1   5   3    4.95    0.21
  -1   5   3    4.53    0.36
  -1   5   3    4.35    0.22
   1  -4  -3  177.60    4.42
   1  -4  -3  171.57    4.98
   1  -4  -3  178.31    4.20
   1  -4  -3  177.09    4.31
  -1   4   3  174.42    4.27
  -1   4   3  180.19    4.33
  -1   4   3  171.52    4.14
  -1   4   3  184.47    4.97
  -1   4   3  173.86    4.12
   1  -3  -3    3.67    0.18
   1  -3  -3    3.83    0.21
   1  -3  -3    3.96    0.21
   1  -3  -3    3.55    0.26
  -1   3   3    4.11    0.17
  -1   3   3    3.99    0.18
  -1   3   3    3.74    0.20
  -1   3   3    4.15    0.20
  -1   3   3    3.61    0.26
   1  -2  -3  163.29    4.06
   1  -2  -3  167.56    3.98
   1  -2  -3  168.26    3.68
   1  -2  -3  156.48    4.53
   1  -2  -3  165.22    3.85
  -1   2   3  171.16    4.54
  -1   2   3  168.81    3.97
  -1   2   3  154.44    3.81
  -1   2   3  170.67    3.83
  -1   2   3  167.73    4.00
   1  -1  -3   70.03    1.70
   1  -1  -3   70.89    2.01
   1  -1  -3   70.22    1.74
   1  -1  -3   72.76    1.60
  -1   1   3   71.07    1.68
  -1   1   3   70.02    1.75
  -1   1   3   70.62    1.66
  -1   1   3   72.13    2.02
  -1   1   3   70.15    1.74
   1   0  -3   33.32    0.83
   1   0  -3   33.52    1.00
   1   0  -3   33.06    0.87
   1   0  -3   31.59    0.84
  -1   0   3   33.87    0.81
  -1   0   3   34.43    0.84
  -1   0   3   33.34    0.85
  -1   0   3   33.17    0.85
  -1   0   3   32.58    1.00
   1   1  -3   68.80    1.73
   1   1  -3   70.79    2.01
   1   1  -3   68.76    1.75
   1   1  -3   70.01    1.60
   1   1  -3   72.71    1.69
  -1  -1   3   70.76    1.74
  -1  -1   3   72.32    2.01
  -1  -1   3   72.65    1.69
  -1  -1   3   70.27    1.73
  -1  -1   3   70.84    1.66
   1   2  -3  169.39    3.93
   1   2  -3  172.41    4.08
   1   2  -3  169.03    4.11
   1   2  -3  163.59    4.07
   1   2  -3  170.51    3.78
  -1  -2   3  167.18    3.91
  -1  -2   3  168.91    4.08
  -1  -2   3  168.83    4.07
  -1  -2   3  174.64    3.92
   1   3  -3    3.72    0.18
   1   3  -3    3.72    0.17
   1   3  -3    3.58    0.19
   1   3  -3    3.84    0.18
   1   3  -3    3.52    0.15
   1   3  -3    3.68    0.17
  -1  -3   3    3.43    0.25
  -1  -3   3    3.61    0.17
  -1  -3   3    3.70    0.18
  -1  -3   3    3.14    0.17
  -1  -3   3    3.42    0.16
  -1  -3   3    3.76    0.18
   1   4  -3  172.94    4.20
   1   4  -3  176.34    3.90
   1   4  -3  169.33    4.22
   1   4  -3  173.09    4.10
   1   4  -3  179.35    4.07
  -1  -4   3  174.88    4.07
  -1  -4   3  176.95    4.28
  -1  -4   3  172.43    4.90
  -1  -4   3  171.61    4.24
  -1  -4   3  173.08    4.22
  -1  -4   3  170.90    4.09
   1   5  -3    5.18    0.25
   1   5  -3    5.32    0.23
   1   5  -3    5.95    0.26
   1   5  -3    5.02    0.28
   1   5  -3    5.31    0.25
  -1  -5   3    5.58    0.27
  -1  -5   3    5.86    0.41
  -1  -5   3    5.05    0.25
  -1  -5   3    5.34    0.26
  -1  -5   3    5.19    0.25
  -1  -5   3    5.14    0.28
   1   6  -3   36.10    1.01
   1   6  -3   37.32    1.04
   1   6  -3   35.47    1.06
   1   6  -3   38.24    1.10
   1   6  -3   36.72    0.96
  -1  -6   3   35.28    1.08
  -1  -6   3   38.15    1.07
  -1  -6   3   36.69    1.09
  -1  -6   3   34.69    1.08
  -1  -6   3   36.83    1.03
  -1  -6   3   36.12    1.40
   1   7  -3   23.29    0.74
   1   7  -3   22.86    0.72
   1   7  -3   22.50    0.67
  -1  -7   3   20.93    0.73
  -1  -7   3   22.87    0.78
  -1  -7   3   23.14    0.79
  -1  -7   3   23.28    1.08
  -1  -7   3   22.63    0.81
   1   8  -3    3.67    0.24
  -1  -8   3    3.58    0.25
  -1  -8   3    3.51    0.28
   1   9  -3    3.54    0.25
  -1  -9   3    3.73    0.28
   1  10  -3    0.93    0.16
   0 -10  -3   -0.05    0.13
   0  10   3    0.08    0.08
   0  -9  -3    0.60    0.19
   0   9   3    0.62    0.17
   0   9   3    0.67    0.11
   0  -8  -3    0.12    0.11
   0  -8  -3    0.09    0.10
   0  -8  -3    0.29    0.18
   0   8   3    0.25    0.08
   0   8   3    0.28    0.12
   0  -7  -3    4.23    0.44
   0  -7  -3    4.41    0.33
   0  -7  -3    5.25    0.35
   0   7   3    4.87    0.31
   0   7   3    4.38    0.24
   0  -6  -3    8.28    0.36
   0  -6  -3    8.82    0.57
   0  -6  -3    8.35    0.42
   0  -6  -3    8.71    0.43
   0   6   3    8.35    0.29
   0   6   3    8.07    0.34
   0   6   3    8.64    0.33
   0   6   3    8.81    0.40
   0  -5  -3   71.11    1.82
   0  -5  -3   69.98    2.32
   0  -5  -3   75.17    1.90
   0  -5  -3   71.59    1.90
   0  -5  -3   70.99    1.99
   0   5   3   72.85    1.92
   0   5   3   75.01    1.86
   0   5   3   72.42    1.85
   0   5   3   74.84    2.30
   0   5   3   74.48    1.69
   0   5   3   72.00    1.78
   0  -4  -3   27.01    1.03
   0  -4  -3   27.21    0.79
   0  -4  -3   26.71    0.85
   0  -4  -3   26.57    0.76
   0  -4  -3   27.14    0.81
   0   4   3   26.56    0.81
   0   4   3   33.29    1.05
   0   4   3   26.43    0.76
   0   4   3   27.87    0.68
   0   4   3   27.09    0.78
   0   4   3   27.69    0.73
   0  -3  -3   14.83    0.41
   0  -3  -3   14.93    0.46
   0  -3  -3   14.89    0.51
   0  -3  -3   15.58    0.45
   0  -3  -3   14.39    0.61
   0  -3  -3   14.96    0.49
   0   3   3   15.74    0.43
   0   3   3   15.31    0.47
   0   3   3   14.87    0.49
   0   3   3   15.57    0.44
   0   3   3   15.90    0.39
   0   3   3   14.81    0.60
   0  -2  -3    0.10    0.04
   0  -2  -3    0.23    0.07
   0  -2  -3    0.07    0.03
   0  -2  -3    0.10    0.03
   0  -2  -3    0.18    0.04
   0   2   3    0.14    0.03
   0   2   3    0.12    0.05
   0   2   3    0.13    0.03
   0   2   3    0.16    0.02
   0   2   3    0.11    0.03
   0   2   3    0.12    0.04
   0  -1  -3    1.01    0.08
   0  -1  -3    1.08    0.07
   0  -1  -3    1.11    0.10
   0  -1  -3    1.10    0.05
   0  -1  -3    1.11    0.06
   0   1   3    1.05    0.05
   0   1   3    1.20    0.10
   0   1   3    1.06    0.05
   0   1   3    1.16    0.05
   0   1   3    1.07    0.08
   0   0  -3   -0.14    0.01
   0   0  -3   -0.12    0.01
   0   0  -3   -0.16    0.01
   0   0  -3   -0.15    0.01
   0   0  -3   -0.14    0.01
   0   0  -3   -0.12    0.02
   0   0   3   -0.12    0.01
   0   0   3   -0.14    0.00
   0   0   3   -0.09    0.01
   0   0   3   -0.14    0.02
   0   1  -3    1.17    0.05
   0   1  -3    1.08    0.07
   0   1  -3    1.20    0.06
   0   1  -3    1.09    0.07
   0   1  -3    1.18    0.05
   0  -1   3    1.08    0.06
   0  -1   3    1.22    0.07
   0  -1   3    1.09    0.06
   0  -1   3    0.98    0.10
   0   2  -3    0.17    0.04
   0   2  -3    0.15    0.03
   0   2  -3    0.18    0.03
   0   2  -3    0.22    0.05
   0  -2   3    0.20    0.03
   0  -2   3    0.14    0.04
   0  -2   3    0.23    0.04
   0  -2   3    0.20    0.03
   0  -2   3    0.19    0.04
   0   3  -3   14.82    0.48
   0   3  -3   14.81    0.46
   0   3  -3   14.56    0.40
   0   3  -3   15.15    0.45
   0  -3   3   14.74    0.46
   0  -3   3   14.26    0.60
   0  -3   3   14.47    0.45
   0  -3   3   14.90    0.43
   0  -3   3   14.86    0.43
   0  -3   3   14.40    0.44
   0   4  -3   27.92    0.80
   0   4  -3   26.56    0.77
   0   4  -3   26.55    0.70
   0   4  -3   27.09    0.78
   0   4  -3   26.37    0.79
   0  -4   3   27.67    0.75
   0  -4   3   27.30    0.77
   0  -4   3   26.38    0.78
   0  -4   3   28.24    0.77
   0  -4   3   26.73    0.78
   0  -4   3   26.54    1.01
   0   5  -3   71.20    1.87
   0   5  -3   70.77    1.86
   0   5  -3   72.22    1.80
   0   5  -3   70.47    1.71
   0   5  -3   72.82    1.86
   0  -5   3   70.41    1.84
   0  -5   3   71.76    1.79
   0  -5   3   72.02    1.88
   0  -5   3   71.47    1.87
   0  -5   3   71.35    2.28
   0  -5   3   75.50    1.87
   0   6  -3    7.83    0.36
   0   6  -3    7.28    0.34
   0   6  -3    7.11    0.33
   0   6  -3    7.66    0.31
   0   6  -3    8.37    0.40
   0  -6   3    7.62    0.38
   0  -6   3    8.37    0.36
   0  -6   3    7.89    0.35
   0  -6   3    8.11    0.34
   0  -6   3    9.12    0.56
   0  -6   3    8.15    0.37
   0   7  -3    4.89    0.30
   0   7  -3    5.14    0.25
   0   7  -3    5.16    0.29
   0  -7   3    4.73    0.27
   0  -7   3    5.90    0.49
   0  -7   3    5.04    0.30
   0   8  -3    0.20    0.09
   0   8  -3    0.29    0.09
   0   8  -3    0.24    0.11
   0  -8   3    0.32    0.12
   0   9  -3    0.60    0.13
   0  10  -3   -0.07    0.09
  -1 -10  -3    0.02    0.14
  -1  -9  -3    3.72    0.36
  -1  -8  -3    0.32    0.13
  -1  -8  -3    0.40    0.15
  -1  -8  -3    0.34    0.11
  -1  -8  -3    0.26    0.17
   1   8   3    0.33    0.13
   1   8   3    0.36    0.07
  -1  -7  -3   25.48    1.16
  -1  -7  -3   24.45    0.88
  -1  -7  -3   24.77    0.79
  -1  -7  -3   23.69    0.90
   1   7   3   24.26    0.68
   1   7   3   24.67    0.73
   1   7   3   23.32    0.82
  -1  -6  -3    0.10    0.08
  -1  -6  -3    0.04    0.06
  -1  -6  -3    0.23    0.08
  -1  -6  -3   -0.02    0.09
   1   6   3    0.08    0.05
   1   6   3    0.08    0.07
   1   6   3    0.02    0.04
  -1  -5  -3    7.06    0.30
  -1  -5  -3    7.16    0.37
  -1  -5  -3    7.59    0.35
  -1  -5  -3    6.89    0.46
   1   5   3    7.47    0.26
   1   5   3    7.38    0.27
   1   5   3    7.54    0.21
   1   5   3    7.59    0.26
   1   5   3    7.14    0.33
   1   5   3    7.15    0.32
  -1  -4  -3    0.14    0.06
  -1  -4  -3    0.42    0.07
  -1  -4  -3    0.15    0.08
  -1  -4  -3    0.19    0.07
  -1  -4  -3    0.18    0.05
   1   4   3    0.15    0.03
   1   4   3    0.14    0.06
   1   4   3    0.17    0.04
   1   4   3    0.16    0.03
   1   4   3    0.17    0.08
  -1  -3  -3    0.69    0.09
  -1  -3  -3    0.60    0.08
  -1  -3  -3    0.66    0.12
  -1  -3  -3    0.63    0.05
  -1  -3  -3    0.76    0.07
  -1  -3  -3    0.65    0.06
   1   3   3    0.63    0.04
   1   3   3    0.60    0.11
   1   3   3    0.67    0.04
   1   3   3    0.69    0.05
   1   3   3    0.71    0.08
  -1  -2  -3   15.08    0.40
  -1  -2  -3   14.28    0.38
  -1  -2  -3   14.43    0.35
  -1  -2  -3   14.42    0.53
  -1  -2  -3   13.96    0.41
   1   2   3   15.54    0.54
   1   2   3   14.64    0.45
  -1  -1  -3  260.84    6.84
  -1  -1  -3  280.78    7.52
  -1  -1  -3  282.90    6.81
   1   1   3  288.20    7.54
   1   1   3  290.61    6.70
  -1   0  -3   18.78    0.48
  -1   0  -3   19.33    0.59
  -1   0  -3   18.58    0.51
  -1   0  -3   19.62    0.47
   1   0   3   18.98    0.58
  -1   1  -3  265.14    7.06
  -1   1  -3  298.71    6.51
  -1   1  -3  265.61    7.10
   1  -1   3  307.02    7.66
  -1   2  -3   14.40    0.41
  -1   2  -3   14.75    0.42
  -1   2  -3   14.29    0.43
   1  -2   3   14.44    0.39
   1  -2   3   14.91    0.40
  -1   3  -3    0.69    0.07
  -1   3  -3    0.73    0.09
  -1   3  -3    0.75    0.07
  -1   3  -3    0.87    0.10
   1  -3   3    0.55    0.06
   1  -3   3    0.70    0.06
   1  -3   3    0.66    0.08
   1  -3   3    0.71    0.12
   1  -3   3    0.64    0.06
  -1   4  -3    0.27    0.06
  -1   4  -3    0.20    0.06
  -1   4  -3    0.20    0.07
  -1   4  -3    0.33    0.08
   1  -4   3    0.16    0.05
   1  -4   3    0.19    0.05
   1  -4   3    0.21    0.09
   1  -4   3    0.09    0.05
   1  -4   3    0.17    0.05
  -1   5  -3    7.25    0.31
  -1   5  -3    7.24    0.34
  -1   5  -3    6.92    0.33
  -1   5  -3    7.69    0.28
   1  -5   3    7.48    0.34
   1  -5   3    6.90    0.30
   1  -5   3    7.04    0.30
   1  -5   3    7.15    0.46
   1  -5   3    6.64    0.29
  -1   6  -3    0.10    0.07
  -1   6  -3    0.10    0.06
  -1   6  -3    0.03    0.05
  -1   6  -3    0.03    0.06
  -1   6  -3   -0.07    0.05
   1  -6   3    0.02    0.06
   1  -6   3    0.08    0.06
   1  -6   3    0.00    0.08
   1  -6   3    0.05    0.05
  -1   7  -3   23.59    0.79
  -1   7  -3   24.76    0.82
  -1   7  -3   24.79    0.73
  -1   7  -3   24.25    0.83
  -1   7  -3   25.84    0.88
   1  -7   3   25.20    0.83
  -1   8  -3    0.36    0.12
  -1   8  -3    0.36    0.11
  -1   8  -3    0.40    0.10
  -1   9  -3    3.06    0.22
  -1   9  -3    3.24    0.26
  -1   9  -3    3.42    0.29
  -1  10  -3    0.07    0.11
  -2 -10  -3    0.63    0.20
  -2  -9  -3    0.04    0.11
  -2  -9  -3    0.10    0.09
  -2  -9  -3    0.03    0.09
  -2  -8  -3    0.09    0.11
  -2  -8  -3    0.09    0.10
  -2  -8  -3    0.03    0.13
  -2  -8  -3    0.03    0.07
  -2  -7  -3    1.15    0.26
  -2  -7  -3    1.00    0.18
  -2  -7  -3    1.08    0.14
  -2  -7  -3    1.04    0.18
   2   7   3    1.25    0.16
  -2  -6  -3    4.96    0.26
  -2  -6  -3    5.02    0.30
  -2  -6  -3    5.24    0.33
  -2  -6  -3    4.43    0.40
   2   6   3    4.90    0.28
  -2  -5  -3    6.90    0.36
  -2  -5  -3    7.77    0.35
  -2  -5  -3    7.47    0.47
  -2  -5  -3    7.62    0.30
   2   5   3    7.19    0.33
  -2  -4  -3    2.59    0.14
  -2  -4  -3    2.40    0.18
  -2  -4  -3    2.29    0.14
  -2  -4  -3    2.33    0.16
  -2  -4  -3    2.20    0.23
  -2  -4  -3    2.58    0.12
   2   4   3    2.24    0.16
  -2  -3  -3   40.31    0.98
  -2  -3  -3   41.04    1.02
  -2  -3  -3   40.18    1.28
  -2  -3  -3   39.36    1.02
  -2  -3  -3   40.17    0.92
  -2  -3  -3   38.88    1.13
   2   3   3   40.05    1.07
   2   3   3   39.51    1.25
  -2  -2  -3    6.42    0.21
  -2  -2  -3    6.13    0.29
   2   2   3    6.36    0.28
   2   2   3    6.35    0.25
  -2  -1  -3    0.22    0.02
  -2  -1  -3    0.14    0.04
  -2  -1  -3    0.28    0.05
   2   1   3    0.26    0.06
   2   1   3    0.20    0.04
  -2   0  -3   -0.09    0.02
  -2   0  -3   -0.10    0.02
   2   0   3   -0.11    0.02
   2   0   3   -0.14    0.01
  -2   1  -3    0.29    0.03
  -2   1  -3    0.25    0.03
   2  -1   3    0.21    0.03
   2  -1   3    0.18    0.05
  -2   2  -3    6.46    0.29
  -2   2  -3    6.69    0.21
  -2   2  -3    6.99    0.22
  -2   2  -3    6.13    0.23
   2  -2   3    6.45    0.21
   2  -2   3    6.61    0.31
  -2   3  -3   38.76    1.02
  -2   3  -3   37.94    1.01
  -2   3  -3   38.26    1.10
  -2   3  -3   37.76    1.02
   2  -3   3   39.00    0.96
   2  -3   3   38.81    0.96
   2  -3   3   39.83    1.01
  -2   4  -3    2.27    0.18
  -2   4  -3    2.39    0.15
  -2   4  -3    2.25    0.17
  -2   4  -3    2.47    0.15
   2  -4   3    2.27    0.23
   2  -4   3    2.17    0.12
   2  -4   3    2.25    0.14
  -2   5  -3    6.69    0.31
  -2   5  -3    8.58    0.38
  -2   5  -3    7.85    0.36
   2  -5   3    7.96    0.36
   2  -5   3    7.70    0.30
   2  -5   3    7.62    0.32
   2  -5   3    7.10    0.46
   2  -5   3    7.89    0.30
  -2   6  -3    5.76    0.29
  -2   6  -3    5.48    0.32
  -2   6  -3    5.35    0.25
  -2   6  -3    5.39    0.28
  -2   6  -3    6.05    0.33
   2  -6   3    5.08    0.42
   2  -6   3    5.17    0.26
   2  -6   3    5.42    0.29
  -2   7  -3    0.65    0.12
  -2   7  -3    0.83    0.12
  -2   7  -3    1.10    0.17
  -2   7  -3    1.05    0.17
  -2   7  -3    0.92    0.14
   2  -7   3    1.13    0.16
  -2   8  -3   -0.11    0.07
  -2   8  -3    0.00    0.07
  -2   8  -3    0.01    0.06
  -2   9  -3   -0.09    0.08
  -2   9  -3   -0.02    0.07
  -2   9  -3    0.06    0.08
  -2  10  -3    0.66    0.14
  -2  10  -3    0.66    0.16
  -3 -10  -3    0.14    0.14
  -3 -10  -3    0.17    0.12
  -3  -9  -3    0.28    0.12
  -3  -9  -3    0.10    0.11
  -3  -9  -3   -0.03    0.10
  -3  -8  -3    2.19    0.26
  -3  -8  -3    2.44    0.22
  -3  -8  -3    2.41    0.28
  -3  -7  -3    2.81    0.21
  -3  -7  -3    2.03    0.25
  -3  -7  -3    3.40    0.39
  -3  -7  -3    3.27    0.27
  -3  -6  -3    0.64    0.18
  -3  -6  -3    0.89    0.12
  -3  -6  -3    0.64    0.13
  -3  -6  -3    0.61    0.14
   3   6   3    0.81    0.12
  -3  -5  -3   24.76    0.99
  -3  -5  -3   25.25    0.71
  -3  -5  -3   24.31    0.77
  -3  -5  -3   24.28    0.85
   3   5   3   24.23    0.75
  -3  -4  -3    1.56    0.19
  -3  -4  -3    1.78    0.12
  -3  -4  -3    1.93    0.14
  -3  -4  -3    1.90    0.10
  -3  -4  -3    2.03    0.12
  -3  -4  -3    1.72    0.17
   3   4   3    2.02    0.14
  -3  -3  -3   11.80    0.47
  -3  -3  -3   12.69    0.51
  -3  -3  -3   11.81    0.32
  -3  -3  -3   12.23    0.34
  -3  -3  -3   12.04    0.38
   3   3   3   12.27    0.49
   3   3   3   12.58    0.41
   3   3   3   11.97    0.49
  -3  -2  -3    0.03    0.03
  -3  -2  -3    0.03    0.02
  -3  -2  -3    0.05    0.02
  -3  -2  -3    0.01    0.03
   3   2   3    0.03    0.03
   3   2   3    0.03    0.04
  -3  -1  -3    2.70    0.12
  -3  -1  -3    2.71    0.17
   3   1   3    2.39    0.11
   3   1   3    2.61    0.16
   3   0   3    2.86    0.15
  -3   1  -3    2.42    0.08
  -3   1  -3    2.42    0.08
   3  -1   3    2.55    0.14
   3  -1   3    2.26    0.13
  -3   2  -3    0.02    0.02
  -3   2  -3    0.00    0.03
  -3   2  -3    0.03    0.01
  -3   2  -3    0.04    0.01
   3  -2   3    0.03    0.03
   3  -2   3    0.03    0.03
  -3   3  -3   10.99    0.39
  -3   3  -3   11.84    0.47
  -3   3  -3   11.18    0.36
  -3   3  -3   11.49    0.36
   3  -3   3   11.25    0.50
   3  -3   3   12.25    0.38
  -3   4  -3    1.80    0.13
  -3   4  -3    1.72    0.21
  -3   4  -3    1.54    0.15
  -3   4  -3    1.72    0.13
  -3   4  -3    1.56    0.17
   3  -4   3    1.73    0.13
   3  -4   3    1.45    0.19
  -3   5  -3   22.64    0.79
  -3   5  -3   22.19    0.75
  -3   5  -3   22.96    0.71
   3  -5   3   22.89    0.62
   3  -5   3   23.06    0.63
   3  -5   3   23.30    0.72
   3  -5   3   23.57    0.97
  -3   6  -3    0.64    0.13
  -3   6  -3    0.60    0.13
  -3   6  -3    0.45    0.10
  -3   6  -3    0.50    0.11
   3  -6   3    0.99    0.13
   3  -6   3    0.54    0.08
  -3   7  -3    2.34    0.18
  -3   7  -3    2.63    0.21
  -3   7  -3    2.05    0.23
  -3   7  -3    2.40    0.21
  -3   7  -3    1.67    0.21
   3  -7   3    2.69    0.17
  -3   8  -3    2.23    0.26
  -3   8  -3    2.05    0.21
  -3   8  -3    1.83    0.18
  -3   8  -3    2.40    0.25
  -3   9  -3    0.06    0.07
  -3   9  -3    0.03    0.10
  -3   9  -3    0.17    0.11
  -3  10  -3    0.14    0.10
  -3  10  -3   -0.01    0.11
  -3  10  -3   -0.01    0.11
  -4 -10  -3    3.31    0.39
  -4 -10  -3    4.56    0.43
  -4 -10  -3    3.83    0.33
  -4  -9  -3    2.50    0.31
  -4  -9  -3    2.39    0.24
  -4  -9  -3    2.24    0.30
  -4  -8  -3    1.40    0.21
  -4  -8  -3    1.00    0.20
  -4  -8  -3    0.80    0.15
  -4  -7  -3    5.88    0.49
  -4  -7  -3    5.95    0.36
  -4  -7  -3    5.82    0.40
  -4  -6  -3    8.26    0.45
  -4  -6  -3    7.93    0.52
  -4  -6  -3    7.88    0.39
  -4  -5  -3    1.85    0.23
  -4  -5  -3    1.54    0.19
  -4  -5  -3    1.57    0.11
  -4  -5  -3    1.65    0.16
   4   5   3    1.44    0.14
  -4  -4  -3    1.98    0.15
  -4  -4  -3    1.88    0.12
  -4  -4  -3    2.06    0.21
  -4  -4  -3    2.25    0.12
  -4  -4  -3    1.85    0.09
  -4  -4  -3    2.03    0.20
   4   4   3    1.91    0.21
  -4  -3  -3    0.94    0.08
  -4  -3  -3    0.97    0.14
  -4  -3  -3    0.64    0.11
  -4  -3  -3    0.84    0.08
   4   3   3    0.83    0.13
  -4  -2  -3    2.32    0.18
  -4  -2  -3    2.44    0.10
  -4  -2  -3    2.29    0.15
  -4  -2  -3    2.20    0.09
   4   2   3    2.47    0.18
   4   2   3    2.13    0.14
   4   1   3    5.86    0.28
   4   0   3    0.03    0.03
   4  -1   3    5.19    0.24
   4  -1   3    5.55    0.23
  -4   2  -3    2.27    0.13
  -4   2  -3    2.25    0.19
  -4   2  -3    2.18    0.12
   4  -2   3    2.34    0.17
   4  -2   3    2.25    0.14
  -4   3  -3    0.64    0.12
  -4   3  -3    0.85    0.10
  -4   3  -3    0.50    0.11
  -4   3  -3    0.73    0.07
  -4   3  -3    0.68    0.07
   4  -3   3    0.77    0.13
   4  -3   3    0.77    0.09
  -4   4  -3    2.04    0.16
  -4   4  -3    1.85    0.13
  -4   4  -3    1.71    0.18
  -4   4  -3    2.35    0.24
   4  -4   3    2.27    0.24
   4  -4   3    1.78    0.14
  -4   5  -3    1.48    0.14
  -4   5  -3    1.80    0.18
  -4   5  -3    1.51    0.19
   4  -5   3    1.52    0.15
  -4   6  -3    7.91    0.36
  -4   6  -3    8.26    0.44
  -4   6  -3    7.79    0.40
  -4   6  -3    7.98    0.36
   4  -6   3    8.11    0.38
  -4   7  -3    5.64    0.33
  -4   7  -3    6.93    0.40
  -4   7  -3    5.74    0.38
  -4   7  -3    7.10    0.36
  -4   8  -3    1.33    0.21
  -4   8  -3    1.27    0.21
  -4   8  -3    1.04    0.14
  -4   8  -3    1.20    0.17
  -4   9  -3    2.92    0.31
  -4   9  -3    2.17    0.21
  -4   9  -3    2.58    0.26
  -4  10  -3    3.40    0.27
  -4  10  -3    3.48    0.36
  -5  -9  -3    1.76    0.26
  -5  -9  -3    1.82    0.29
  -5  -8  -3    2.38    0.27
  -5  -8  -3    2.31    0.29
  -5  -7  -3    0.31    0.12
  -5  -7  -3    0.21    0.12
  -5  -6  -3    0.20    0.09
  -5  -6  -3    0.08    0.09
  -5  -6  -3    0.06    0.11
  -5  -5  -3    2.12    0.23
  -5  -5  -3    1.99    0.12
  -5  -5  -3    2.15    0.18
  -5  -5  -3    2.54    0.26
  -5  -4  -3   34.00    1.12
  -5  -4  -3   32.27    1.15
  -5  -4  -3   35.43    0.94
   5   4   3   34.03    1.13
  -5  -3  -3    9.56    0.43
  -5  -3  -3   10.66    0.48
  -5  -3  -3   10.87    0.34
  -5  -3  -3   10.81    0.34
   5   3   3   10.10    0.47
  -5  -2  -3   22.84    0.70
  -5  -2  -3   22.64    0.79
  -5  -2  -3   22.71    0.56
  -5  -2  -3   22.03    0.70
  -5  -2  -3   23.32    0.57
   5   2   3   22.73    0.77
   5   1   3    8.45    0.38
   5   0   3   23.73    0.76
  -5   1  -3    8.31    0.38
   5  -1   3    7.96    0.34
   5  -1   3    7.68    0.30
  -5   2  -3   24.54    0.65
  -5   2  -3   23.90    0.63
  -5   2  -3   22.84    0.79
   5  -2   3   22.04    0.79
   5  -2   3   24.75    0.74
  -5   3  -3   10.64    0.38
  -5   3  -3    9.82    0.46
  -5   3  -3    9.88    0.37
  -5   3  -3   10.14    0.32
  -5   3  -3   10.30    0.48
  -5   3  -3   10.42    0.33
   5  -3   3   10.34    0.48
   5  -3   3   10.60    0.40
  -5   4  -3   32.52    1.06
  -5   4  -3   33.10    0.92
  -5   4  -3   35.13    1.20
  -5   4  -3   31.66    0.94
   5  -4   3   30.66    1.16
   5  -4   3   33.28    0.97
  -5   5  -3    3.04    0.27
  -5   5  -3    2.56    0.19
  -5   5  -3    2.44    0.21
   5  -5   3    2.76    0.20
  -5   6  -3    0.06    0.09
  -5   6  -3    0.04    0.08
  -5   7  -3    0.36    0.13
  -5   7  -3    0.24    0.11
  -5   7  -3    0.50    0.12
  -5   8  -3    2.90    0.30
  -5   8  -3    2.18    0.22
  -5   8  -3    2.80    0.29
  -5   9  -3    2.14    0.28
  -5   9  -3    1.94    0.21
  -5   9  -3    1.82    0.23
  -5   9  -3    2.31    0.29
  -6  -9  -3    0.20    0.12
  -6  -9  -3    0.00    0.11
  -6  -8  -3    0.02    0.11
  -6  -8  -3   -0.03    0.08
  -6  -7  -3    0.91    0.20
  -6  -7  -3    0.96    0.17
  -6  -6  -3    9.08    0.43
  -6  -6  -3    8.18    0.53
  -6  -6  -3    9.08    0.51
  -6  -5  -3   16.04    0.44
  -6  -5  -3   16.26    0.57
  -6  -5  -3   15.83    0.73
  -6  -5  -3   17.61    0.73
   6   5   3   15.73    0.73
  -6  -4  -3    0.04    0.06
  -6  -4  -3    0.03    0.07
  -6  -4  -3    0.00    0.04
   6   4   3    0.07    0.08
  -6  -3  -3    9.55    0.31
  -6  -3  -3    9.50    0.32
  -6  -3  -3    9.41    0.40
  -6  -3  -3    9.36    0.40
  -6  -3  -3    8.57    0.46
   6   3   3    9.30    0.47
  -6  -2  -3   14.23    0.46
  -6  -2  -3   15.29    0.62
  -6  -2  -3   14.34    0.47
  -6  -2  -3   14.88    0.37
   6   2   3   13.89    0.58
   6   1   3    2.97    0.22
  -6   0  -3    0.01    0.04
   6   0   3    0.01    0.04
  -6   1  -3    2.67    0.22
   6  -1   3    2.78    0.21
   6  -1   3    2.86    0.15
  -6   2  -3   13.26    0.55
  -6   2  -3   13.87    0.42
  -6   2  -3   12.59    0.40
   6  -2   3   13.51    0.52
   6  -2   3   13.56    0.52
  -6   3  -3    9.51    0.45
  -6   3  -3    9.00    0.29
  -6   3  -3    9.50    0.35
  -6   3  -3    9.22    0.29
  -6   3  -3    9.38    0.46
   6  -3   3    9.36    0.40
   6  -3   3    9.22    0.45
  -6   4  -3   -0.01    0.05
  -6   4  -3   -0.07    0.06
   6  -4   3    0.01    0.06
  -6   5  -3   15.01    0.64
  -6   5  -3   15.18    0.57
   6  -5   3   13.87    0.56
  -6   6  -3    8.34    0.44
  -6   6  -3    8.66    0.48
  -6   7  -3    0.72    0.17
  -6   7  -3    0.97    0.19
  -6   8  -3   -0.15    0.08
  -6   8  -3    0.06    0.09
  -6   8  -3    0.04    0.09
  -6   9  -3   -0.06    0.10
  -6   9  -3    0.11    0.11
  -6   9  -3    0.14    0.12
  -7  -9  -3    1.75    0.27
  -7  -9  -3    1.50    0.28
  -7  -8  -3    0.13    0.14
  -7  -8  -3    0.05    0.10
  -7  -7  -3    3.35    0.29
  -7  -7  -3    3.70    0.37
  -7  -6  -3    8.75    0.53
  -7  -6  -3    8.34    0.41
  -7  -5  -3    3.00    0.31
  -7  -5  -3    3.34    0.22
  -7  -5  -3    3.13    0.29
   7   5   3    3.33    0.33
  -7  -4  -3    4.88    0.30
  -7  -4  -3    4.27    0.23
  -7  -4  -3    4.19    0.33
   7   4   3    4.05    0.34
  -7  -3  -3    6.98    0.27
  -7  -3  -3    7.83    0.45
  -7  -3  -3    6.77    0.32
  -7  -3  -3    7.03    0.32
   7   3   3    7.46    0.43
  -7  -2  -3    6.67    0.19
  -7  -2  -3    6.23    0.20
   7   2   3    6.81    0.39
   7   1   3    1.21    0.17
  -7   0  -3   11.05    0.48
   7   0   3   11.02    0.50
  -7   1  -3    0.85    0.06
  -7   1  -3    0.61    0.13
   7  -1   3    0.88    0.09
   7  -1   3    1.15    0.15
  -7   2  -3    6.62    0.25
  -7   2  -3    6.39    0.37
  -7   2  -3    6.69    0.26
   7  -2   3    6.83    0.36
   7  -2   3    6.64    0.33
  -7   3  -3    7.20    0.41
  -7   3  -3    6.67    0.29
  -7   3  -3    7.93    0.40
   7  -3   3    7.22    0.37
  -7   4  -3    4.14    0.31
  -7   4  -3    3.70    0.23
   7  -4   3    4.20    0.28
  -7   5  -3    3.45    0.25
  -7   5  -3    3.48    0.30
  -7   6  -3    8.18    0.49
  -7   6  -3    8.83    0.45
  -7   7  -3    3.71    0.31
  -7   7  -3    3.37    0.33
  -7   8  -3    0.14    0.13
  -7   8  -3    0.03    0.10
  -7   9  -3    1.50    0.26
  -7   9  -3    1.09    0.24
  -8  -8  -3    0.43    0.15
  -8  -8  -3    0.23    0.15
  -8  -7  -3    0.13    0.09
  -8  -7  -3   -0.02    0.11
  -8  -6  -3    3.51    0.27
  -8  -6  -3    4.07    0.38
   8   6   3    3.31    0.38
  -8  -5  -3    6.97    0.34
  -8  -5  -3    6.30    0.46
   8   5   3    7.41    0.50
  -8  -4  -3   10.81    0.40
  -8  -4  -3    9.35    0.55
  -8  -4  -3   10.85    0.48
   8   4   3   10.37    0.57
  -8  -3  -3    0.18    0.06
  -8  -3  -3    0.27    0.07
  -8  -3  -3    0.28    0.12
  -8  -3  -3    0.23    0.06
   8   3   3    0.26    0.12
  -8  -2  -3    2.74    0.21
  -8  -2  -3    2.50    0.11
  -8  -2  -3    2.25    0.12
   8   2   3    2.22    0.25
  -8  -1  -3    0.28    0.10
   8   1   3    0.39    0.12
  -8   0  -3    0.10    0.07
   8   0   3   -0.06    0.06
  -8   1  -3    0.44    0.06
  -8   1  -3    0.46    0.05
  -8   1  -3    0.59    0.13
   8  -1   3    0.42    0.13
  -8   2  -3    2.62    0.15
  -8   2  -3    2.40    0.24
   8  -2   3    2.82    0.26
  -8   3  -3    0.24    0.11
  -8   3  -3    0.15    0.06
   8  -3   3    0.32    0.12
  -8   4  -3   10.09    0.53
  -8   4  -3   10.32    0.43
   8  -4   3   10.11    0.49
  -8   5  -3    5.89    0.41
  -8   5  -3    5.69    0.33
  -8   6  -3    3.01    0.27
  -8   6  -3    3.05    0.32
  -8   7  -3    0.07    0.09
  -8   7  -3    0.08    0.11
  -8   8  -3    0.33    0.16
  -8   8  -3    0.55    0.17
  -9  -8  -3    0.32    0.14
  -9  -8  -3    0.56    0.20
  -9  -7  -3    2.10    0.24
  -9  -7  -3    2.57    0.34
  -9  -6  -3    0.82    0.22
  -9  -6  -3    0.72    0.14
   9   6   3    0.82    0.23
  -9  -5  -3    2.92    0.34
  -9  -5  -3    3.17    0.23
   9   5   3    3.48    0.37
  -9  -4  -3    0.87    0.21
  -9  -4  -3    0.99    0.13
   9   4   3    0.87    0.20
  -9  -3  -3    3.32    0.19
  -9  -3  -3    3.37    0.34
   9   3   3    3.42    0.33
  -9  -2  -3   26.56    0.70
   9   2   3   26.33    1.01
  -9  -1  -3    8.19    0.41
   9   1   3    8.82    0.50
  -9   0  -3   32.85    1.06
   9   0   3   32.94    1.14
  -9   1  -3    8.61    0.28
  -9   1  -3    8.39    0.45
   9  -1   3    8.12    0.47
  -9   2  -3   28.10    0.98
  -9   2  -3   26.69    0.76
   9  -2   3   27.66    1.00
  -9   3  -3    3.18    0.21
  -9   3  -3    3.40    0.31
   9  -3   3    3.94    0.32
  -9   4  -3    0.71    0.13
  -9   4  -3    0.61    0.17
   9  -4   3    0.68    0.16
  -9   5  -3    2.92    0.31
  -9   5  -3    3.14    0.25
  -9   6  -3    0.28    0.14
  -9   6  -3    0.62    0.15
  -9   7  -3    2.01    0.25
  -9   7  -3    2.34    0.31
  -9   8  -3    0.66    0.19
  -9   8  -3    0.40    0.19
 -10  -7  -3    0.19    0.14
 -10  -7  -3    0.21    0.11
 -10  -6  -3    1.63    0.20
 -10  -6  -3    1.31    0.27
  10   6   3    1.26    0.29
 -10  -5  -3    0.63    0.12
 -10  -5  -3    0.67    0.21
  10   5   3    1.06    0.25
 -10  -4  -3    0.10    0.11
 -10  -4  -3    0.04    0.06
  10   4   3   -0.08    0.08
 -10  -3  -3    0.96    0.22
 -10  -3  -3    0.35    0.08
  10   3   3    0.37    0.16
 -10  -2  -3    6.50    0.26
  10   2   3    5.79    0.44
 -10  -1  -3    3.04    0.25
 -10  -1  -3    2.86    0.13
  10   1   3    3.05    0.31
 -10   0  -3    0.02    0.03
 -10   0  -3   -0.01    0.07
  10   0   3    0.00    0.09
 -10   1  -3    3.12    0.27
 -10   1  -3    2.77    0.15
  10  -1   3    3.20    0.31
 -10   2  -3    6.60    0.41
 -10   2  -3    6.53    0.28
  10  -2   3    6.20    0.42
 -10   3  -3    0.61    0.16
 -10   3  -3    0.41    0.09
  10  -3   3    0.60    0.17
 -10   4  -3   -0.03    0.05
 -10   4  -3    0.00    0.10
 -10   5  -3    0.90    0.20
 -10   5  -3    0.77    0.15
 -10   6  -3    1.94    0.23
 -10   6  -3    1.99    0.29
 -10   7  -3    0.11    0.12
 -10   7  -3    0.02    0.13
 -11  -6  -3    0.10    0.14
 -11  -6  -3    0.03    0.08
  11   6   3    0.04    0.14
 -11  -5  -3    0.16    0.09
 -11  -5  -3    0.21    0.15
  11   5   3    0.16    0.14
 -11  -4  -3    2.64    0.20
 -11  -4  -3    2.46    0.35
  11   4   3    2.55    0.34
 -11  -3  -3    0.04    0.05
 -11  -3  -3   -0.13    0.09
  11   3   3    0.12    0.12
 -11  -2  -3   -0.03    0.05
  11   2   3    0.11    0.12
 -11  -1  -3    0.27    0.07
  11   1   3    0.30    0.15
 -11   0  -3   15.77    0.47
 -11   0  -3   15.74    0.66
  11   0   3   15.40    0.75
 -11   1  -3    0.20    0.06
 -11   1  -3    0.23    0.11
  11  -1   3    0.13    0.12
 -11   2  -3   -0.04    0.05
 -11   2  -3    0.08    0.10
  11  -2   3    0.00    0.10
 -11   3  -3   -0.02    0.09
 -11   3  -3    0.01    0.06
  11  -3   3   -0.05    0.10
 -11   4  -3    2.11    0.21
 -11   4  -3    2.43    0.29
 -11   5  -3    0.05    0.12
 -11   5  -3    0.07    0.08
 -11   6  -3    0.05    0.08
 -11   6  -3   -0.01    0.10
 -12  -5  -3    0.05    0.08
 -12  -5  -3    0.00    0.13
  12   5   3    0.07    0.14
 -12  -4  -3    1.08    0.15
 -12  -4  -3    0.79    0.23
  12   4   3    0.58    0.21
 -12  -3  -3    0.95    0.13
 -12  -3  -3    1.16    0.26
  12   3   3    0.95    0.24
 -12  -2  -3    3.91    0.23
 -12  -2  -3    4.07    0.23
 -12  -2  -3    3.44    0.40
  12   2   3    3.85    0.40
 -12  -1  -3    0.30    0.08
  12   1   3    0.01    0.11
 -12   0  -3   -0.01    0.05
  12   0   3   -0.12    0.10
 -12   1  -3    0.32    0.14
 -12   1  -3    0.20    0.07
  12  -1   3    0.08    0.13
 -12   2  -3    3.68    0.23
 -12   2  -3    4.81    0.37
  12  -2   3    3.78    0.38
 -12   3  -3    1.09    0.15
 -12   3  -3    1.08    0.22
 -12   4  -3    0.60    0.14
 -12   4  -3    0.85    0.21
 -12   5  -3    0.02    0.12
 -12   5  -3    0.00    0.08
 -13  -3  -3    0.52    0.22
 -13  -3  -3    0.74    0.13
  13   3   3    0.84    0.25
 -13  -2  -3    1.52    0.31
 -13  -2  -3    1.53    0.16
  13   2   3    1.83    0.32
 -13  -1  -3    0.25    0.09
  13   1   3    0.27    0.17
 -13   0  -3    3.33    0.21
  13   0   3    3.38    0.39
 -13   1  -3    0.26    0.09
  13  -1   3    0.18    0.15
 -13   2  -3    1.39    0.16
 -13   2  -3    2.16    0.27
 -13   3  -3    0.56    0.13
 -13   3  -3    0.92    0.22
 -14   0  -3    0.03    0.08
  14   0   3    0.17    0.17
  14  -2  -4    0.17    0.18
 -14   2   4    0.44    0.16
  14  -1  -4    0.92    0.28
 -14   1   4    1.01    0.21
  14   0  -4    0.58    0.23
 -14   0   4    0.43    0.15
  14   1  -4    0.89    0.27
 -14  -1   4    0.68    0.18
 -14  -1   4    0.55    0.17
  14   2  -4    1.15    0.30
 -14  -2   4    0.96    0.20
  13  -4  -4    0.11    0.16
 -13   4   4    0.56    0.17
 -13   4   4    0.57    0.19
  13  -3  -4    0.25    0.18
 -13   3   4    0.18    0.15
 -13   3   4    0.24    0.12
  13  -2  -4   11.11    0.73
 -13   2   4   11.89    0.59
  13  -1  -4    0.02    0.14
 -13   1   4    0.03    0.09
  13   0  -4    0.04    0.13
 -13   0   4   -0.09    0.08
  13   1  -4    0.07    0.15
 -13  -1   4    0.11    0.10
  13   2  -4   10.93    0.72
 -13  -2   4   10.71    0.56
  13   3  -4    0.04    0.14
 -13  -3   4    0.23    0.12
  13   4  -4    0.26    0.20
 -13  -4   4    0.65    0.17
  12  -5  -4    0.47    0.21
 -12   5   4    0.14    0.14
 -12   5   4    0.31    0.14
  12  -4  -4    3.61    0.42
 -12   4   4    3.47    0.34
 -12   4   4    2.90    0.30
  12  -3  -4    0.12    0.14
 -12   3   4    0.26    0.12
 -12   3   4    0.03    0.11
  12  -2  -4    1.25    0.27
 -12   2   4    1.36    0.21
 -12   2   4    1.32    0.20
  12  -1  -4    0.10    0.14
 -12   1   4    0.16    0.11
  12   0  -4    7.77    0.58
 -12   0   4    8.63    0.46
  12   1  -4    0.26    0.16
 -12  -1   4    0.14    0.10
  12   2  -4    1.45    0.29
 -12  -2   4    0.72    0.16
  12   3  -4    0.10    0.14
 -12  -3   4    0.14    0.10
  12   4  -4    3.22    0.40
 -12  -4   4    3.37    0.31
  12   5  -4    0.29    0.18
 -12  -5   4    0.33    0.20
 -12  -5   4    0.53    0.16
  11  -6  -4    1.13    0.26
 -11   6   4    1.44    0.26
 -11   6   4    0.73    0.19
  11  -5  -4    1.70    0.29
 -11   5   4    1.02    0.22
 -11   5   4    1.65    0.23
  11  -4  -4    0.38    0.17
 -11   4   4    0.19    0.13
 -11   4   4    0.12    0.09
  11  -3  -4    0.90    0.22
 -11   3   4    0.75    0.17
 -11   3   4    0.86    0.17
  11  -2  -4    6.67    0.49
 -11   2   4    5.90    0.36
 -11   2   4    5.89    0.37
  11  -1  -4    1.99    0.30
 -11   1   4    2.18    0.22
 -11   1   4    1.63    0.20
  11   0  -4   -0.08    0.09
 -11   0   4    0.02    0.07
  11   1  -4    1.54    0.27
 -11  -1   4    1.59    0.20
  11   2  -4    4.79    0.44
 -11  -2   4    5.09    0.34
 -11  -2   4    4.94    0.33
  11   3  -4    1.31    0.27
 -11  -3   4    1.28    0.19
  11   4  -4    0.31    0.17
 -11  -4   4    0.29    0.11
  11   5  -4    1.70    0.31
 -11  -5   4    2.28    0.36
 -11  -5   4    1.74    0.23
  11   6  -4    1.00    0.26
 -11  -6   4    0.47    0.18
 -11  -6   4    0.79    0.18
  10  -7  -4    0.47    0.20
 -10   7   4    0.29    0.15
 -10   7   4    0.37    0.16
  10  -6  -4    1.52    0.28
 -10   6   4    1.09    0.23
 -10   6   4    1.28    0.22
  10  -5  -4    2.65    0.33
 -10   5   4    1.43    0.23
 -10   5   4    1.46    0.21
  10  -4  -4    1.67    0.27
 -10   4   4    1.34    0.21
 -10   4   4    1.26    0.19
  10  -3  -4    1.66    0.26
 -10   3   4    1.19    0.19
 -10   3   4    1.29    0.18
  10  -2  -4    0.88    0.21
 -10   2   4    1.14    0.17
 -10   2   4    1.18    0.17
  10  -1  -4   13.57    0.72
 -10   1   4   14.80    0.58
 -10   1   4   15.46    0.59
  10   0  -4   12.32    0.68
 -10   0   4   13.27    0.54
 -10   0   4   12.93    0.50
  10   1  -4   14.92    0.75
 -10  -1   4   14.96    0.60
  10   2  -4    1.03    0.22
 -10  -2   4    0.80    0.15
 -10  -2   4    0.98    0.16
  10   3  -4    2.01    0.29
 -10  -3   4    1.60    0.20
  10   4  -4    1.43    0.26
 -10  -4   4    1.48    0.20
  10   5  -4    2.14    0.31
 -10  -5   4    2.12    0.24
 -10  -5   4    1.34    0.27
  10   6  -4    0.82    0.24
 -10  -6   4    1.12    0.20
 -10  -6   4    1.11    0.26
  10   7  -4    0.77    0.23
 -10  -7   4    0.26    0.16
 -10  -7   4    0.28    0.13
   9  -8  -4    0.23    0.17
  -9   8   4    0.20    0.14
  -9   8   4    0.15    0.12
  -9   8   4    0.15    0.16
   9  -7  -4    1.38    0.26
  -9   7   4    1.22    0.25
  -9   7   4    1.44    0.24
   9  -6  -4    1.41    0.25
  -9   6   4    1.55    0.23
  -9   6   4    1.38    0.24
   9  -5  -4    0.00    0.09
  -9   5   4    0.12    0.10
  -9   5   4    0.22    0.11
   9  -4  -4    0.30    0.14
  -9   4   4    0.58    0.13
  -9   4   4    0.33    0.13
   9  -3  -4   20.70    0.89
  -9   3   4   22.22    0.81
  -9   3   4   22.62    0.77
   9  -2  -4    2.47    0.28
  -9   2   4    2.35    0.22
  -9   2   4    2.19    0.20
   9  -1  -4    1.99    0.26
  -9   1   4    1.71    0.18
  -9   1   4    1.99    0.19
   9   0  -4    0.07    0.09
  -9   0   4   -0.01    0.06
  -9   0   4   -0.02    0.07
   9   1  -4    2.28    0.28
  -9  -1   4    2.10    0.20
   9   2  -4    1.52    0.24
  -9  -2   4    2.04    0.21
  -9  -2   4    2.56    0.22
   9   3  -4   23.94    0.97
  -9  -3   4   22.58    0.80
   9   4  -4    0.31    0.15
  -9  -4   4    0.39    0.11
   9   5  -4    0.23    0.13
  -9  -5   4    0.16    0.09
  -9  -5   4    0.17    0.14
   9   6  -4    1.27    0.25
  -9  -6   4    1.14    0.25
  -9  -6   4    1.34    0.20
   9   7  -4    1.55    0.28
  -9  -7   4    1.45    0.22
  -9  -7   4    1.53    0.28
   9   8  -4    0.12    0.15
  -9  -8   4    0.15    0.12
  -9  -8   4    0.06    0.13
   8  -8  -4    3.48    0.39
  -8   8   4    3.26    0.37
  -8   8   4    3.71    0.36
  -8   8   4    3.79    0.31
   8  -7  -4    1.62    0.27
  -8   7   4    1.60    0.25
  -8   7   4    1.99    0.21
  -8   7   4    1.47    0.23
   8  -6  -4    1.55    0.25
  -8   6   4    1.45    0.21
  -8   6   4    1.23    0.16
  -8   6   4    1.35    0.22
   8  -5  -4    0.12    0.10
  -8   5   4    0.19    0.09
  -8   5   4   -0.02    0.07
  -8   5   4    0.05    0.07
   8  -4  -4    0.22    0.11
  -8   4   4   -0.03    0.08
  -8   4   4    0.10    0.07
   8  -3  -4    1.28    0.21
  -8   3   4    1.54    0.17
  -8   3   4    1.47    0.18
   8  -2  -4    0.15    0.09
  -8   2   4    0.03    0.05
  -8   2   4   -0.08    0.05
   8  -1  -4   55.46    1.74
  -8   1   4   58.12    1.57
  -8   1   4   57.80    1.53
   8   0  -4   34.21    1.18
  -8   0   4   35.20    1.00
  -8   0   4   32.84    0.97
  -8   0   4   32.85    1.19
   8   1  -4   60.78    1.82
  -8  -1   4   57.14    1.58
  -8  -1   4   57.95    1.53
  -8  -1   4   61.85    1.91
   8   2  -4    0.09    0.09
  -8  -2   4    0.20    0.08
  -8  -2   4    0.05    0.06
   8   3  -4    1.18    0.21
  -8  -3   4    1.62    0.18
   8   4  -4    0.22    0.11
  -8  -4   4    0.02    0.06
   8   5  -4    0.19    0.12
  -8  -5   4    0.09    0.09
  -8  -5   4    0.03    0.06
  -8  -5   4    0.00    0.09
   8   6  -4    1.43    0.25
  -8  -6   4    1.37    0.20
  -8  -6   4    1.25    0.24
   8   7  -4    1.17    0.25
  -8  -7   4    1.65    0.27
  -8  -7   4    1.22    0.21
   8   8  -4    3.96    0.42
  -8  -8   4    4.05    0.36
  -8  -8   4    3.09    0.35
   7  -9  -4    0.39    0.19
  -7   9   4    0.39    0.14
  -7   9   4    0.25    0.17
   7  -8  -4    1.13    0.25
  -7   8   4    1.30    0.25
  -7   8   4    1.17    0.23
  -7   8   4    1.18    0.19
   7  -7  -4    0.91    0.22
  -7   7   4    0.62    0.18
  -7   7   4    1.02    0.16
  -7   7   4    1.11    0.20
   7  -6  -4    4.28    0.37
  -7   6   4    3.82    0.26
  -7   6   4    3.67    0.27
  -7   6   4    3.95    0.34
  -7   6   4    3.60    0.31
   7  -5  -4    0.02    0.08
  -7   5   4   -0.05    0.08
  -7   5   4    0.04    0.07
  -7   5   4    0.18    0.09
  -7   5   4    0.10    0.07
   7  -4  -4    0.78    0.17
  -7   4   4    0.58    0.10
  -7   4   4    0.71    0.13
  -7   4   4    0.67    0.12
  -7   4   4    0.54    0.14
   7  -3  -4   18.61    0.75
  -7   3   4   18.79    0.65
  -7   3   4   19.36    0.59
  -7   3   4   19.71    0.65
  -7   3   4   19.60    0.70
   7  -2  -4    5.32    0.38
   7  -2  -4    5.37    0.34
  -7   2   4    5.57    0.26
  -7   2   4    5.03    0.29
  -7   2   4    5.30    0.37
  -7   2   4    4.91    0.22
  -7   2   4    4.57    0.26
   7  -1  -4    0.70    0.15
   7  -1  -4    0.62    0.14
  -7   1   4    0.55    0.10
  -7   1   4    0.63    0.08
  -7   1   4    0.68    0.08
  -7   1   4    0.67    0.11
  -7   1   4    0.67    0.14
   7   0  -4   -0.01    0.05
   7   0  -4   -0.05    0.04
  -7   0   4    0.03    0.05
  -7   0   4    0.02    0.04
  -7   0   4   -0.01    0.05
  -7   0   4    0.01    0.03
  -7   0   4   -0.03    0.03
   7   1  -4    0.55    0.13
   7   1  -4    0.76    0.15
  -7  -1   4    0.80    0.15
  -7  -1   4    0.65    0.08
  -7  -1   4    0.75    0.07
  -7  -1   4    0.88    0.09
  -7  -1   4    0.68    0.11
   7   2  -4    5.63    0.37
   7   2  -4    5.34    0.35
  -7  -2   4    5.31    0.24
  -7  -2   4    5.44    0.20
  -7  -2   4    5.44    0.36
  -7  -2   4    5.55    0.30
  -7  -2   4    5.65    0.23
   7   3  -4   19.32    0.77
  -7  -3   4   18.37    0.59
  -7  -3   4   18.97    0.66
   7   4  -4    0.45    0.13
  -7  -4   4    0.36    0.11
   7   5  -4    0.06    0.09
  -7  -5   4   -0.03    0.08
  -7  -5   4    0.10    0.09
  -7  -5   4    0.05    0.07
   7   6  -4    3.52    0.33
  -7  -6   4    3.64    0.39
  -7  -6   4    3.87    0.35
  -7  -6   4    3.97    0.30
   7   7  -4    0.81    0.20
  -7  -7   4    0.72    0.19
  -7  -7   4    0.93    0.18
  -7  -8   4    1.06    0.21
  -7  -8   4    1.11    0.22
  -7  -9   4    0.22    0.13
  -7  -9   4    0.57    0.18
  -7  -9   4    0.22    0.15
   6  -9  -4    1.86    0.30
  -6   9   4    1.67    0.28
  -6   9   4    1.83    0.23
   6  -8  -4    8.42    0.54
  -6   8   4    7.71    0.51
  -6   8   4    7.24    0.40
   6  -7  -4    0.00    0.09
  -6   7   4   -0.04    0.09
  -6   7   4    0.11    0.09
  -6   7   4    0.07    0.07
   6  -6  -4    8.80    0.51
   6  -6  -4    9.57    0.32
  -6   6   4    8.87    0.43
  -6   6   4    8.98    0.46
  -6   6   4    8.65    0.40
  -6   6   4    9.14    0.49
   6  -5  -4    3.90    0.16
   6  -5  -4    4.02    0.32
  -6   5   4    3.24    0.26
  -6   5   4    3.74    0.29
  -6   5   4    4.12    0.24
  -6   5   4    3.87    0.26
   6  -4  -4    0.02    0.07
  -6   4   4    0.04    0.05
  -6   4   4   -0.03    0.06
  -6   4   4    0.02    0.05
  -6   4   4   -0.03    0.04
   6  -3  -4    8.17    0.42
   6  -3  -4    7.71    0.48
  -6   3   4    7.75    0.47
  -6   3   4    7.66    0.35
  -6   3   4    7.77    0.34
  -6   3   4    7.80    0.38
  -6   3   4    7.05    0.30
   6  -2  -4   24.79    0.98
   6  -2  -4   25.71    0.89
  -6   2   4   26.57    0.78
  -6   2   4   27.10    0.77
  -6   2   4   25.41    0.81
  -6   2   4   25.41    0.98
  -6   2   4   25.53    0.71
   6  -1  -4    3.67    0.26
   6  -1  -4    3.52    0.27
  -6   1   4    3.69    0.28
  -6   1   4    3.66    0.19
  -6   1   4    4.08    0.22
  -6   1   4    3.94    0.17
  -6   1   4    3.71    0.21
   6   0  -4  146.59    3.76
   6   0  -4  143.23    4.09
  -6   0   4  142.04    3.46
  -6   0   4  146.99    4.12
  -6   0   4  145.04    3.55
  -6   0   4  148.46    3.38
  -6   0   4  146.17    3.53
   6   1  -4    3.46    0.27
   6   1  -4    3.90    0.27
  -6  -1   4    4.51    0.30
  -6  -1   4    4.12    0.23
  -6  -1   4    3.79    0.18
  -6  -1   4    3.97    0.17
  -6  -1   4    4.01    0.19
   6   2  -4   28.30    1.01
   6   2  -4   26.28    0.93
  -6  -2   4   28.01    0.73
  -6  -2   4   26.12    0.76
  -6  -2   4   26.41    0.99
  -6  -2   4   27.27    0.70
  -6  -2   4   27.73    0.83
   6   3  -4    7.68    0.42
  -6  -3   4    7.90    0.30
  -6  -3   4    7.88    0.46
  -6  -3   4    7.96    0.32
  -6  -3   4    7.96    0.37
   6   4  -4    0.08    0.08
  -6  -4   4    0.03    0.05
  -6  -4   4    0.08    0.05
  -6  -4   4    0.06    0.05
   6   5  -4    5.49    0.36
  -6  -5   4    4.41    0.26
  -6  -5   4    4.96    0.26
  -6  -5   4    4.30    0.38
  -6  -5   4    4.03    0.32
  -6  -5   4    4.63    0.29
   6   6  -4    9.58    0.52
  -6  -6   4    9.27    0.46
  -6  -6   4    8.76    0.60
  -6  -6   4    9.62    0.41
  -6  -6   4    9.57    0.52
   6   7  -4    0.10    0.11
  -6  -7   4   -0.02    0.07
  -6  -7   4    0.09    0.08
  -6  -7   4    0.06    0.09
  -6  -8   4    7.81    0.49
  -6  -8   4    7.60    0.46
  -6  -8   4    6.96    0.39
  -6  -9   4    1.46    0.21
  -6  -9   4    1.58    0.25
  -6  -9   4    1.48    0.25
   5  -9  -4    0.01    0.13
  -5   9   4    0.12    0.13
  -5   9   4    0.00    0.09
   5  -8  -4    0.58    0.20
  -5   8   4    0.73    0.19
  -5   8   4    0.80    0.15
   5  -7  -4    3.57    0.34
  -5   7   4    3.68    0.31
  -5   7   4    3.08    0.31
  -5   7   4    3.87    0.27
   5  -6  -4    2.63    0.28
   5  -6  -4    3.12    0.19
  -5   6   4    2.58    0.24
  -5   6   4    2.96    0.22
  -5   6   4    2.72    0.22
  -5   6   4    2.65    0.26
   5  -5  -4    8.59    0.32
   5  -5  -4    8.10    0.45
  -5   5   4    8.71    0.37
  -5   5   4    8.30    0.43
  -5   5   4    8.71    0.41
  -5   5   4    8.58    0.39
   5  -4  -4    4.31    0.36
   5  -4  -4    4.00    0.18
   5  -4  -4    4.13    0.29
  -5   4   4    4.30    0.28
  -5   4   4    3.82    0.23
  -5   4   4    4.24    0.35
  -5   4   4    4.53    0.23
  -5   4   4    3.64    0.24
   5  -3  -4    0.15    0.08
   5  -3  -4    0.29    0.04
   5  -3  -4    0.37    0.11
   5  -3  -4    0.31    0.05
  -5   3   4    0.27    0.07
  -5   3   4    0.24    0.10
  -5   3   4    0.23    0.06
  -5   3   4    0.28    0.07
  -5   3   4    0.25    0.08
   5  -2  -4   26.84    0.87
   5  -2  -4   26.64    0.66
   5  -2  -4   25.43    0.97
   5  -2  -4   26.41    0.65
  -5   2   4   25.15    0.76
  -5   2   4   27.26    0.71
  -5   2   4   25.30    0.79
  -5   2   4   24.76    0.96
  -5   2   4   25.72    0.76
   5  -1  -4    5.84    0.32
  -5   1   4    5.64    0.24
  -5   1   4    6.27    0.27
  -5   1   4    6.58    0.37
  -5   1   4    6.23    0.22
  -5   1   4    5.85    0.26
   5   0  -4   -0.04    0.03
   5   0  -4    0.00    0.04
  -5   0   4   -0.03    0.02
  -5   0   4    0.05    0.03
  -5   0   4    0.01    0.03
  -5   0   4    0.02    0.04
  -5   0   4   -0.01    0.04
   5   1  -4    5.92    0.32
   5   1  -4    5.64    0.33
  -5  -1   4    5.69    0.27
  -5  -1   4    5.70    0.21
  -5  -1   4    5.96    0.34
  -5  -1   4    5.63    0.23
  -5  -1   4    5.59    0.21
   5   2  -4   25.04    0.85
   5   2  -4   22.96    0.92
  -5  -2   4   25.80    0.94
  -5  -2   4   25.86    0.77
  -5  -2   4   26.29    0.66
  -5  -2   4   25.96    0.73
  -5  -2   4   26.33    0.69
   5   3  -4    0.65    0.12
  -5  -3   4    0.66    0.11
  -5  -3   4    0.59    0.08
  -5  -3   4    0.44    0.12
  -5  -3   4    0.44    0.07
   5   4  -4    3.85    0.27
  -5  -4   4    4.48    0.35
  -5  -4   4    4.14    0.23
  -5  -4   4    3.92    0.25
  -5  -4   4    4.36    0.22
   5   5  -4    8.81    0.45
  -5  -5   4    8.48    0.41
  -5  -5   4    9.42    0.37
  -5  -5   4    8.07    0.53
  -5  -5   4    9.47    0.39
  -5  -5   4    8.37    0.45
   5   6  -4    2.75    0.27
  -5  -6   4    2.40    0.21
  -5  -6   4    2.95    0.27
  -5  -6   4    2.50    0.32
  -5  -6   4    2.98    0.25
  -5  -6   4    2.71    0.20
  -5  -7   4    3.43    0.25
  -5  -7   4    3.39    0.30
  -5  -7   4    3.03    0.38
  -5  -7   4    2.90    0.28
  -5  -7   4    3.00    0.25
  -5  -8   4    0.36    0.14
  -5  -8   4    0.73    0.15
  -5  -8   4    0.49    0.15
  -5  -9   4    0.00    0.10
  -5  -9   4   -0.02    0.09
   4 -10  -4    0.46    0.20
  -4  10   4    0.37    0.19
   4  -9  -4    1.57    0.27
  -4   9   4    0.80    0.21
  -4   9   4    1.13    0.15
  -4   9   4    0.92    0.17
   4  -8  -4    3.06    0.33
  -4   8   4    2.37    0.22
  -4   8   4    2.28    0.28
   4  -7  -4    1.56    0.23
  -4   7   4    1.04    0.15
  -4   7   4    1.03    0.19
  -4   7   4    1.39    0.20
   4  -6  -4    0.17    0.07
   4  -6  -4    0.42    0.14
  -4   6   4    0.21    0.08
  -4   6   4    0.33    0.12
  -4   6   4    0.22    0.09
  -4   6   4    0.36    0.09
   4  -5  -4   31.75    1.06
   4  -5  -4   29.81    1.25
   4  -5  -4   31.43    0.93
   4  -5  -4   31.29    0.90
  -4   5   4   32.82    0.98
  -4   5   4   32.30    0.91
  -4   5   4   30.57    1.01
  -4   5   4   30.03    0.94
   4  -4  -4    4.99    0.24
   4  -4  -4    4.84    0.31
   4  -4  -4    5.25    0.30
   4  -4  -4    4.95    0.38
  -4   4   4    5.18    0.27
  -4   4   4    5.38    0.28
  -4   4   4    4.87    0.24
  -4   4   4    5.71    0.31
  -4   4   4    5.73    0.39
   4  -3  -4    0.15    0.07
   4  -3  -4    0.13    0.04
   4  -3  -4    0.07    0.07
   4  -3  -4    0.06    0.05
  -4   3   4    0.24    0.10
  -4   3   4    0.11    0.04
  -4   3   4    0.16    0.06
  -4   3   4    0.17    0.07
  -4   3   4    0.23    0.06
   4  -2  -4    1.03    0.13
   4  -2  -4    1.02    0.08
   4  -2  -4    1.16    0.17
   4  -2  -4    1.10    0.07
  -4   2   4    0.67    0.13
  -4   2   4    1.12    0.10
  -4   2   4    1.17    0.09
  -4   2   4    1.24    0.12
  -4   2   4    1.23    0.12
   4  -1  -4   13.73    0.59
   4  -1  -4   12.82    0.37
   4  -1  -4   14.76    0.40
   4  -1  -4   14.42    0.52
  -4   1   4   14.57    0.59
  -4   1   4   14.37    0.41
  -4   1   4   14.51    0.46
  -4   1   4   14.51    0.47
  -4   1   4   14.23    0.45
   4   0  -4   30.23    0.78
   4   0  -4   30.75    0.74
   4   0  -4   30.22    0.93
  -4   0   4   30.58    0.84
  -4   0   4   31.75    0.84
  -4   0   4   30.88    1.04
  -4   0   4   31.58    0.85
  -4   0   4   30.98    0.79
   4   1  -4   14.49    0.37
   4   1  -4   15.05    0.40
   4   1  -4   14.60    0.37
   4   1  -4   15.33    0.54
  -4  -1   4   14.71    0.60
  -4  -1   4   15.14    0.43
  -4  -1   4   14.95    0.49
  -4  -1   4   15.69    0.46
  -4  -1   4   15.12    0.49
  -4  -1   4   15.23    0.43
   4   2  -4    1.02    0.13
   4   2  -4    1.06    0.06
   4   2  -4    0.92    0.05
   4   2  -4    0.68    0.13
  -4  -2   4    1.05    0.15
  -4  -2   4    1.07    0.09
  -4  -2   4    1.00    0.12
  -4  -2   4    1.15    0.09
   4   3  -4    0.06    0.03
   4   3  -4    0.00    0.01
   4   3  -4    0.15    0.07
  -4  -3   4    0.08    0.04
  -4  -3   4    0.08    0.04
  -4  -3   4    0.06    0.06
  -4  -3   4    0.14    0.05
   4   4  -4    4.93    0.19
   4   4  -4    5.65    0.31
   4   4  -4    5.15    0.19
  -4  -4   4    5.39    0.38
  -4  -4   4    4.91    0.24
  -4  -4   4    5.45    0.28
  -4  -4   4    5.20    0.31
  -4  -4   4    5.29    0.26
   4   5  -4   32.24    1.03
   4   5  -4   31.41    0.82
  -4  -5   4   33.31    0.97
  -4  -5   4   32.27    1.04
  -4  -5   4   32.51    0.92
  -4  -5   4   31.54    1.24
  -4  -5   4   31.10    0.97
   4   6  -4    0.25    0.06
   4   6  -4    0.17    0.10
  -4  -6   4    0.27    0.09
  -4  -6   4    0.29    0.11
  -4  -6   4    0.08    0.07
  -4  -6   4    0.06    0.06
  -4  -6   4   -0.10    0.06
   4   7  -4    1.42    0.11
  -4  -7   4    1.59    0.29
  -4  -7   4    1.45    0.19
  -4  -7   4    1.06    0.17
  -4  -7   4    0.96    0.15
  -4  -7   4    1.34    0.16
  -4  -8   4    2.37    0.27
  -4  -8   4    2.41    0.38
  -4  -8   4    2.61    0.26
  -4  -8   4    2.01    0.21
  -4  -9   4    1.16    0.20
  -4  -9   4    1.53    0.20
  -4 -10   4    0.77    0.17
   3 -10  -4   -0.09    0.13
  -3  10   4    0.00    0.13
  -3  10   4    0.02    0.08
   3  -9  -4    0.16    0.14
  -3   9   4    0.11    0.12
  -3   9   4    0.06    0.07
   3  -8  -4    0.10    0.11
  -3   8   4    0.05    0.08
  -3   8   4    0.02    0.06
  -3   8   4    0.04    0.10
   3  -7  -4    0.60    0.16
  -3   7   4    0.28    0.13
  -3   7   4    0.15    0.09
   3  -6  -4    0.64    0.16
   3  -6  -4    0.39    0.16
   3  -6  -4    0.74    0.11
  -3   6   4    0.65    0.11
  -3   6   4    0.88    0.12
  -3   6   4    1.07    0.17
  -3   6   4    0.70    0.14
   3  -5  -4   26.57    0.82
   3  -5  -4   25.55    1.10
   3  -5  -4   25.29    0.86
   3  -5  -4   25.95    0.91
  -3   5   4   26.01    0.77
  -3   5   4   25.36    0.82
  -3   5   4   25.53    0.87
  -3   5   4   26.17    0.80
  -3   5   4   29.07    1.10
   3  -4  -4    0.29    0.11
   3  -4  -4    0.62    0.11
   3  -4  -4    0.57    0.09
   3  -4  -4    0.58    0.12
  -3   4   4    0.86    0.17
  -3   4   4    0.61    0.09
  -3   4   4    0.65    0.09
  -3   4   4    0.56    0.10
  -3   4   4    0.54    0.11
   3  -3  -4   31.29    0.98
   3  -3  -4   33.05    0.90
   3  -3  -4   33.22    0.93
   3  -3  -4   30.98    1.14
  -3   3   4   33.33    0.95
  -3   3   4   31.31    0.91
  -3   3   4   31.73    0.85
  -3   3   4   31.09    0.89
  -3   3   4   32.58    1.15
   3  -2  -4   58.47    1.52
   3  -2  -4   60.37    1.52
   3  -2  -4   61.41    1.63
   3  -2  -4   56.40    1.82
  -3   2   4   60.81    1.57
  -3   2   4   60.10    1.84
  -3   2   4   58.82    1.54
  -3   2   4   62.47    1.47
  -3   2   4   59.42    1.50
   3  -1  -4   39.39    1.01
   3  -1  -4   38.88    1.24
   3  -1  -4   37.66    1.00
   3  -1  -4   37.94    1.08
  -3   1   4   39.79    1.24
  -3   1   4   38.26    0.96
  -3   1   4   39.05    1.02
  -3   1   4   38.12    1.00
  -3   1   4   37.55    1.03
   3   0  -4   -0.02    0.02
   3   0  -4    0.17    0.03
   3   0  -4    0.02    0.03
   3   0  -4   -0.01    0.01
   3   0  -4   -0.01    0.02
  -3   0   4    0.00    0.03
  -3   0   4    0.10    0.04
  -3   0   4    0.00    0.02
  -3   0   4    0.00    0.02
  -3   0   4   -0.01    0.02
   3   1  -4   37.12    1.06
   3   1  -4   36.26    0.97
   3   1  -4   38.65    0.92
   3   1  -4   36.11    1.20
   3   1  -4   38.24    0.88
  -3  -1   4   38.59    1.20
  -3  -1   4   38.98    0.97
  -3  -1   4   38.89    1.01
  -3  -1   4   38.64    0.95
  -3  -1   4   37.45    0.99
   3   2  -4   61.84    1.52
   3   2  -4   61.66    1.39
   3   2  -4   60.48    1.62
   3   2  -4   61.68    1.46
   3   2  -4   59.01    1.84
   3   2  -4   61.21    1.52
  -3  -2   4   60.01    1.55
  -3  -2   4   60.61    1.85
  -3  -2   4   59.56    1.53
  -3  -2   4   61.39    1.48
   3   3  -4   32.24    0.98
   3   3  -4   33.11    0.93
   3   3  -4   32.73    0.86
   3   3  -4   34.39    0.86
   3   3  -4   34.55    0.81
  -3  -3   4   34.30    0.93
  -3  -3   4   33.51    0.93
  -3  -3   4   34.51    0.90
  -3  -3   4   36.30    1.19
  -3  -3   4   32.89    0.94
   3   4  -4    0.61    0.10
   3   4  -4    0.87    0.12
   3   4  -4    0.67    0.08
   3   4  -4    0.71    0.06
   3   4  -4    0.70    0.07
  -3  -4   4    0.61    0.10
  -3  -4   4    0.80    0.12
  -3  -4   4    0.56    0.08
  -3  -4   4    0.57    0.09
  -3  -4   4    0.76    0.16
  -3  -4   4    0.51    0.08
  -3  -4   4    0.52    0.14
   3   5  -4   27.71    0.72
   3   5  -4   26.72    0.82
   3   5  -4   26.56    0.69
   3   5  -4   26.03    0.73
   3   5  -4   25.15    0.86
  -3  -5   4   27.01    0.87
  -3  -5   4   26.72    0.83
  -3  -5   4   27.05    0.78
  -3  -5   4   26.61    1.08
  -3  -5   4   24.92    0.82
   3   6  -4    0.62    0.09
  -3  -6   4    0.78    0.14
  -3  -6   4    0.55    0.11
  -3  -6   4    0.74    0.12
  -3  -6   4    0.58    0.13
  -3  -6   4    0.97    0.22
   3   7  -4    0.27    0.07
  -3  -7   4    0.60    0.13
  -3  -7   4    0.62    0.21
  -3  -7   4    0.17    0.10
  -3  -7   4    0.31    0.10
  -3  -7   4    0.40    0.11
   3   8  -4   -0.01    0.06
  -3  -8   4   -0.03    0.06
  -3  -8   4    0.00    0.08
  -3  -8   4   -0.07    0.10
  -3  -8   4    0.00    0.07
   3   9  -4   -0.04    0.05
  -3  -9   4    0.00    0.07
  -3 -10   4    0.12    0.11
   2 -10  -4    2.37    0.33
  -2  10   4    2.13    0.22
  -2  10   4    2.47    0.31
   2  -9  -4    0.51    0.19
  -2   9   4    0.75    0.13
  -2   9   4    0.91    0.20
   2  -8  -4    3.22    0.33
  -2   8   4    3.27    0.20
  -2   8   4    3.30    0.24
  -2   8   4    3.69    0.32
   2  -7  -4    2.86    0.29
   2  -7  -4    3.87    0.43
  -2   7   4    3.01    0.22
  -2   7   4    3.14    0.28
  -2   7   4    3.03    0.19
   2  -6  -4   43.10    1.36
   2  -6  -4   41.46    1.62
   2  -6  -4   45.09    1.27
   2  -6  -4   40.63    1.30
  -2   6   4   44.86    1.31
  -2   6   4   42.98    1.21
  -2   6   4   41.40    1.17
  -2   6   4   44.56    1.60
  -2   6   4   42.77    1.25
   2  -5  -4   34.42    1.08
   2  -5  -4   34.12    1.12
   2  -5  -4   35.37    1.04
   2  -5  -4   34.56    1.34
  -2   5   4   35.11    1.03
  -2   5   4   35.60    1.01
  -2   5   4   36.10    1.08
  -2   5   4   35.58    0.97
  -2   5   4   37.17    1.33
   2  -4  -4   22.57    0.77
   2  -4  -4   22.33    0.73
   2  -4  -4   22.12    0.92
   2  -4  -4   24.11    0.71
  -2   4   4   21.68    0.67
  -2   4   4   22.17    0.70
  -2   4   4   22.30    0.73
  -2   4   4   22.69    0.90
  -2   4   4   22.42    0.65
   2  -3  -4    1.32    0.13
   2  -3  -4    1.17    0.13
   2  -3  -4    1.37    0.12
   2  -3  -4    1.29    0.17
  -2   3   4    1.33    0.12
  -2   3   4    1.20    0.17
  -2   3   4    1.18    0.10
  -2   3   4    1.32    0.10
  -2   3   4    1.32    0.13
   2  -2  -4   36.57    1.03
   2  -2  -4   35.64    0.96
   2  -2  -4   33.14    1.17
   2  -2  -4   37.45    0.87
   2  -2  -4   35.29    0.97
  -2   2   4   37.50    1.19
  -2   2   4   34.49    0.96
  -2   2   4   35.93    0.99
  -2   2   4   36.07    0.95
  -2   2   4   37.21    0.91
   2  -1  -4   66.21    1.97
   2  -1  -4   67.14    1.74
   2  -1  -4   67.90    1.68
   2  -1  -4   67.01    1.64
   2  -1  -4   68.93    1.53
  -2   1   4   66.30    1.96
  -2   1   4   66.71    1.60
  -2   1   4   67.17    1.70
  -2   1   4   68.06    1.64
  -2   1   4   66.83    1.68
   2   0  -4  177.80    3.90
   2   0  -4  173.95    4.80
   2   0  -4  173.03    4.22
   2   0  -4  176.02    4.30
   2   0  -4  180.98    4.08
  -2   0   4  178.74    4.22
  -2   0   4  177.87    4.05
  -2   0   4  180.01    4.08
  -2   0   4  166.40    4.79
  -2   0   4  175.73    4.23
   2   1  -4   67.55    1.76
   2   1  -4   70.99    1.57
   2   1  -4   71.02    1.68
   2   1  -4   69.11    2.01
   2   1  -4   67.45    1.71
  -2  -1   4   67.70    2.00
  -2  -1   4   70.12    1.70
  -2  -1   4   68.58    1.72
  -2  -1   4   68.97    1.68
  -2  -1   4   69.10    1.65
   2   2  -4   35.61    0.95
   2   2  -4   36.88    0.99
   2   2  -4   36.22    0.95
   2   2  -4   36.27    0.87
  -2  -2   4   34.44    0.96
  -2  -2   4   35.85    1.17
  -2  -2   4   36.64    0.96
  -2  -2   4   36.77    0.96
  -2  -2   4   36.15    0.92
   2   3  -4    1.31    0.10
   2   3  -4    1.40    0.09
   2   3  -4    1.47    0.10
   2   3  -4    1.26    0.11
   2   3  -4    1.11    0.11
  -2  -3   4    1.08    0.10
  -2  -3   4    1.38    0.10
  -2  -3   4    1.29    0.12
  -2  -3   4    1.32    0.11
  -2  -3   4    1.17    0.17
   2   4  -4   22.45    0.64
   2   4  -4   22.59    0.60
   2   4  -4   22.09    0.63
   2   4  -4   22.45    0.70
   2   4  -4   21.65    0.69
  -2  -4   4   21.99    0.69
  -2  -4   4   21.98    0.69
  -2  -4   4   21.79    0.89
  -2  -4   4   21.45    0.66
  -2  -4   4   22.87    0.65
  -2  -4   4   22.37    0.68
   2   5  -4   36.41    1.03
   2   5  -4   35.48    0.95
   2   5  -4   35.21    0.90
   2   5  -4   35.41    0.95
  -2  -5   4   33.67    1.30
  -2  -5   4   33.75    1.02
  -2  -5   4   35.06    1.03
  -2  -5   4   33.49    1.01
  -2  -5   4   35.13    1.00
  -2  -5   4   35.68    0.97
   2   6  -4   40.98    1.05
   2   6  -4   41.30    1.12
   2   6  -4   41.07    1.11
  -2  -6   4   41.40    1.21
  -2  -6   4   41.51    1.20
  -2  -6   4   40.86    1.54
  -2  -6   4   40.20    1.14
  -2  -6   4   41.03    1.21
   2   7  -4    3.17    0.19
   2   7  -4    3.51    0.22
  -2  -7   4    3.10    0.38
  -2  -7   4    2.86    0.22
  -2  -7   4    3.19    0.25
  -2  -7   4    3.17    0.27
   2   8  -4    3.78    0.24
  -2  -8   4    3.53    0.28
  -2  -8   4    3.65    0.26
   2   9  -4    0.88    0.13
  -2  -9   4    0.61    0.14
   2  10  -4    2.43    0.21
  -2 -10   4    1.86    0.23
   1 -10  -4    8.62    0.58
  -1  10   4    8.02    0.38
   1  -9  -4    0.14    0.13
  -1   9   4    0.20    0.09
  -1   9   4    0.12    0.12
   1  -8  -4    3.36    0.33
  -1   8   4    3.81    0.31
  -1   8   4    3.46    0.23
   1  -7  -4    9.43    0.65
   1  -7  -4    8.00    0.46
   1  -7  -4    8.36    0.47
  -1   7   4    7.56    0.42
  -1   7   4    7.92    0.35
  -1   7   4    7.91    0.30
   1  -6  -4    7.50    0.42
   1  -6  -4    7.89    0.55
   1  -6  -4    8.70    0.45
  -1   6   4    7.80    0.29
  -1   6   4    7.86    0.33
  -1   6   4    7.88    0.34
  -1   6   4    7.59    0.40
   1  -5  -4   48.39    1.33
   1  -5  -4   47.23    1.41
   1  -5  -4   46.10    1.67
   1  -5  -4   46.21    1.35
  -1   5   4   47.89    1.28
  -1   5   4   47.70    1.31
  -1   5   4   47.16    1.36
  -1   5   4   48.80    1.64
  -1   5   4   49.19    1.17
  -1   5   4   47.64    1.24
   1  -4  -4   10.23    0.55
   1  -4  -4   10.62    0.41
   1  -4  -4   11.27    0.46
   1  -4  -4   10.59    0.44
  -1   4   4   11.49    0.37
  -1   4   4   12.50    0.58
  -1   4   4   11.08    0.44
  -1   4   4   11.44    0.42
  -1   4   4   11.11    0.38
   1  -3  -4    3.94    0.29
   1  -3  -4    4.49    0.18
   1  -3  -4    4.37    0.24
   1  -3  -4    4.41    0.23
   1  -3  -4    4.48    0.21
  -1   3   4    4.72    0.30
  -1   3   4    4.85    0.24
  -1   3   4    4.21    0.21
  -1   3   4    4.35    0.19
  -1   3   4    4.36    0.18
   1  -2  -4   41.65    0.98
   1  -2  -4   42.16    1.14
   1  -2  -4   40.67    1.08
   1  -2  -4   39.91    1.08
   1  -2  -4   41.01    1.31
  -1   2   4   41.54    1.06
  -1   2   4   41.46    1.11
  -1   2   4   40.54    1.30
  -1   2   4   41.13    1.07
  -1   2   4   43.14    1.02
   1  -1  -4    8.54    0.28
   1  -1  -4    7.71    0.28
   1  -1  -4    8.19    0.24
   1  -1  -4    8.34    0.36
  -1   1   4    8.46    0.28
  -1   1   4    8.46    0.25
  -1   1   4    8.33    0.36
  -1   1   4    8.32    0.27
  -1   1   4    7.76    0.29
   1   0  -4   -0.06    0.02
   1   0  -4   -0.03    0.02
   1   0  -4   -0.06    0.02
   1   0  -4   -0.06    0.02
   1   0  -4   -0.02    0.02
  -1   0   4   -0.05    0.02
  -1   0   4   -0.04    0.02
  -1   0   4   -0.07    0.02
  -1   0   4   -0.05    0.02
  -1   0   4   -0.06    0.02
  -1   0   4   -0.04    0.02
   1   1  -4    8.23    0.26
   1   1  -4    8.15    0.27
   1   1  -4    8.07    0.24
   1   1  -4    8.21    0.35
   1   1  -4    8.32    0.29
  -1  -1   4    8.11    0.26
  -1  -1   4    8.13    0.27
  -1  -1   4    8.06    0.28
  -1  -1   4    8.24    0.36
  -1  -1   4    8.12    0.25
   1   2  -4   41.02    1.05
   1   2  -4   38.93    1.05
   1   2  -4   40.37    1.05
  -1  -2   4   39.76    1.04
  -1  -2   4   39.66    1.03
  -1  -2   4   41.04    1.00
  -1  -2   4   41.46    1.28
  -1  -2   4   40.20    1.05
   1   3  -4    4.23    0.22
   1   3  -4    4.27    0.19
   1   3  -4    4.03    0.17
   1   3  -4    4.08    0.19
   1   3  -4    4.25    0.20
   1   3  -4    4.57    0.19
  -1  -3   4    4.29    0.19
  -1  -3   4    3.95    0.20
  -1  -3   4    4.40    0.19
  -1  -3   4    4.15    0.19
  -1  -3   4    4.36    0.21
   1   4  -4   10.41    0.39
   1   4  -4   10.83    0.39
   1   4  -4   11.44    0.42
   1   4  -4   11.27    0.35
   1   4  -4   10.90    0.39
  -1  -4   4   10.79    0.38
  -1  -4   4   10.60    0.38
  -1  -4   4   10.34    0.54
  -1  -4   4   10.67    0.37
  -1  -4   4   11.10    0.41
  -1  -4   4   10.46    0.39
   1   5  -4   45.07    1.28
   1   5  -4   46.82    1.26
   1   5  -4   47.00    1.23
   1   5  -4   47.79    1.17
   1   5  -4   45.32    1.28
  -1  -5   4   45.46    1.28
  -1  -5   4   45.86    1.23
  -1  -5   4   47.77    1.28
  -1  -5   4   45.83    1.29
  -1  -5   4   49.02    1.65
  -1  -5   4   46.35    1.27
   1   6  -4    8.00    0.35
   1   6  -4    8.08    0.32
   1   6  -4    8.60    0.38
   1   6  -4    8.97    0.42
   1   6  -4    8.05    0.35
  -1  -6   4    8.66    0.56
  -1  -6   4    8.89    0.41
  -1  -6   4    8.16    0.36
  -1  -6   4    8.11    0.38
  -1  -6   4    9.18    0.38
  -1  -6   4    8.67    0.37
   1   7  -4    7.52    0.36
   1   7  -4    7.38    0.32
   1   7  -4    7.42    0.35
  -1  -7   4    8.76    0.60
  -1  -7   4    6.92    0.35
  -1  -7   4    8.14    0.39
   1   8  -4    2.87    0.20
   1   8  -4    3.44    0.24
  -1  -8   4    3.28    0.24
   1   9  -4    0.08    0.08
   1  10  -4    9.13    0.44
   0 -10  -4    1.22    0.27
   0  -9  -4    3.44    0.36
   0   9   4    3.31    0.20
   0   9   4    3.50    0.32
   0  -8  -4    7.60    0.63
   0  -8  -4    7.35    0.47
   0  -8  -4    7.49    0.48
   0   8   4    7.36    0.32
   0   8   4    8.45    0.45
   0  -7  -4   15.30    0.85
   0  -7  -4   15.00    0.65
   0  -7  -4   13.67    0.64
   0   7   4   14.71    0.49
   0   7   4   14.52    0.60
   0  -6  -4    5.43    0.44
   0  -6  -4    4.59    0.32
   0  -6  -4    4.50    0.30
   0   6   4    4.69    0.23
   0   6   4    5.07    0.20
   0   6   4    4.84    0.24
   0   6   4    4.78    0.30
   0  -5  -4    0.06    0.06
   0  -5  -4    0.06    0.09
   0  -5  -4    0.06    0.06
   0  -5  -4    0.18    0.08
   0   5   4    0.09    0.06
   0   5   4    0.02    0.04
   0   5   4    0.11    0.05
   0   5   4    0.10    0.04
   0   5   4    0.21    0.08
   0  -4  -4    0.05    0.04
   0  -4  -4    0.13    0.08
   0  -4  -4    0.06    0.04
   0  -4  -4    0.12    0.05
   0  -4  -4    0.14    0.06
   0   4   4    0.11    0.04
   0   4   4    0.03    0.03
   0   4   4    0.06    0.05
   0   4   4    0.12    0.07
   0   4   4    0.10    0.06
   0   4   4    0.04    0.03
   0  -3  -4    0.41    0.10
   0  -3  -4    0.49    0.06
   0  -3  -4    0.39    0.07
   0  -3  -4    0.35    0.05
   0  -3  -4    0.49    0.06
   0  -3  -4    0.37    0.08
   0   3   4    0.50    0.05
   0   3   4    0.39    0.05
   0   3   4    0.38    0.10
   0   3   4    0.53    0.08
   0   3   4    0.36    0.05
   0  -2  -4    2.88    0.13
   0  -2  -4    2.79    0.15
   0  -2  -4    2.93    0.20
   0  -2  -4    2.88    0.13
   0  -2  -4    2.75    0.11
   0  -2  -4    2.74    0.16
   0   2   4    2.73    0.19
   0   2   4    2.86    0.11
   0   2   4    2.56    0.09
   0   2   4    2.74    0.16
   0   2   4    2.74    0.11
   0   2   4    2.92    0.12
   0  -1  -4  116.03    2.57
   0  -1  -4  116.95    2.70
   0  -1  -4  117.04    2.79
   0  -1  -4  119.42    3.20
   0  -1  -4  117.35    2.85
   0   1   4  115.75    2.67
   0   1   4  115.03    3.19
   0   1   4  108.45    2.70
   0   1   4  119.13    2.78
   0   1   4  112.13    2.83
   0   0  -4  243.57    6.92
   0   0  -4  288.01    6.47
   0   0  -4  288.42    6.14
   0   0  -4  253.80    6.20
   0   0  -4  292.21    7.18
   0   0   4  245.56    6.75
   0   0   4  263.31    6.68
   0   0   4  280.35    7.21
   0   0   4  247.63    6.42
   0   1  -4  123.39    3.34
   0   1  -4  119.30    2.69
   0   1  -4  119.77    2.91
   0   1  -4  121.55    2.83
   0   1  -4  121.35    2.91
   0   1  -4  121.26    2.95
   0  -1   4  120.27    2.91
   0  -1   4  123.63    3.33
   0  -1   4  121.89    2.80
   0  -1   4  118.42    2.90
   0   2  -4    3.04    0.11
   0   2  -4    3.13    0.14
   0   2  -4    2.99    0.16
   0   2  -4    3.08    0.12
   0   2  -4    2.85    0.14
   0  -2   4    3.19    0.15
   0  -2   4    2.83    0.14
   0  -2   4    2.98    0.13
   0  -2   4    3.23    0.22
   0  -2   4    3.03    0.12
   0  -2   4    2.79    0.11
   0   3  -4    0.31    0.06
   0   3  -4    0.29    0.07
   0   3  -4    0.31    0.05
   0   3  -4    0.34    0.07
   0   3  -4    0.33    0.05
   0  -3   4    0.36    0.10
   0  -3   4    0.40    0.05
   0  -3   4    0.42    0.06
   0  -3   4    0.83    0.07
   0  -3   4    0.34    0.06
   0  -3   4    0.46    0.07
   0   4  -4    0.15    0.05
   0   4  -4    0.11    0.05
   0   4  -4    0.08    0.04
   0   4  -4    0.02    0.04
   0   4  -4    0.10    0.04
   0  -4   4    0.06    0.04
   0  -4   4    0.05    0.03
   0  -4   4    0.08    0.04
   0  -4   4    0.09    0.05
   0  -4   4    0.02    0.05
   0  -4   4    0.02    0.03
   0   5  -4    0.05    0.06
   0   5  -4    0.00    0.05
   0   5  -4    0.05    0.05
   0   5  -4    0.05    0.04
   0  -5   4    0.20    0.07
   0  -5   4    0.04    0.04
   0  -5   4    0.02    0.04
   0  -5   4   -0.05    0.03
   0  -5   4    0.04    0.05
   0  -5   4    0.06    0.08
   0   6  -4    3.58    0.23
   0   6  -4    4.40    0.29
   0   6  -4    4.35    0.26
   0   6  -4    4.85    0.23
   0   6  -4    4.52    0.25
   0  -6   4    4.53    0.25
   0  -6   4    4.49    0.41
   0  -6   4    4.77    0.26
   0  -6   4    4.82    0.29
   0  -6   4    4.71    0.25
   0  -6   4    4.96    0.27
   0   7  -4   13.95    0.53
   0   7  -4   14.18    0.60
   0   7  -4   14.69    0.56
   0   7  -4   14.34    0.49
   0  -7   4   14.29    0.56
   0  -7   4   14.42    0.53
   0   8  -4    7.92    0.35
   0   8  -4    8.36    0.42
   0   8  -4    7.81    0.39
   0   9  -4    2.65    0.23
   0  10  -4    1.52    0.20
  -1 -10  -4    5.34    0.47
  -1  -9  -4    0.32    0.16
  -1  -8  -4    1.50    0.23
  -1  -8  -4    1.15    0.21
  -1  -8  -4    1.13    0.28
   1   8   4    1.04    0.10
   1   8   4    1.00    0.17
  -1  -7  -4   -0.07    0.10
  -1  -7  -4   -0.16    0.06
  -1  -7  -4    0.11    0.08
  -1  -7  -4   -0.07    0.06
   1   7   4    0.06    0.05
   1   7   4    0.00    0.04
   1   7   4    0.04    0.08
  -1  -6  -4   26.04    0.92
  -1  -6  -4   26.22    0.88
  -1  -6  -4   24.84    1.10
  -1  -6  -4   25.76    0.79
   1   6   4   26.07    0.85
   1   6   4   26.46    0.69
   1   6   4   25.54    0.73
  -1  -5  -4    2.01    0.19
  -1  -5  -4    1.75    0.18
  -1  -5  -4    1.94    0.25
  -1  -5  -4    2.07    0.15
   1   5   4    2.24    0.18
   1   5   4    1.96    0.12
   1   5   4    2.09    0.11
  -1  -4  -4    9.96    0.42
  -1  -4  -4    9.72    0.51
  -1  -4  -4    9.86    0.31
  -1  -4  -4    9.47    0.39
  -1  -4  -4   10.51    0.36
  -1  -4  -4   10.28    0.35
   1   4   4   10.40    0.50
   1   4   4   10.10    0.40
   1   4   4    9.42    0.27
   1   4   4   10.05    0.28
   1   4   4   10.24    0.30
  -1  -3  -4    4.66    0.24
  -1  -3  -4    4.63    0.22
  -1  -3  -4    4.87    0.17
  -1  -3  -4    4.70    0.30
  -1  -3  -4    5.21    0.20
  -1  -3  -4    5.08    0.19
   1   3   4    4.99    0.24
   1   3   4    5.11    0.30
  -1  -2  -4   14.51    0.38
  -1  -2  -4   14.15    0.42
  -1  -2  -4   14.10    0.54
  -1  -2  -4   13.82    0.39
  -1  -2  -4   14.17    0.35
  -1  -2  -4   14.08    0.46
   1   2   4   13.92    0.46
   1   2   4   15.40    0.55
  -1  -1  -4   55.28    1.31
  -1  -1  -4   54.29    1.41
  -1  -1  -4   55.81    1.58
   1   1   4   54.77    1.57
   1   1   4   54.76    1.41
  -1   0  -4   -0.24    0.02
  -1   0  -4   -0.18    0.02
  -1   0  -4   -0.24    0.02
   1   0   4   -0.22    0.03
  -1   1  -4   54.81    1.36
  -1   1  -4   57.20    1.35
  -1   1  -4   56.10    1.37
   1  -1   4   56.61    1.61
  -1   2  -4   13.75    0.42
  -1   2  -4   13.03    0.39
  -1   2  -4   13.75    0.40
   1  -2   4   13.52    0.36
   1  -2   4   13.51    0.36
  -1   3  -4    4.80    0.25
  -1   3  -4    4.95    0.20
  -1   3  -4    5.20    0.23
  -1   3  -4    4.75    0.21
   1  -3   4    4.94    0.17
   1  -3   4    4.45    0.18
   1  -3   4    4.53    0.29
   1  -3   4    4.56    0.19
  -1   4  -4   11.03    0.34
  -1   4  -4    9.93    0.40
  -1   4  -4   11.12    0.43
  -1   4  -4   10.49    0.38
  -1   4  -4   10.08    0.37
   1  -4   4   10.50    0.34
   1  -4   4    9.73    0.35
   1  -4   4   10.66    0.54
   1  -4   4    9.85    0.38
   1  -4   4   10.50    0.36
  -1   5  -4    1.76    0.13
  -1   5  -4    2.10    0.19
  -1   5  -4    1.82    0.17
  -1   5  -4    2.09    0.15
   1  -5   4    1.95    0.14
   1  -5   4    1.99    0.15
   1  -5   4    1.99    0.25
   1  -5   4    1.83    0.17
   1  -5   4    2.03    0.14
  -1   6  -4   26.29    0.79
  -1   6  -4   25.78    0.86
  -1   6  -4   25.72    0.84
  -1   6  -4   26.01    0.81
  -1   6  -4   25.66    0.73
   1  -6   4   26.76    1.12
   1  -6   4   24.64    0.79
   1  -6   4   25.12    0.79
  -1   7  -4   -0.01    0.06
  -1   7  -4   -0.05    0.07
  -1   7  -4   -0.03    0.06
  -1   7  -4   -0.02    0.08
  -1   7  -4    0.05    0.07
  -1   8  -4    1.18    0.17
  -1   8  -4    0.89    0.15
  -1   8  -4    0.96    0.13
  -1   9  -4    0.51    0.14
  -1   9  -4    0.66    0.13
  -1  10  -4    5.28    0.35
  -2 -10  -4    1.64    0.29
  -2  -9  -4   -0.09    0.09
  -2  -9  -4    0.07    0.11
  -2  -9  -4    0.08    0.09
  -2  -8  -4   13.13    0.65
  -2  -8  -4   13.75    0.65
  -2  -8  -4   12.63    0.81
  -2  -8  -4   11.36    0.52
  -2  -7  -4    1.89    0.30
  -2  -7  -4    1.57    0.17
  -2  -7  -4    1.81    0.22
  -2  -7  -4    1.54    0.22
   2   7   4    1.43    0.18
  -2  -6  -4    3.61    0.37
  -2  -6  -4    4.08    0.30
  -2  -6  -4    4.21    0.24
  -2  -6  -4    4.27    0.29
   2   6   4    4.39    0.27
  -2  -5  -4    0.09    0.05
  -2  -5  -4   -0.01    0.06
  -2  -5  -4    0.08    0.06
  -2  -5  -4    0.39    0.07
  -2  -5  -4    0.03    0.05
   2   5   4    0.08    0.06
  -2  -4  -4    1.25    0.10
  -2  -4  -4    1.42    0.15
  -2  -4  -4    1.11    0.12
  -2  -4  -4    1.24    0.17
  -2  -4  -4    1.24    0.10
  -2  -4  -4    1.15    0.08
   2   4   4    1.16    0.12
  -2  -3  -4    0.54    0.04
  -2  -3  -4    0.56    0.06
  -2  -3  -4    0.49    0.05
  -2  -3  -4    0.53    0.11
  -2  -3  -4    0.50    0.09
  -2  -3  -4    0.46    0.07
   2   3   4    0.59    0.08
   2   3   4    0.39    0.09
  -2  -2  -4    5.27    0.19
  -2  -2  -4    5.20    0.26
  -2  -2  -4    5.25    0.19
  -2  -2  -4    5.27    0.24
   2   2   4    5.26    0.23
   2   2   4    5.10    0.26
  -2  -1  -4   22.77    0.73
  -2  -1  -4   24.75    0.59
  -2  -1  -4   23.51    0.58
  -2  -1  -4   24.05    0.68
   2   1   4   24.41    0.74
  -2   0  -4  943.90   26.13
  -2   0  -4  922.81   23.62
   2   0   4 1000.00   26.16
   2   0   4  895.88   23.69
  -2   1  -4   24.80    0.61
  -2   1  -4   24.48    0.64
  -2   1  -4   24.43    0.63
   2  -1   4   25.43    0.78
   2  -1   4   24.56    0.64
  -2   2  -4    5.14    0.18
  -2   2  -4    5.29    0.21
  -2   2  -4    5.49    0.19
   2  -2   4    5.17    0.16
   2  -2   4    5.19    0.28
  -2   3  -4    0.63    0.11
  -2   3  -4    0.42    0.07
  -2   3  -4    0.70    0.07
  -2   3  -4    0.57    0.07
   2  -3   4    0.67    0.06
  -2   4  -4    0.98    0.12
  -2   4  -4    1.04    0.10
  -2   4  -4    1.00    0.10
  -2   4  -4    0.95    0.13
   2  -4   4    0.97    0.08
   2  -4   4    1.14    0.10
   2  -4   4    0.95    0.16
   2  -4   4    1.11    0.08
  -2   5  -4   -0.02    0.03
  -2   5  -4    0.00    0.05
  -2   5  -4   -0.02    0.06
   2  -5   4   -0.02    0.03
   2  -5   4    0.01    0.06
   2  -5   4    0.04    0.04
   2  -5   4    0.00    0.05
  -2   6  -4    4.69    0.26
  -2   6  -4    3.89    0.28
  -2   6  -4    4.21    0.23
  -2   6  -4    4.87    0.30
   2  -6   4    4.74    0.25
   2  -6   4    4.21    0.22
  -2   7  -4    1.33    0.16
  -2   7  -4    1.48    0.15
  -2   7  -4    1.76    0.18
  -2   7  -4    1.55    0.19
  -2   7  -4    1.77    0.21
  -2   8  -4   13.47    0.60
  -2   8  -4   12.79    0.54
  -2   8  -4   12.91    0.49
  -2   8  -4   13.26    0.61
  -2   9  -4    0.09    0.07
  -2   9  -4    0.04    0.09
  -2   9  -4    0.05    0.10
  -2  10  -4    1.38    0.20
  -2  10  -4    0.99    0.16
  -3 -10  -4    5.14    0.37
  -3 -10  -4    5.12    0.46
  -3  -9  -4    0.40    0.16
  -3  -9  -4    0.78    0.16
  -3  -9  -4    0.35    0.15
  -3  -8  -4   -0.06    0.08
  -3  -8  -4   -0.04    0.08
  -3  -8  -4    0.07    0.08
  -3  -7  -4    0.61    0.15
  -3  -7  -4    0.43    0.11
  -3  -7  -4    0.46    0.15
  -3  -7  -4    0.46    0.19
  -3  -6  -4    5.01    0.31
  -3  -6  -4    4.89    0.26
  -3  -6  -4    4.61    0.40
  -3  -6  -4    5.70    0.36
   3   6   4    5.50    0.30
  -3  -5  -4   23.23    0.73
  -3  -5  -4   21.89    0.61
  -3  -5  -4   22.06    0.80
  -3  -5  -4   23.57    0.66
  -3  -5  -4   21.80    0.93
   3   5   4   21.76    0.72
  -3  -4  -4   20.85    0.63
  -3  -4  -4   20.87    0.73
  -3  -4  -4   19.62    0.80
  -3  -4  -4   20.58    0.52
  -3  -4  -4   21.12    0.57
  -3  -4  -4   20.86    0.59
   3   4   4   18.98    0.65
  -3  -3  -4   10.24    0.42
  -3  -3  -4    9.28    0.44
  -3  -3  -4   10.21    0.27
  -3  -3  -4   10.28    0.34
  -3  -3  -4   10.43    0.29
  -3  -3  -4    9.69    0.33
   3   3   4   10.80    0.39
  -3  -2  -4   11.03    0.42
  -3  -2  -4   11.21    0.32
  -3  -2  -4   10.87    0.42
  -3  -2  -4   11.05    0.31
   3   2   4   10.90    0.41
   3   2   4   10.47    0.42
  -3  -1  -4    1.82    0.13
  -3  -1  -4    1.80    0.10
   3   1   4    1.87    0.11
   3   1   4    1.74    0.13
  -3   0  -4    0.01    0.03
   3   0   4    0.05    0.03
   3   0   4   -0.02    0.02
  -3   1  -4    1.90    0.08
  -3   1  -4    1.93    0.08
   3  -1   4    1.88    0.13
   3  -1   4    1.82    0.12
   3  -1   4    1.95    0.11
  -3   2  -4   10.89    0.33
  -3   2  -4   10.14    0.33
  -3   2  -4   10.13    0.27
   3  -2   4   10.24    0.42
   3  -2   4   10.44    0.33
  -3   3  -4    9.38    0.35
  -3   3  -4    9.90    0.43
  -3   3  -4    9.44    0.32
  -3   3  -4    9.59    0.32
   3  -3   4    9.63    0.31
   3  -3   4    9.43    0.45
  -3   4  -4   20.10    0.70
  -3   4  -4   19.36    0.63
  -3   4  -4   18.82    0.58
   3  -4   4   18.93    0.57
  -3   5  -4   21.25    0.68
  -3   5  -4   21.28    0.77
  -3   5  -4   22.48    0.73
   3  -5   4   21.86    0.66
   3  -5   4   21.15    0.91
  -3   6  -4    4.79    0.31
  -3   6  -4    4.45    0.30
  -3   6  -4    4.42    0.26
   3  -6   4    4.37    0.19
  -3   7  -4    0.45    0.11
  -3   7  -4    0.45    0.10
  -3   7  -4    0.46    0.14
  -3   7  -4    0.56    0.12
  -3   7  -4    0.68    0.15
   3  -7   4    0.65    0.09
  -3   8  -4    0.08    0.09
  -3   8  -4    0.03    0.08
  -3   8  -4    0.03    0.10
  -3   8  -4    0.10    0.08
  -3   9  -4    0.63    0.13
  -3   9  -4    0.85    0.19
  -3   9  -4    0.51    0.14
  -3  10  -4    4.72    0.40
  -3  10  -4    4.24    0.29
  -3  10  -4    4.58    0.34
  -4 -10  -4    0.06    0.14
  -4 -10  -4    0.44    0.15
  -4 -10  -4    0.43    0.19
  -4  -9  -4    2.19    0.30
  -4  -9  -4    1.52    0.27
  -4  -8  -4    0.10    0.10
  -4  -8  -4    0.01    0.09
  -4  -7  -4    9.53    0.53
  -4  -7  -4    9.07    0.47
  -4  -7  -4    9.11    0.62
  -4  -6  -4    3.01    0.33
  -4  -6  -4    2.79    0.27
  -4  -6  -4    2.61    0.23
   4   6   4    3.04    0.22
  -4  -5  -4   11.02    0.34
  -4  -5  -4   10.65    0.51
  -4  -5  -4   10.51    0.57
  -4  -5  -4   10.64    0.43
   4   5   4   11.67    0.44
  -4  -4  -4    0.41    0.11
  -4  -4  -4    0.54    0.06
  -4  -4  -4    0.35    0.11
  -4  -4  -4    0.43    0.08
  -4  -4  -4    0.39    0.04
  -4  -3  -4    6.16    0.32
  -4  -3  -4    6.24    0.24
  -4  -3  -4    6.57    0.24
   4   3   4    6.24    0.34
  -4  -2  -4   12.09    0.32
  -4  -2  -4   12.05    0.43
  -4  -2  -4   11.71    0.47
  -4  -2  -4   11.90    0.32
   4   2   4   11.81    0.43
   4   2   4   11.07    0.46
  -4  -1  -4    2.01    0.16
   4   1   4    1.90    0.15
   4   1   4    1.86    0.09
   4   0   4    4.95    0.24
   4  -1   4    1.55    0.12
   4  -1   4    1.87    0.12
  -4   2  -4   12.73    0.37
  -4   2  -4   11.28    0.48
  -4   2  -4   11.69    0.37
   4  -2   4   11.83    0.40
   4  -2   4   12.09    0.47
  -4   3  -4    6.10    0.34
  -4   3  -4    6.16    0.22
  -4   3  -4    6.09    0.26
  -4   3  -4    5.85    0.22
   4  -3   4    5.74    0.33
   4  -3   4    6.16    0.25
  -4   4  -4    0.94    0.15
  -4   4  -4    0.62    0.10
  -4   4  -4    0.62    0.08
   4  -4   4    0.58    0.08
   4  -4   4    0.52    0.13
  -4   5  -4   11.29    0.46
  -4   5  -4   10.35    0.41
  -4   5  -4   10.55    0.50
   4  -5   4   11.34    0.41
  -4   6  -4    3.42    0.22
  -4   6  -4    2.88    0.25
  -4   6  -4    2.88    0.27
  -4   7  -4    8.64    0.42
  -4   7  -4    9.22    0.50
  -4   7  -4    9.99    0.43
  -4   7  -4    9.64    0.49
  -4   8  -4   -0.03    0.08
  -4   8  -4    0.04    0.09
  -4   8  -4    0.08    0.07
  -4   8  -4    0.06    0.10
  -4   9  -4    1.55    0.21
  -4   9  -4    1.42    0.23
  -4   9  -4    1.27    0.17
  -4  10  -4    0.52    0.19
  -4  10  -4    0.28    0.12
  -5  -9  -4    0.33    0.15
  -5  -9  -4    0.37    0.16
  -5  -8  -4    0.10    0.12
  -5  -8  -4   -0.03    0.08
  -5  -7  -4    7.06    0.47
  -5  -7  -4    7.95    0.43
  -5  -6  -4    0.34    0.13
  -5  -6  -4    0.37    0.11
  -5  -6  -4    0.35    0.15
  -5  -5  -4   19.35    0.83
  -5  -5  -4   18.95    0.64
  -5  -5  -4   18.67    0.51
  -5  -5  -4   19.02    0.76
  -5  -4  -4   -0.07    0.03
  -5  -4  -4    0.04    0.06
  -5  -4  -4   -0.01    0.05
   5   4   4    0.00    0.06
  -5  -3  -4    0.16    0.04
  -5  -3  -4    0.20    0.05
  -5  -3  -4    0.17    0.09
  -5  -3  -4    0.19    0.07
   5   3   4    0.17    0.08
  -5  -2  -4    7.60    0.28
  -5  -2  -4    7.55    0.38
  -5  -2  -4    7.52    0.21
   5   2   4    6.81    0.36
  -5  -1  -4   12.20    0.50
   5   1   4   12.74    0.49
   5   0   4   -0.03    0.03
   5  -1   4   12.23    0.45
   5  -1   4   12.68    0.42
  -5   2  -4    7.80    0.27
  -5   2  -4    7.27    0.26
  -5   2  -4    8.00    0.40
   5  -2   4    8.03    0.33
   5  -2   4    7.62    0.34
  -5   3  -4    0.24    0.04
  -5   3  -4    0.19    0.04
  -5   3  -4    0.34    0.07
  -5   3  -4    0.20    0.09
   5  -3   4    0.30    0.07
   5  -3   4    0.22    0.08
  -5   4  -4   -0.01    0.04
  -5   4  -4    0.06    0.05
  -5   4  -4   -0.03    0.06
   5  -4   4   -0.01    0.04
   5  -4   4    0.04    0.06
  -5   5  -4   17.00    0.71
  -5   5  -4   18.50    0.65
  -5   6  -4    0.14    0.09
  -5   6  -4    0.27    0.11
  -5   7  -4    7.51    0.43
  -5   7  -4    7.29    0.37
  -5   7  -4    7.18    0.44
  -5   8  -4   -0.04    0.08
  -5   8  -4    0.01    0.08
  -5   8  -4    0.02    0.09
  -5   9  -4    0.26    0.11
  -5   9  -4    0.23    0.12
  -5   9  -4    0.22    0.14
  -5   9  -4    0.35    0.16
  -6  -9  -4    0.41    0.18
  -6  -9  -4    0.24    0.14
  -6  -8  -4    3.48    0.36
  -6  -8  -4    3.03    0.30
  -6  -7  -4    3.13    0.32
  -6  -7  -4    2.92    0.27
  -6  -6  -4    9.04    0.43
  -6  -6  -4    9.40    0.33
  -6  -6  -4    9.49    0.54
  -6  -5  -4   16.64    0.57
  -6  -5  -4   15.10    0.71
  -6  -5  -4   15.38    0.69
  -6  -4  -4    4.21    0.22
  -6  -4  -4    3.42    0.30
  -6  -4  -4    3.70    0.27
   6   4   4    3.93    0.32
  -6  -3  -4    7.83    0.28
  -6  -3  -4    8.02    0.35
  -6  -3  -4    8.18    0.36
  -6  -3  -4    8.15    0.28
   6   3   4    8.26    0.43
  -6  -2  -4    2.92    0.25
   6   2   4    3.40    0.25
   6   1   4    2.50    0.21
   6   0   4    0.04    0.05
  -6   1  -4    2.90    0.24
   6  -1   4    2.70    0.14
   6  -1   4    2.80    0.20
  -6   2  -4    2.94    0.15
  -6   2  -4    3.17    0.16
  -6   2  -4    3.10    0.26
   6  -2   4    3.32    0.22
   6  -2   4    3.24    0.21
  -6   3  -4    8.07    0.32
  -6   3  -4    8.04    0.25
  -6   3  -4    7.64    0.42
  -6   3  -4    8.27    0.25
   6  -3   4    7.73    0.41
   6  -3   4    8.07    0.36
  -6   4  -4    4.20    0.24
  -6   4  -4    3.93    0.30
   6  -4   4    3.54    0.23
  -6   5  -4   13.86    0.63
  -6   5  -4   13.93    0.55
  -6   6  -4    9.96    0.53
  -6   6  -4    9.44    0.47
  -6   7  -4    3.30    0.29
  -6   7  -4    3.17    0.32
  -6   8  -4    3.48    0.32
  -6   8  -4    2.93    0.32
  -6   9  -4    0.50    0.17
  -6   9  -4    0.26    0.13
  -6   9  -4    0.28    0.15
  -7  -9  -4    0.33    0.18
  -7  -9  -4    0.23    0.14
  -7  -8  -4    0.16    0.12
  -7  -8  -4    0.00    0.10
  -7  -7  -4    0.06    0.11
  -7  -7  -4    0.03    0.08
  -7  -6  -4    6.63    0.47
  -7  -6  -4    7.79    0.39
  -7  -5  -4   13.05    0.61
  -7  -5  -4   12.26    0.48
  -7  -5  -4   12.17    0.63
   7   5   4   12.17    0.65
  -7  -4  -4    9.95    0.54
  -7  -4  -4    9.97    0.46
  -7  -4  -4   10.19    0.38
   7   4   4    9.43    0.53
  -7  -3  -4    0.93    0.17
  -7  -3  -4    0.72    0.09
  -7  -3  -4    0.67    0.09
  -7  -3  -4    0.65    0.08
   7   3   4    0.72    0.16
  -7  -2  -4    8.78    0.47
   7   2   4    8.44    0.44
   7   1   4    7.62    0.41
  -7   0  -4    0.01    0.05
   7   0   4   -0.02    0.04
  -7   1  -4    8.28    0.42
   7  -1   4    7.94    0.40
  -7   2  -4    7.73    0.43
  -7   2  -4    8.73    0.29
  -7   2  -4    8.65    0.30
   7  -2   4    7.61    0.39
   7  -2   4    8.41    0.37
  -7   3  -4    0.42    0.13
  -7   3  -4    0.57    0.09
   7  -3   4    0.54    0.12
  -7   4  -4    9.15    0.50
  -7   4  -4    9.07    0.39
   7  -4   4   10.02    0.44
  -7   5  -4   11.65    0.59
  -7   5  -4   11.70    0.50
  -7   6  -4    6.64    0.40
  -7   6  -4    7.80    0.47
  -7   7  -4   -0.02    0.08
  -7   7  -4   -0.03    0.09
  -7   8  -4    0.06    0.11
  -7   8  -4    0.05    0.12
  -8  -8  -4    6.99    0.46
  -8  -8  -4    7.84    0.56
  -8  -7  -4    0.63    0.20
  -8  -7  -4    0.14    0.10
  -8  -6  -4    0.10    0.12
  -8  -6  -4    0.10    0.08
  -8  -5  -4    3.70    0.36
  -8  -5  -4    4.50    0.27
   8   5   4    4.17    0.40
  -8  -4  -4    0.19    0.13
  -8  -4  -4    0.37    0.10
  -8  -4  -4    0.46    0.09
   8   4   4    0.53    0.17
  -8  -3  -4    1.90    0.25
  -8  -3  -4    1.88    0.13
   8   3   4    1.94    0.24
  -8  -2  -4   18.24    0.78
   8   2   4   18.08    0.75
  -8  -1  -4   32.90    1.06
   8   1   4   33.62    1.12
  -8   0  -4  100.80    2.71
   8   0   4  102.23    2.76
  -8   1  -4   32.84    1.10
   8  -1   4   33.49    1.10
  -8   2  -4   17.58    0.52
  -8   2  -4   17.20    0.72
   8  -2   4   18.47    0.70
  -8   3  -4    1.80    0.15
  -8   3  -4    1.75    0.23
   8  -3   4    2.03    0.21
  -8   4  -4    0.28    0.10
  -8   4  -4    0.26    0.13
  -8   5  -4    3.63    0.26
  -8   5  -4    3.30    0.32
  -8   6  -4   -0.01    0.08
  -8   6  -4    0.11    0.12
  -8   7  -4    0.52    0.16
  -8   7  -4    0.36    0.16
  -8   8  -4    6.25    0.48
  -8   8  -4    7.17    0.47
  -9  -7  -4    1.34    0.20
  -9  -7  -4    1.79    0.30
  -9  -6  -4    0.12    0.12
  -9  -6  -4    0.11    0.09
  -9  -5  -4    0.32    0.10
  -9  -5  -4    0.06    0.11
   9   5   4    0.08    0.12
  -9  -4  -4    2.05    0.17
  -9  -4  -4    2.12    0.28
   9   4   4    2.01    0.28
  -9  -3  -4    0.03    0.10
  -9  -3  -4    0.07    0.05
   9   3   4    0.02    0.09
  -9  -2  -4   12.88    0.66
  -9  -2  -4   13.24    0.55
  -9  -2  -4   12.70    0.35
   9   2   4   12.96    0.64
  -9  -1  -4    0.42    0.12
   9   1   4    0.20    0.12
  -9   0  -4    0.00    0.08
   9   0   4   -0.02    0.07
  -9   1  -4    0.36    0.05
  -9   1  -4    0.40    0.06
  -9   1  -4    0.18    0.11
   9  -1   4    0.39    0.14
  -9   2  -4   12.40    0.59
  -9   2  -4   11.92    0.40
   9  -2   4   12.05    0.57
  -9   3  -4    0.07    0.06
  -9   3  -4   -0.01    0.08
   9  -3   4    0.00    0.09
  -9   4  -4    1.45    0.23
  -9   4  -4    2.04    0.19
  -9   5  -4    0.22    0.13
  -9   5  -4    0.16    0.10
  -9   6  -4    0.05    0.12
  -9   6  -4    0.12    0.10
  -9   7  -4    1.97    0.30
  -9   7  -4    2.06    0.26
 -10  -7  -4    0.12    0.15
 -10  -7  -4    0.19    0.10
 -10  -6  -4    1.60    0.20
 -10  -6  -4    1.57    0.29
  10   6   4    1.71    0.32
 -10  -5  -4    0.74    0.21
 -10  -5  -4    0.56    0.12
  10   5   4    0.77    0.23
 -10  -4  -4    0.62    0.20
 -10  -4  -4    0.75    0.11
  10   4   4    1.27    0.25
 -10  -3  -4    3.52    0.37
 -10  -3  -4    3.84    0.20
  10   3   4    3.86    0.37
 -10  -2  -4    0.04    0.04
 -10  -2  -4    0.06    0.11
  10   2   4    0.02    0.10
 -10  -1  -4    2.74    0.25
  10   1   4    2.72    0.30
 -10   0  -4    6.15    0.38
  10   0   4    5.59    0.40
 -10   1  -4    3.21    0.15
 -10   1  -4    2.60    0.27
  10  -1   4    3.12    0.30
 -10   2  -4    0.05    0.09
 -10   2  -4    0.06    0.05
  10  -2   4    0.06    0.10
 -10   3  -4    3.63    0.33
 -10   3  -4    3.81    0.23
 -10   4  -4    1.00    0.14
 -10   4  -4    0.83    0.19
 -10   5  -4    0.63    0.14
 -10   5  -4    0.66    0.19
 -10   6  -4    1.31    0.25
 -10   6  -4    1.61    0.21
 -10   7  -4    0.09    0.11
 -10   7  -4    0.34    0.16
 -11  -6  -4    0.35    0.18
 -11  -6  -4    0.38    0.13
  11   6   4    0.51    0.22
 -11  -5  -4    0.52    0.12
 -11  -5  -4    0.46    0.20
  11   5   4    0.33    0.19
 -11  -4  -4    0.33    0.16
 -11  -4  -4    0.12    0.07
  11   4   4   -0.04    0.11
 -11  -3  -4    5.84    0.49
 -11  -3  -4    5.72    0.27
  11   3   4    5.29    0.46
 -11  -2  -4    1.18    0.25
 -11  -2  -4    1.01    0.10
  11   2   4    1.14    0.24
 -11  -1  -4    0.79    0.08
  11   1   4    0.80    0.20
 -11   0  -4   -0.10    0.07
 -11   0  -4   -0.01    0.03
  11   0   4    0.11    0.10
 -11   1  -4    0.89    0.09
 -11   1  -4    0.76    0.18
  11  -1   4    1.03    0.21
 -11   2  -4    0.87    0.19
 -11   2  -4    0.94    0.11
  11  -2   4    0.92    0.20
 -11   3  -4    5.72    0.29
 -11   3  -4    5.09    0.40
 -11   4  -4    0.19    0.09
 -11   4  -4    0.41    0.16
 -11   5  -4    0.70    0.19
 -11   5  -4    0.34    0.12
 -11   6  -4    0.75    0.21
 -11   6  -4    0.59    0.16
 -12  -5  -4    0.95    0.15
 -12  -5  -4    0.96    0.26
  12   5   4    0.79    0.25
 -12  -4  -4    0.59    0.22
 -12  -4  -4    0.74    0.12
  12   4   4    0.71    0.23
 -12  -3  -4    2.09    0.33
 -12  -3  -4    2.48    0.19
  12   3   4    2.21    0.33
 -12  -2  -4    0.37    0.08
 -12  -2  -4    0.30    0.08
 -12  -2  -4    0.34    0.18
  12   2   4    0.09    0.14
 -12  -1  -4   13.20    0.43
  12   1   4   13.66    0.73
 -12   0  -4    0.46    0.08
  12   0   4    0.48    0.18
 -12   1  -4   13.00    0.44
 -12   1  -4   13.92    0.66
  12  -1   4   13.82    0.72
 -12   2  -4    0.11    0.12
 -12   2  -4    0.33    0.09
 -12   3  -4    1.54    0.25
 -12   3  -4    2.30    0.19
 -12   4  -4    0.82    0.15
 -12   4  -4    0.68    0.20
 -12   5  -4    0.83    0.17
 -12   5  -4    0.96    0.24
 -13  -3  -4    1.32    0.15
 -13  -3  -4    1.20    0.29
  13   3   4    1.30    0.29
 -13  -2  -4    0.64    0.11
 -13  -2  -4    0.41    0.20
  13   2   4    0.27    0.18
 -13  -1  -4    0.04    0.07
  13   1   4   -0.05    0.11
 -13   0  -4   -0.01    0.06
  13   0   4    0.05    0.13
 -13   1  -4    0.01    0.06
  13  -1   4    0.08    0.14
 -13   2  -4    0.54    0.18
 -13   2  -4    0.51    0.11
 -13   3  -4    1.45    0.17
 -13   3  -4    1.09    0.23
  14  -2  -5   -0.04    0.15
 -14   2   5   -0.01    0.10
 -14   1   5    1.93    0.27
  14   0  -5    0.05    0.14
 -14   0   5    0.03    0.10
  14   1  -5    2.02    0.36
 -14  -1   5    1.17    0.23
 -14  -1   5    1.58    0.25
  14   2  -5   -0.12    0.15
 -14  -2   5    0.09    0.11
  13  -4  -5    0.06    0.15
 -13   4   5    0.09    0.12
 -13   4   5    0.04    0.14
  13  -3  -5    2.95    0.41
 -13   3   5    2.70    0.31
 -13   3   5    3.04    0.32
  13  -2  -5    2.15    0.36
 -13   2   5    1.93    0.26
  13  -1  -5    1.80    0.33
 -13   1   5    1.94    0.25
  13   0  -5    2.17    0.36
 -13   0   5    1.97    0.26
  13   1  -5    1.32    0.30
 -13  -1   5    1.97    0.25
 -13  -1   5    2.15    0.26
  13   2  -5    2.16    0.36
 -13  -2   5    2.16    0.27
  13   3  -5    3.46    0.43
 -13  -3   5    3.12    0.32
  13   4  -5    0.06    0.15
 -13  -4   5    0.00    0.10
  12  -5  -5    1.01    0.26
 -12   5   5    1.49    0.25
 -12   5   5    1.34    0.26
  12  -4  -5    0.24    0.17
 -12   4   5    0.31    0.15
 -12   4   5    0.14    0.11
  12  -3  -5    6.95    0.55
 -12   3   5    7.41    0.45
 -12   3   5    6.95    0.45
  12  -2  -5    0.05    0.13
 -12   2   5    0.09    0.10
 -12   2   5    0.13    0.12
  12  -1  -5    2.38    0.36
 -12   1   5    2.76    0.27
  12   0  -5   -0.05    0.10
 -12   0   5    0.04    0.08
  12   1  -5    3.07    0.38
 -12  -1   5    2.67    0.28
  12   2  -5    0.07    0.12
 -12  -2   5   -0.02    0.08
  12   3  -5    6.63    0.53
 -12  -3   5    6.40    0.42
  12   4  -5    0.12    0.15
 -12  -4   5    0.16    0.11
  12   5  -5    1.28    0.30
 -12  -5   5    1.19    0.21
  11  -6  -5    0.02    0.13
 -11   6   5    0.01    0.13
 -11   6   5   -0.03    0.10
  11  -5  -5    0.38    0.18
 -11   5   5    0.39    0.14
 -11   5   5    0.32    0.15
  11  -4  -5    1.01    0.24
 -11   4   5    1.13    0.21
 -11   4   5    1.10    0.20
  11  -3  -5    0.34    0.18
 -11   3   5    0.62    0.17
 -11   3   5    0.64    0.15
  11  -2  -5    0.34    0.15
 -11   2   5    0.03    0.08
 -11   2   5   -0.02    0.09
  11  -1  -5    8.36    0.57
 -11   1   5    6.80    0.41
 -11   1   5    8.39    0.42
  11   0  -5   -0.01    0.11
 -11   0   5    0.03    0.07
  11   1  -5    7.06    0.53
 -11  -1   5    8.21    0.45
  11   2  -5    0.14    0.13
 -11  -2   5    0.01    0.08
  11   3  -5    0.65    0.19
 -11  -3   5    0.77    0.17
  11   4  -5    1.06    0.25
 -11  -4   5    0.99    0.19
  11   5  -5    0.60    0.20
 -11  -5   5    0.09    0.10
  11   6  -5   -0.04    0.13
 -11  -6   5    0.25    0.16
 -11  -6   5    0.05    0.10
  10  -7  -5    0.12    0.14
 -10   7   5   -0.11    0.09
 -10   7   5    0.12    0.14
  10  -6  -5    3.78    0.40
 -10   6   5    4.32    0.37
 -10   6   5    4.17    0.39
  10  -5  -5    0.23    0.15
 -10   5   5    0.16    0.13
 -10   5   5    0.24    0.12
  10  -4  -5    1.22    0.24
 -10   4   5    1.05    0.18
 -10   4   5    0.77    0.18
  10  -3  -5    2.23    0.30
 -10   3   5    2.43    0.26
 -10   3   5    2.45    0.24
  10  -2  -5   10.94    0.63
 -10   2   5   11.66    0.53
 -10   2   5   12.51    0.54
  10  -1  -5    4.85    0.42
 -10   1   5    5.51    0.34
 -10   1   5    6.05    0.34
  10   0  -5   -0.02    0.09
 -10   0   5   -0.05    0.06
 -10   0   5   -0.03    0.06
  10   1  -5    4.51    0.41
 -10  -1   5    5.40    0.34
  10   2  -5   11.77    0.65
 -10  -2   5   12.00    0.54
 -10  -2   5   10.84    0.52
  10   3  -5    2.77    0.33
 -10  -3   5    2.23    0.24
  10   4  -5    1.02    0.23
 -10  -4   5    0.96    0.18
  10   5  -5    0.22    0.15
 -10  -5   5    0.18    0.11
  10   6  -5    3.87    0.40
 -10  -6   5    4.17    0.42
 -10  -6   5    4.70    0.36
  10   7  -5    0.15    0.16
 -10  -7   5    0.09    0.10
 -10  -7   5    0.04    0.13
   9  -8  -5    5.49    0.49
  -9   8   5    3.75    0.40
  -9   8   5    4.91    0.43
  -9   8   5    4.78    0.35
   9  -7  -5    3.72    0.40
  -9   7   5    3.93    0.36
  -9   7   5    3.37    0.28
  -9   7   5    3.43    0.37
   9  -6  -5    0.10    0.12
  -9   6   5    0.10    0.10
  -9   6   5   -0.01    0.10
   9  -5  -5   -0.04    0.08
  -9   5   5    0.13    0.10
  -9   5   5    0.13    0.11
   9  -4  -5    5.85    0.43
  -9   4   5    5.35    0.35
  -9   4   5    5.18    0.37
   9  -3  -5    2.68    0.30
  -9   3   5    2.37    0.23
  -9   3   5    1.70    0.21
   9  -2  -5    1.03    0.20
  -9   2   5    0.60    0.13
  -9   2   5    0.86    0.15
   9  -1  -5    1.16    0.21
  -9   1   5    1.55    0.17
  -9   1   5    1.71    0.19
   9   0  -5    9.78    0.56
  -9   0   5    9.49    0.44
  -9   0   5    9.78    0.41
   9   1  -5    1.55    0.24
  -9  -1   5    1.31    0.17
   9   2  -5    0.58    0.16
  -9  -2   5    0.70    0.14
  -9  -2   5    0.71    0.14
   9   3  -5    2.56    0.30
  -9  -3   5    2.10    0.22
   9   4  -5    6.59    0.46
  -9  -4   5    6.10    0.38
   9   5  -5    0.01    0.10
  -9  -5   5   -0.01    0.07
   9   6  -5   -0.06    0.09
  -9  -6   5   -0.08    0.09
  -9  -6   5    0.09    0.09
   9   7  -5    4.19    0.41
  -9  -7   5    3.64    0.33
  -9  -7   5    3.31    0.37
   9   8  -5    4.07    0.44
  -9  -8   5    4.32    0.38
  -9  -8   5    5.90    0.48
   8  -8  -5    0.11    0.15
  -8   8   5   -0.11    0.08
  -8   8   5   -0.17    0.12
   8  -7  -5    1.16    0.24
  -8   7   5    1.06    0.22
  -8   7   5    1.02    0.17
  -8   7   5    1.05    0.21
   8  -6  -5    0.90    0.21
  -8   6   5    1.01    0.21
  -8   6   5    1.12    0.20
  -8   6   5    1.28    0.17
   8  -5  -5    6.55    0.46
  -8   5   5    6.92    0.43
  -8   5   5    7.05    0.40
  -8   5   5    7.21    0.36
   8  -4  -5    1.45    0.23
  -8   4   5    1.18    0.19
  -8   4   5    1.60    0.16
  -8   4   5    1.44    0.19
   8  -3  -5    0.00    0.08
  -8   3   5    0.05    0.06
  -8   3   5   -0.01    0.05
  -8   3   5    0.01    0.08
   8  -2  -5   18.16    0.78
  -8   2   5   19.59    0.67
  -8   2   5   18.61    0.68
   8  -1  -5   -0.03    0.08
  -8   1   5    0.12    0.08
  -8   1   5    0.03    0.05
   8   0  -5   -0.04    0.07
  -8   0   5    0.04    0.06
  -8   0   5    0.00    0.06
   8   1  -5   -0.01    0.07
  -8  -1   5   -0.01    0.05
  -8  -1   5   -0.04    0.05
   8   2  -5   19.06    0.81
  -8  -2   5   19.31    0.69
   8   3  -5   -0.10    0.06
  -8  -3   5    0.03    0.07
   8   4  -5    1.51    0.23
  -8  -4   5    1.68    0.20
   8   5  -5    7.26    0.48
  -8  -5   5    7.80    0.42
  -8  -5   5    7.30    0.53
   8   6  -5    0.98    0.22
  -8  -6   5    1.12    0.19
  -8  -6   5    1.12    0.23
   8   7  -5    1.57    0.27
  -8  -7   5    1.41    0.25
  -8  -7   5    1.00    0.19
   8   8  -5    0.36    0.18
  -8  -8   5    0.03    0.12
  -8  -8   5    0.03    0.10
   7  -9  -5    0.55    0.23
  -7   9   5    0.47    0.16
  -7   9   5    0.55    0.21
   7  -8  -5   14.20    0.77
  -7   8   5   14.70    0.62
  -7   8   5   14.85    0.75
   7  -7  -5    4.45    0.40
  -7   7   5    4.35    0.38
  -7   7   5    3.91    0.34
  -7   7   5    4.23    0.29
   7  -6  -5    4.81    0.40
  -7   6   5    4.51    0.31
  -7   6   5    4.46    0.28
  -7   6   5    4.84    0.34
  -7   6   5    4.36    0.36
   7  -5  -5    1.61    0.24
  -7   5   5    1.98    0.23
  -7   5   5    1.94    0.20
  -7   5   5    2.26    0.19
  -7   5   5    1.57    0.20
   7  -4  -5    3.18    0.30
  -7   4   5    3.13    0.25
  -7   4   5    2.86    0.20
  -7   4   5    2.71    0.25
  -7   4   5    2.81    0.22
   7  -3  -5    1.44    0.20
  -7   3   5    1.41    0.16
  -7   3   5    1.26    0.14
  -7   3   5    1.20    0.13
  -7   3   5    1.05    0.16
   7  -2  -5   24.84    0.92
   7  -2  -5   25.90    1.03
  -7   2   5   25.01    0.80
  -7   2   5   25.25    0.78
  -7   2   5   25.27    0.72
  -7   2   5   26.03    1.03
  -7   2   5   25.60    0.83
   7  -1  -5    1.02    0.17
   7  -1  -5    0.90    0.17
  -7   1   5    0.62    0.11
  -7   1   5    0.87    0.09
  -7   1   5    0.90    0.12
  -7   1   5    0.76    0.10
  -7   1   5    0.78    0.16
   7   0  -5   80.73    2.31
   7   0  -5   80.69    2.50
  -7   0   5   83.00    2.10
  -7   0   5   82.17    1.99
  -7   0   5   82.32    2.11
  -7   0   5   82.40    2.10
  -7   0   5   85.51    2.52
   7   1  -5    0.62    0.14
   7   1  -5    0.77    0.16
  -7  -1   5    0.70    0.09
  -7  -1   5    0.65    0.08
  -7  -1   5    0.63    0.12
  -7  -1   5    0.91    0.17
  -7  -1   5    0.82    0.10
   7   2  -5   26.29    0.96
   7   2  -5   26.07    1.01
  -7  -2   5   25.56    0.77
  -7  -2   5   25.75    0.84
  -7  -2   5   27.43    1.02
  -7  -2   5   25.37    0.73
   7   3  -5    1.50    0.21
  -7  -3   5    1.69    0.14
  -7  -3   5    1.71    0.18
  -7  -3   5    1.38    0.13
   7   4  -5    3.02    0.28
  -7  -4   5    2.71    0.24
  -7  -4   5    3.17    0.20
   7   5  -5    2.11    0.25
  -7  -5   5    1.92    0.29
  -7  -5   5    2.01    0.21
  -7  -5   5    1.99    0.26
  -7  -5   5    2.02    0.18
   7   6  -5    5.28    0.39
  -7  -6   5    4.42    0.28
  -7  -6   5    4.21    0.31
  -7  -6   5    4.60    0.38
  -7  -6   5    5.01    0.46
   7   7  -5    4.91    0.41
  -7  -7   5    4.73    0.39
  -7  -7   5    4.79    0.35
  -7  -7   5    4.64    0.31
  -7  -8   5   15.24    0.73
  -7  -8   5   13.23    0.59
  -7  -8   5   14.29    0.69
  -7  -9   5    0.46    0.18
  -7  -9   5    0.27    0.16
  -7  -9   5    0.39    0.15
   6  -9  -5    1.11    0.26
  -6   9   5    0.81    0.18
  -6   9   5    0.96    0.24
   6  -8  -5    0.88    0.23
  -6   8   5    0.63    0.20
  -6   8   5    1.01    0.17
   6  -7  -5    2.03    0.28
  -6   7   5    1.48    0.22
  -6   7   5    1.42    0.18
  -6   7   5    1.62    0.25
   6  -6  -5    1.42    0.23
   6  -6  -5    1.35    0.12
  -6   6   5    1.35    0.17
  -6   6   5    1.14    0.18
  -6   6   5    1.23    0.15
  -6   6   5    1.16    0.20
   6  -5  -5    0.34    0.06
   6  -5  -5    0.16    0.11
  -6   5   5    0.38    0.11
  -6   5   5    0.29    0.12
  -6   5   5    0.20    0.08
  -6   5   5    0.35    0.10
   6  -4  -5    0.22    0.11
   6  -4  -5    0.15    0.04
  -6   4   5    0.12    0.07
  -6   4   5    0.10    0.06
  -6   4   5    0.09    0.09
  -6   4   5    0.15    0.07
   6  -3  -5   23.40    0.61
   6  -3  -5   23.90    0.61
   6  -3  -5   24.67    0.88
   6  -3  -5   22.99    0.98
  -6   3   5   23.46    0.80
  -6   3   5   23.80    0.76
  -6   3   5   23.80    0.70
  -6   3   5   24.20    0.99
  -6   3   5   23.98    0.77
   6  -2  -5    8.30    0.44
   6  -2  -5    8.97    0.51
  -6   2   5    9.17    0.51
  -6   2   5    9.14    0.36
  -6   2   5    8.95    0.39
  -6   2   5    9.53    0.39
  -6   2   5    8.96    0.33
   6  -1  -5   18.99    0.72
  -6   1   5   19.54    0.60
  -6   1   5   19.34    0.80
  -6   1   5   19.26    0.63
  -6   1   5   18.11    0.62
  -6   1   5   19.67    0.56
   6   0  -5   -0.07    0.04
   6   0  -5   -0.03    0.04
  -6   0   5    0.00    0.03
  -6   0   5    0.02    0.05
  -6   0   5    0.01    0.03
  -6   0   5    0.05    0.04
  -6   0   5   -0.01    0.04
   6   1  -5   18.09    0.76
   6   1  -5   17.06    0.69
  -6  -1   5   19.31    0.54
  -6  -1   5   19.33    0.58
  -6  -1   5   17.69    0.62
  -6  -1   5   19.85    0.78
  -6  -1   5   19.17    0.55
   6   2  -5    8.31    0.47
   6   2  -5    8.94    0.45
  -6  -2   5    8.70    0.32
  -6  -2   5    8.88    0.39
  -6  -2   5    9.67    0.50
  -6  -2   5    8.88    0.34
  -6  -2   5    8.83    0.28
   6   3  -5   23.98    0.88
  -6  -3   5   26.00    0.72
  -6  -3   5   24.54    0.98
  -6  -3   5   24.35    0.80
  -6  -3   5   24.66    0.75
   6   4  -5    0.14    0.09
  -6  -4   5    0.32    0.08
  -6  -4   5    0.27    0.10
  -6  -4   5    0.23    0.07
   6   5  -5    0.19    0.10
  -6  -5   5    0.18    0.08
  -6  -5   5    0.20    0.08
  -6  -5   5    0.18    0.11
  -6  -5   5    0.21    0.10
  -6  -5   5    0.20    0.13
   6   6  -5    0.92    0.18
  -6  -6   5    0.70    0.13
  -6  -6   5    1.31    0.18
  -6  -6   5    1.09    0.24
  -6  -6   5    1.33    0.16
  -6  -6   5    1.27    0.20
   6   7  -5    2.41    0.29
  -6  -7   5    1.90    0.20
  -6  -7   5    1.92    0.25
  -6  -7   5    1.67    0.22
  -6  -8   5    0.96    0.20
  -6  -8   5    0.99    0.17
  -6  -8   5    0.56    0.17
  -6  -9   5    0.84    0.18
  -6  -9   5    0.99    0.21
   5  -9  -5   -0.14    0.13
  -5   9   5    0.16    0.08
  -5   9   5    0.21    0.14
  -5   9   5    0.04    0.09
   5  -8  -5    1.92    0.29
  -5   8   5    1.07    0.22
  -5   8   5    1.30    0.18
   5  -7  -5    7.46    0.49
  -5   7   5    8.02    0.39
  -5   7   5    7.24    0.43
  -5   7   5    8.07    0.48
   5  -6  -5    0.64    0.17
  -5   6   5    0.53    0.11
  -5   6   5    0.58    0.15
  -5   6   5    0.50    0.11
  -5   6   5    0.55    0.14
   5  -5  -5    0.33    0.07
   5  -5  -5    0.40    0.13
  -5   5   5    0.50    0.12
  -5   5   5    0.38    0.09
  -5   5   5    0.26    0.11
  -5   5   5    0.44    0.10
   5  -4  -5   -0.05    0.05
   5  -4  -5    0.00    0.07
   5  -4  -5   -0.01    0.03
   5  -4  -5   -0.06    0.02
  -5   4   5   -0.01    0.07
  -5   4   5   -0.01    0.06
  -5   4   5    0.02    0.05
  -5   4   5    0.02    0.04
  -5   4   5    0.00    0.05
   5  -3  -5    7.45    0.29
   5  -3  -5    7.64    0.48
   5  -3  -5    8.43    0.42
  -5   3   5    7.61    0.34
  -5   3   5    8.50    0.36
  -5   3   5    8.10    0.31
  -5   3   5    8.33    0.38
  -5   3   5    8.24    0.48
   5  -2  -5   30.93    1.13
   5  -2  -5   30.79    0.81
   5  -2  -5   29.96    0.98
  -5   2   5   28.96    0.88
  -5   2   5   30.60    0.83
  -5   2   5   31.07    0.89
  -5   2   5   31.72    0.93
  -5   2   5   30.99    1.12
   5  -1  -5   22.43    0.58
   5  -1  -5   20.53    0.83
   5  -1  -5   21.21    0.75
  -5   1   5   21.30    0.65
  -5   1   5   22.36    0.85
  -5   1   5   21.60    0.67
  -5   1   5   22.69    0.61
  -5   1   5   22.02    0.68
   5   0  -5    0.18    0.07
   5   0  -5    0.29    0.09
   5   0  -5    0.23    0.03
  -5   0   5    0.16    0.08
  -5   0   5    0.18    0.05
  -5   0   5    0.36    0.08
  -5   0   5    0.17    0.05
  -5   0   5    0.25    0.06
   5   1  -5   21.10    0.74
  -5  -1   5   21.71    0.68
  -5  -1   5   21.91    0.64
  -5  -1   5   21.04    0.83
  -5  -1   5   22.00    0.61
  -5  -1   5   21.82    0.60
  -5  -1   5   21.13    0.68
   5   2  -5   30.61    1.13
   5   2  -5   31.08    1.01
  -5  -2   5   32.29    1.14
  -5  -2   5   32.05    0.83
  -5  -2   5   32.67    0.86
  -5  -2   5   31.37    0.93
  -5  -2   5   33.28    0.91
   5   3  -5    7.96    0.40
  -5  -3   5    7.37    0.32
  -5  -3   5    8.65    0.38
  -5  -3   5    7.75    0.31
  -5  -3   5    8.67    0.48
   5   4  -5   -0.02    0.05
   5   4  -5    0.01    0.02
  -5  -4   5   -0.02    0.04
  -5  -4   5    0.02    0.05
  -5  -4   5    0.02    0.07
  -5  -4   5    0.01    0.04
   5   5  -5    0.39    0.11
   5   5  -5    0.37    0.04
  -5  -5   5    0.30    0.08
  -5  -5   5    0.51    0.10
  -5  -5   5    0.48    0.11
  -5  -5   5    0.40    0.15
  -5  -5   5    0.32    0.12
   5   6  -5    0.51    0.14
   5   6  -5    0.49    0.05
  -5  -6   5    0.40    0.11
  -5  -6   5    0.56    0.14
  -5  -6   5    0.68    0.12
  -5  -6   5    0.57    0.13
  -5  -6   5    0.38    0.17
   5   7  -5    7.13    0.45
  -5  -7   5    7.57    0.58
  -5  -7   5    7.35    0.37
  -5  -7   5    6.70    0.41
  -5  -7   5    7.56    0.44
  -5  -8   5    1.55    0.23
  -5  -8   5    1.50    0.19
  -5  -8   5    1.63    0.22
  -5  -9   5    0.04    0.10
   4 -10  -5    0.38    0.21
  -4  10   5    0.86    0.23
   4  -9  -5    4.15    0.41
  -4   9   5    3.73    0.38
  -4   9   5    4.11    0.30
   4  -8  -5   -0.06    0.10
  -4   8   5    0.00    0.07
  -4   8   5    0.05    0.10
   4  -7  -5    2.07    0.27
  -4   7   5    1.63    0.18
  -4   7   5    1.84    0.24
   4  -6  -5   13.20    0.63
   4  -6  -5   12.44    0.48
  -4   6   5   11.84    0.48
  -4   6   5   12.79    0.55
  -4   6   5   13.43    0.52
  -4   6   5   12.98    0.59
   4  -5  -5    0.78    0.16
   4  -5  -5    0.95    0.21
   4  -5  -5    0.71    0.11
  -4   5   5    0.96    0.12
  -4   5   5    0.70    0.15
  -4   5   5    1.09    0.15
  -4   5   5    0.76    0.11
   4  -4  -5    1.95    0.26
   4  -4  -5    1.77    0.15
   4  -4  -5    1.81    0.19
   4  -4  -5    1.90    0.21
  -4   4   5    1.96    0.17
  -4   4   5    1.47    0.14
  -4   4   5    1.66    0.24
  -4   4   5    1.80    0.15
  -4   4   5    2.00    0.19
   4  -3  -5    4.92    0.30
   4  -3  -5    5.60    0.29
   4  -3  -5    5.40    0.25
   4  -3  -5    5.62    0.38
  -4   3   5    5.31    0.24
  -4   3   5    5.67    0.28
  -4   3   5    5.83    0.38
  -4   3   5    5.53    0.27
  -4   3   5    6.18    0.31
   4  -2  -5   26.35    1.02
   4  -2  -5   26.76    0.81
   4  -2  -5   28.08    0.78
   4  -2  -5   28.49    0.90
  -4   2   5   27.83    0.82
  -4   2   5   27.98    0.76
  -4   2   5   29.58    1.04
  -4   2   5   29.16    0.82
  -4   2   5   28.49    0.85
   4  -1  -5    1.46    0.09
   4  -1  -5    1.58    0.15
   4  -1  -5    1.11    0.16
   4  -1  -5    1.55    0.10
  -4   1   5    1.42    0.10
  -4   1   5    1.47    0.13
  -4   1   5    1.57    0.13
  -4   1   5    1.56    0.12
  -4   1   5    1.46    0.18
   4   0  -5   -0.02    0.03
   4   0  -5   -0.01    0.02
   4   0  -5   -0.01    0.03
   4   0  -5    0.01    0.02
  -4   0   5   -0.03    0.02
  -4   0   5   -0.01    0.02
  -4   0   5    0.02    0.04
  -4   0   5    0.01    0.04
  -4   0   5    0.00    0.02
   4   1  -5    1.43    0.06
   4   1  -5    1.44    0.08
   4   1  -5    1.36    0.09
   4   1  -5    1.40    0.17
   4   1  -5    1.75    0.16
  -4  -1   5    1.42    0.17
  -4  -1   5    1.16    0.12
  -4  -1   5    1.41    0.10
  -4  -1   5    1.35    0.13
  -4  -1   5    1.52    0.10
  -4  -1   5    1.46    0.11
   4   2  -5   28.42    0.72
   4   2  -5   28.16    1.02
   4   2  -5   28.36    0.66
   4   2  -5   27.64    0.88
   4   2  -5   28.16    0.75
  -4  -2   5   28.65    0.83
  -4  -2   5   28.82    1.02
  -4  -2   5   28.30    0.81
  -4  -2   5   28.90    0.77
   4   3  -5    5.70    0.17
   4   3  -5    5.54    0.21
   4   3  -5    5.57    0.21
   4   3  -5    5.49    0.30
  -4  -3   5    6.18    0.27
  -4  -3   5    6.04    0.25
  -4  -3   5    5.29    0.36
  -4  -3   5    5.78    0.29
   4   4  -5    1.99    0.08
   4   4  -5    1.72    0.11
   4   4  -5    1.58    0.11
   4   4  -5    1.78    0.16
   4   4  -5    1.80    0.09
   4   4  -5    1.52    0.17
  -4  -4   5    2.15    0.26
  -4  -4   5    1.75    0.14
  -4  -4   5    1.93    0.16
  -4  -4   5    1.94    0.18
   4   5  -5    1.05    0.10
   4   5  -5    0.76    0.14
  -4  -5   5    1.00    0.15
  -4  -5   5    0.89    0.15
  -4  -5   5    0.86    0.20
  -4  -5   5    1.01    0.13
  -4  -5   5    1.22    0.13
   4   6  -5   14.67    0.62
   4   6  -5   14.39    0.45
  -4  -6   5   14.27    0.60
  -4  -6   5   14.46    0.54
  -4  -6   5   14.21    0.56
  -4  -6   5   14.64    0.79
  -4  -6   5   14.38    0.59
   4   7  -5    1.56    0.13
  -4  -7   5    2.11    0.20
  -4  -7   5    1.70    0.30
  -4  -7   5    1.58    0.21
  -4  -7   5    1.79    0.21
   4   8  -5    0.07    0.06
  -4  -8   5    0.04    0.13
  -4  -8   5    0.00    0.09
  -4  -8   5    0.01    0.08
  -4  -8   5    0.01    0.07
  -4  -9   5    4.28    0.32
   3 -10  -5    0.07    0.16
  -3  10   5    0.13    0.15
  -3  10   5   -0.07    0.08
   3  -9  -5    0.23    0.16
  -3   9   5    0.05    0.12
  -3   9   5    0.23    0.10
   3  -8  -5    5.76    0.44
  -3   8   5    5.95    0.33
  -3   8   5    4.66    0.37
  -3   8   5    5.98    0.29
   3  -7  -5    0.08    0.10
  -3   7   5   -0.10    0.07
  -3   7   5    0.03    0.07
   3  -6  -5   11.42    0.70
   3  -6  -5   10.17    0.53
  -3   6   5   10.14    0.42
  -3   6   5   11.30    0.50
  -3   6   5   10.31    0.51
  -3   6   5   10.76    0.44
   3  -5  -5    0.80    0.12
   3  -5  -5    0.61    0.17
   3  -5  -5    0.47    0.13
   3  -5  -5    0.48    0.12
  -3   5   5    0.52    0.10
  -3   5   5    0.96    0.21
  -3   5   5    0.83    0.15
  -3   5   5    0.57    0.10
  -3   5   5    0.65    0.12
   3  -4  -5    2.87    0.29
   3  -4  -5    2.96    0.19
   3  -4  -5    2.52    0.21
   3  -4  -5    2.40    0.22
  -3   4   5    2.61    0.17
  -3   4   5    2.29    0.26
  -3   4   5    2.67    0.17
  -3   4   5    2.63    0.19
  -3   4   5    3.17    0.22
   3  -3  -5    0.51    0.11
   3  -3  -5    0.56    0.08
   3  -3  -5    0.42    0.09
   3  -3  -5    0.64    0.15
  -3   3   5    0.64    0.11
  -3   3   5    0.66    0.08
  -3   3   5    0.70    0.15
  -3   3   5    0.77    0.11
  -3   3   5    0.69    0.09
   3  -2  -5   37.84    1.11
   3  -2  -5   34.43    1.25
   3  -2  -5   37.39    1.02
   3  -2  -5   38.05    1.04
  -3   2   5   39.72    1.28
  -3   2   5   37.80    1.02
  -3   2   5   38.04    1.06
  -3   2   5   37.98    1.04
  -3   2   5   37.81    0.97
   3  -1  -5   30.28    0.84
   3  -1  -5   31.35    1.06
   3  -1  -5   31.21    0.86
   3  -1  -5   30.79    0.91
   3  -1  -5   31.79    0.75
  -3   1   5   30.47    0.87
  -3   1   5   31.30    0.80
  -3   1   5   30.15    0.85
  -3   1   5   30.53    1.05
  -3   1   5   30.74    0.85
   3   0  -5   68.87    1.71
   3   0  -5   66.30    1.80
   3   0  -5   67.79    1.72
   3   0  -5   69.59    1.57
   3   0  -5   67.50    2.05
  -3   0   5   69.20    1.74
  -3   0   5   70.06    1.74
  -3   0   5   69.58    2.06
  -3   0   5   67.63    1.66
  -3   0   5   70.89    1.72
   3   1  -5   28.98    0.81
   3   1  -5   31.29    0.83
   3   1  -5   30.72    0.73
   3   1  -5   29.70    1.02
   3   1  -5   30.53    0.88
  -3  -1   5   28.84    0.78
  -3  -1   5   31.06    0.81
  -3  -1   5   30.54    0.85
  -3  -1   5   29.77    1.02
  -3  -1   5   29.65    0.83
   3   2  -5   38.15    1.02
   3   2  -5   37.90    1.28
   3   2  -5   38.87    1.10
   3   2  -5   39.94    0.93
   3   2  -5   38.91    1.04
  -3  -2   5   38.74    1.28
  -3  -2   5   38.52    1.05
  -3  -2   5   38.82    1.00
  -3  -2   5   37.53    1.05
   3   3  -5    0.77    0.07
   3   3  -5    0.63    0.10
   3   3  -5    0.59    0.09
   3   3  -5    0.72    0.08
  -3  -3   5    0.71    0.14
  -3  -3   5    0.57    0.08
  -3  -3   5    0.63    0.10
  -3  -3   5    0.81    0.09
  -3  -3   5    0.66    0.09
   3   4  -5    2.73    0.16
   3   4  -5    2.64    0.19
   3   4  -5    2.67    0.14
   3   4  -5    3.14    0.15
   3   4  -5    3.14    0.20
  -3  -4   5    2.63    0.28
  -3  -4   5    2.84    0.17
  -3  -4   5    2.52    0.18
  -3  -4   5    3.21    0.18
  -3  -4   5    2.68    0.19
  -3  -4   5    2.83    0.20
   3   5  -5    0.44    0.11
   3   5  -5    0.28    0.06
   3   5  -5    0.31    0.10
   3   5  -5    0.26    0.06
   3   5  -5    0.33    0.07
  -3  -5   5    0.42    0.15
  -3  -5   5    0.44    0.10
  -3  -5   5    0.21    0.12
  -3  -5   5    0.40    0.10
  -3  -5   5    0.27    0.09
  -3  -5   5    0.43    0.09
   3   6  -5   10.65    0.36
   3   6  -5   10.51    0.39
  -3  -6   5   11.27    0.47
  -3  -6   5   10.58    0.65
  -3  -6   5   10.64    0.46
  -3  -6   5   10.84    0.43
  -3  -6   5    9.83    0.47
   3   7  -5    0.00    0.05
  -3  -7   5    0.00    0.10
  -3  -7   5    0.03    0.07
  -3  -7   5    0.09    0.07
  -3  -7   5    0.03    0.07
   3   8  -5    5.05    0.27
  -3  -8   5    5.92    0.36
  -3  -8   5    5.18    0.32
   3   9  -5    0.12    0.08
  -3  -9   5    0.06    0.08
   2 -10  -5    4.19    0.43
  -2  10   5    4.12    0.39
  -2  10   5    3.65    0.26
   2  -9  -5    2.98    0.34
  -2   9   5    2.64    0.22
  -2   9   5    3.32    0.33
   2  -8  -5    0.18    0.14
  -2   8   5    0.03    0.07
  -2   8   5    0.07    0.11
   2  -7  -5    2.55    0.37
   2  -7  -5    2.33    0.27
  -2   7   5    1.78    0.17
  -2   7   5    2.14    0.24
  -2   7   5    2.10    0.16
   2  -6  -5   22.62    1.08
   2  -6  -5   23.13    0.85
   2  -6  -5   22.90    0.88
  -2   6   5   24.51    0.75
  -2   6   5   23.20    0.72
  -2   6   5   24.64    0.85
   2  -5  -5    0.74    0.14
   2  -5  -5    0.81    0.19
   2  -5  -5    1.02    0.16
   2  -5  -5    0.97    0.13
  -2   5   5    0.92    0.14
  -2   5   5    1.04    0.11
  -2   5   5    0.94    0.11
  -2   5   5    0.94    0.20
  -2   5   5    0.82    0.14
   2  -4  -5    0.11    0.07
   2  -4  -5    0.00    0.05
   2  -4  -5    0.08    0.05
   2  -4  -5    0.00    0.04
  -2   4   5    0.04    0.05
  -2   4   5    0.16    0.06
  -2   4   5   -0.06    0.05
  -2   4   5    0.08    0.04
  -2   4   5    0.09    0.06
   2  -3  -5   30.24    0.91
   2  -3  -5   29.70    1.11
   2  -3  -5   32.61    0.90
   2  -3  -5   30.47    0.95
  -2   3   5   31.27    0.83
  -2   3   5   32.88    1.12
  -2   3   5   30.93    0.88
  -2   3   5   31.12    0.92
  -2   3   5   31.09    0.87
   2  -2  -5   57.97    1.47
   2  -2  -5   56.47    1.54
   2  -2  -5   55.49    1.76
   2  -2  -5   57.43    1.33
   2  -2  -5   56.27    1.47
  -2   2   5   56.74    1.46
  -2   2   5   57.07    1.76
  -2   2   5   56.71    1.50
  -2   2   5   56.85    1.44
  -2   2   5   56.95    1.39
   2  -1  -5    4.98    0.23
   2  -1  -5    4.97    0.21
   2  -1  -5    5.57    0.18
   2  -1  -5    5.36    0.25
   2  -1  -5    5.64    0.31
  -2   1   5    5.78    0.31
  -2   1   5    5.03    0.20
  -2   1   5    5.33    0.23
  -2   1   5    5.03    0.23
  -2   1   5    5.49    0.22
   2   0  -5    0.02    0.03
   2   0  -5   -0.04    0.03
   2   0  -5   -0.07    0.02
   2   0  -5   -0.06    0.02
   2   0  -5   -0.07    0.02
  -2   0   5    0.16    0.05
  -2   0   5   -0.03    0.03
  -2   0   5   -0.03    0.03
  -2   0   5   -0.04    0.03
  -2   0   5   -0.06    0.02
   2   1  -5    5.61    0.19
   2   1  -5    5.29    0.21
   2   1  -5    5.43    0.24
   2   1  -5    5.21    0.30
   2   1  -5    5.28    0.23
  -2  -1   5    5.33    0.22
  -2  -1   5    5.39    0.20
  -2  -1   5    6.21    0.32
  -2  -1   5    5.73    0.24
   2   2  -5   60.08    1.38
   2   2  -5   57.82    1.50
   2   2  -5   58.84    1.54
   2   2  -5   60.12    1.49
   2   2  -5   57.46    1.80
  -2  -2   5   57.74    1.51
  -2  -2   5   57.78    1.50
  -2  -2   5   60.39    1.45
  -2  -2   5   59.30    1.49
  -2  -2   5   59.43    1.80
   2   3  -5   30.12    0.88
   2   3  -5   31.79    0.88
   2   3  -5   31.47    0.79
   2   3  -5   31.47    0.86
  -2  -3   5   30.42    0.86
  -2  -3   5   30.36    0.88
  -2  -3   5   30.98    0.83
  -2  -3   5   31.21    0.88
  -2  -3   5   32.10    1.12
   2   4  -5    0.02    0.04
   2   4  -5   -0.01    0.03
   2   4  -5    0.02    0.04
   2   4  -5    0.16    0.05
   2   4  -5   -0.01    0.03
  -2  -4   5   -0.04    0.03
  -2  -4   5    0.03    0.03
  -2  -4   5    0.02    0.04
  -2  -4   5    0.05    0.04
  -2  -4   5    0.04    0.04
  -2  -4   5   -0.05    0.05
   2   5  -5    0.90    0.10
   2   5  -5    0.83    0.10
   2   5  -5    1.28    0.12
   2   5  -5    1.08    0.14
   2   5  -5    0.73    0.13
  -2  -5   5    1.10    0.12
  -2  -5   5    0.73    0.11
  -2  -5   5    0.99    0.20
  -2  -5   5    0.65    0.10
  -2  -5   5    0.88    0.13
  -2  -5   5    0.88    0.12
   2   6  -5   23.62    0.71
   2   6  -5   23.63    0.70
   2   6  -5   22.95    0.66
  -2  -6   5   23.31    1.05
  -2  -6   5   23.18    0.73
  -2  -6   5   21.73    0.75
  -2  -6   5   21.91    0.78
  -2  -6   5   23.06    0.77
   2   7  -5    1.90    0.17
   2   7  -5    2.15    0.16
  -2  -7   5    1.82    0.31
  -2  -7   5    2.29    0.21
  -2  -7   5    1.89    0.22
  -2  -7   5    1.89    0.18
   2   8  -5    0.02    0.07
  -2  -8   5    0.11    0.08
   2   9  -5    2.67    0.22
  -2  -9   5    2.46    0.24
   2  10  -5    4.27    0.28
  -2 -10   5    3.96    0.32
   1 -10  -5    1.05    0.26
  -1  10   5    1.12    0.15
   1  -9  -5    0.94    0.22
  -1   9   5    0.80    0.20
  -1   9   5    0.99    0.13
   1  -8  -5   26.73    1.06
  -1   8   5   26.76    0.82
  -1   8   5   28.64    1.01
   1  -7  -5    3.64    0.32
   1  -7  -5    3.45    0.41
  -1   7   5    3.75    0.29
  -1   7   5    3.74    0.22
   1  -6  -5   33.69    1.09
   1  -6  -5   32.99    1.35
   1  -6  -5   32.60    1.11
  -1   6   5   32.66    1.06
  -1   6   5   33.29    0.96
  -1   6   5   32.79    0.92
  -1   6   5   32.25    0.84
   1  -5  -5    1.55    0.16
   1  -5  -5    1.87    0.20
   1  -5  -5    1.71    0.25
   1  -5  -5    1.78    0.20
  -1   5   5    1.58    0.13
  -1   5   5    1.42    0.16
  -1   5   5    1.51    0.11
  -1   5   5    1.72    0.25
  -1   5   5    1.67    0.18
  -1   5   5    1.77    0.14
   1  -4  -5    5.83    0.27
   1  -4  -5    5.87    0.39
   1  -4  -5    5.53    0.30
   1  -4  -5    5.75    0.31
  -1   4   5    5.64    0.23
  -1   4   5    5.53    0.27
  -1   4   5    5.51    0.29
  -1   4   5    5.79    0.38
  -1   4   5    5.00    0.23
   1  -3  -5    0.82    0.08
   1  -3  -5    0.75    0.09
   1  -3  -5    0.52    0.10
   1  -3  -5    0.76    0.11
   1  -3  -5    0.69    0.13
  -1   3   5    0.89    0.15
  -1   3   5    0.75    0.08
  -1   3   5    0.76    0.08
  -1   3   5    0.81    0.11
  -1   3   5    0.83    0.10
   1  -2  -5    0.38    0.10
   1  -2  -5    0.54    0.08
   1  -2  -5    0.43    0.08
   1  -2  -5    0.61    0.06
   1  -2  -5    0.60    0.07
  -1   2   5    0.58    0.11
  -1   2   5    0.56    0.06
  -1   2   5    0.47    0.07
  -1   2   5    0.54    0.06
  -1   2   5    0.72    0.09
   1  -1  -5    0.23    0.04
   1  -1  -5    0.28    0.05
   1  -1  -5    0.23    0.06
   1  -1  -5    0.33    0.06
   1  -1  -5    0.36    0.09
  -1   1   5    0.21    0.04
  -1   1   5    0.28    0.05
  -1   1   5    0.32    0.06
  -1   1   5    0.26    0.06
  -1   1   5    0.37    0.09
   1   0  -5   93.55    2.12
   1   0  -5   93.29    2.65
   1   0  -5   93.29    2.30
   1   0  -5   95.30    2.24
   1   0  -5   93.53    2.33
  -1   0   5   92.60    2.23
  -1   0   5   93.50    2.19
  -1   0   5   96.30    2.33
  -1   0   5   92.89    2.29
  -1   0   5   92.69    2.65
   1   1  -5    0.40    0.05
   1   1  -5    0.35    0.05
   1   1  -5    0.35    0.09
   1   1  -5    0.43    0.07
   1   1  -5    0.40    0.05
  -1  -1   5    0.48    0.06
  -1  -1   5    0.35    0.05
  -1  -1   5    0.45    0.05
  -1  -1   5    0.37    0.09
  -1  -1   5    0.31    0.06
   1   2  -5    0.55    0.07
   1   2  -5    0.42    0.06
   1   2  -5    0.51    0.08
   1   2  -5    0.63    0.06
   1   2  -5    0.47    0.05
  -1  -2   5    0.48    0.06
  -1  -2   5    0.47    0.06
  -1  -2   5    0.48    0.10
  -1  -2   5    0.49    0.07
  -1  -2   5    0.57    0.06
   1   3  -5    0.65    0.10
   1   3  -5    0.55    0.07
   1   3  -5    0.73    0.07
   1   3  -5    0.62    0.08
   1   3  -5    0.55    0.06
  -1  -3   5    0.53    0.13
  -1  -3   5    0.57    0.07
  -1  -3   5    0.65    0.08
  -1  -3   5    0.64    0.07
  -1  -3   5    0.67    0.09
  -1  -3   5    0.62    0.07
   1   4  -5    5.27    0.25
   1   4  -5    4.95    0.21
   1   4  -5    5.29    0.25
   1   4  -5    4.95    0.25
   1   4  -5    5.43    0.28
  -1  -4   5    4.81    0.22
  -1  -4   5    5.35    0.24
  -1  -4   5    4.62    0.35
  -1  -4   5    5.14    0.23
  -1  -4   5    5.58    0.27
  -1  -4   5    5.62    0.26
   1   5  -5    2.29    0.18
   1   5  -5    1.98    0.16
   1   5  -5    2.14    0.15
   1   5  -5    2.86    0.18
   1   5  -5    2.54    0.21
  -1  -5   5    2.47    0.17
  -1  -5   5    2.21    0.16
  -1  -5   5    2.68    0.20
  -1  -5   5    2.34    0.18
  -1  -5   5    2.36    0.16
  -1  -5   5    2.09    0.27
   1   6  -5   32.26    0.98
   1   6  -5   32.68    0.94
   1   6  -5   33.18    0.96
   1   6  -5   32.69    0.89
   1   6  -5   33.61    1.03
  -1  -6   5   32.17    0.94
  -1  -6   5   30.73    1.29
  -1  -6   5   32.03    0.99
  -1  -6   5   31.45    1.00
  -1  -6   5   33.53    0.97
  -1  -6   5   31.85    0.96
   1   7  -5    3.93    0.25
   1   7  -5    3.87    0.23
   1   7  -5    4.04    0.25
  -1  -7   5    4.12    0.26
  -1  -7   5    3.80    0.24
   1   8  -5   27.95    0.81
   1   8  -5   25.50    0.85
  -1  -8   5   26.59    0.86
   1   9  -5    1.05    0.16
   1  10  -5    0.94    0.16
   0 -10  -5    2.18    0.33
   0  -9  -5    0.13    0.13
   0   9   5    0.27    0.08
   0   9   5    0.38    0.15
   0  -8  -5    0.43    0.21
   0  -8  -5    0.12    0.12
   0  -8  -5    0.82    0.19
   0   8   5    0.92    0.18
   0   8   5    0.61    0.09
   0  -7  -5   -0.02    0.08
   0  -7  -5    0.05    0.09
   0  -7  -5   -0.07    0.08
   0   7   5    0.03    0.05
   0   7   5   -0.06    0.08
   0  -6  -5   11.05    0.53
   0  -6  -5   11.58    0.67
   0  -6  -5   10.54    0.51
   0   6   5   11.16    0.39
   0   6   5   10.58    0.37
   0   6   5   10.59    0.49
   0  -5  -5    1.40    0.17
   0  -5  -5    1.48    0.23
   0  -5  -5    1.34    0.16
   0   5   5    1.60    0.11
   0   5   5    1.46    0.16
   0   5   5    1.54    0.09
   0   5   5    1.57    0.11
   0  -4  -5    7.67    0.47
   0  -4  -5    8.75    0.40
   0  -4  -5    8.11    0.34
   0  -4  -5    9.18    0.30
   0  -4  -5    8.48    0.38
   0   4   5    8.96    0.48
   0   4   5    9.26    0.25
   0   4   5    8.66    0.38
   0   4   5    8.66    0.29
   0   4   5    8.76    0.30
   0   4   5    9.23    0.36
   0   4   5    8.79    0.28
   0  -3  -5   22.28    0.69
   0  -3  -5   22.71    0.59
   0  -3  -5   21.46    0.84
   0  -3  -5   22.97    0.66
   0  -3  -5   22.64    0.72
   0   3   5   23.54    0.61
   0   3   5   22.00    0.70
   0   3   5   22.21    0.58
   0   3   5   22.61    0.53
   0   3   5   22.43    0.59
   0   3   5   23.20    0.85
   0  -2  -5    0.27    0.06
   0  -2  -5    0.24    0.04
   0  -2  -5    0.23    0.07
   0  -2  -5    0.26    0.05
   0  -2  -5    0.21    0.06
   0   2   5    0.29    0.08
   0   2   5    0.27    0.06
   0   2   5    0.21    0.03
   0   2   5    0.30    0.03
   0   2   5    0.23    0.03
   0  -1  -5   86.27    1.91
   0  -1  -5   84.98    2.14
   0  -1  -5   87.47    2.03
   0  -1  -5   83.18    2.41
   0  -1  -5   82.58    2.07
   0   1   5   80.67    2.13
   0   1   5   90.02    2.42
   0   1   5   85.83    2.04
   0   1   5   82.70    2.04
   0   1   5   85.04    1.96
   0   0  -5    0.01    0.03
   0   0  -5    0.00    0.02
   0   0  -5    0.06    0.02
   0   0  -5    0.04    0.03
   0   0  -5    0.05    0.02
   0   0   5    0.06    0.01
   0   0   5    0.04    0.02
   0   0   5    0.08    0.01
   0   0   5    0.05    0.04
   0   1  -5   91.19    2.17
   0   1  -5   91.82    2.13
   0   1  -5   87.91    1.99
   0   1  -5   87.72    2.17
   0   1  -5   88.02    2.52
   0   1  -5   86.95    2.17
   0  -1   5   86.40    2.15
   0  -1   5   89.13    2.06
   0  -1   5   90.23    2.52
   0   2  -5    0.39    0.06
   0   2  -5    0.22    0.03
   0   2  -5    0.22    0.04
   0   2  -5    0.26    0.06
   0   2  -5    0.18    0.04
   0  -2   5    0.19    0.04
   0  -2   5    0.22    0.04
   0  -2   5    0.19    0.07
   0  -2   5    0.25    0.04
   0   3  -5   22.96    0.67
   0   3  -5   23.20    0.60
   0   3  -5   22.61    0.69
   0   3  -5   23.29    0.66
   0  -3   5   22.98    0.64
   0  -3   5   22.94    0.61
   0  -3   5   23.40    0.66
   0  -3   5   22.36    0.66
   0  -3   5   22.26    0.62
   0   4  -5    9.90    0.40
   0   4  -5    9.34    0.36
   0   4  -5    9.14    0.35
   0   4  -5    9.81    0.32
   0   4  -5   10.21    0.40
   0  -4   5    9.16    0.34
   0  -4   5    8.95    0.32
   0  -4   5    9.76    0.37
   0  -4   5    9.96    0.52
   0  -4   5    8.85    0.35
   0  -4   5    9.14    0.31
   0   5  -5    1.41    0.13
   0   5  -5    1.75    0.13
   0   5  -5    1.93    0.17
   0   5  -5    1.53    0.17
   0   5  -5    1.49    0.14
   0  -5   5    1.73    0.14
   0  -5   5    1.55    0.14
   0  -5   5    1.69    0.13
   0  -5   5    1.39    0.23
   0  -5   5    1.72    0.16
   0  -5   5    1.45    0.13
   0   6  -5   10.58    0.42
   0   6  -5    9.70    0.42
   0   6  -5    9.35    0.45
   0   6  -5   10.33    0.38
   0   6  -5   10.12    0.43
   0  -6   5    9.58    0.39
   0  -6   5   10.51    0.43
   0  -6   5   10.48    0.40
   0  -6   5   10.40    0.63
   0   7  -5   -0.04    0.05
   0   7  -5    0.14    0.08
   0   7  -5    0.01    0.07
   0   7  -5    0.00    0.09
   0  -7   5    0.08    0.06
   0   8  -5    0.59    0.13
   0   8  -5    0.39    0.11
   0   8  -5    0.71    0.12
   0   9  -5    0.32    0.12
   0   9  -5    0.27    0.10
   0  10  -5    1.46    0.20
  -1 -10  -5    0.36    0.17
  -1  -9  -5    1.97    0.29
  -1  -9  -5    1.80    0.28
  -1  -8  -5    0.06    0.09
  -1  -8  -5    0.02    0.14
  -1  -8  -5   -0.02    0.08
   1   8   5    0.04    0.08
  -1  -7  -5   12.63    0.62
  -1  -7  -5   13.52    0.61
  -1  -7  -5   13.96    0.54
  -1  -7  -5   13.67    0.80
   1   7   5   13.35    0.38
   1   7   5   13.69    0.58
  -1  -6  -5    0.13    0.09
  -1  -6  -5    0.05    0.06
  -1  -6  -5    0.04    0.08
  -1  -6  -5    0.10    0.11
   1   6   5    0.01    0.07
   1   6   5    0.05    0.03
   1   6   5    0.03    0.04
  -1  -5  -5   13.37    0.56
  -1  -5  -5   13.44    0.43
  -1  -5  -5   14.26    0.47
  -1  -5  -5   13.32    0.68
  -1  -5  -5   13.30    0.53
   1   5   5   13.12    0.35
   1   5   5   13.47    0.53
   1   5   5   13.50    0.35
   1   5   5   13.28    0.39
  -1  -4  -5    6.83    0.27
  -1  -4  -5    6.40    0.41
  -1  -4  -5    7.04    0.25
  -1  -4  -5    6.92    0.34
  -1  -4  -5    7.15    0.32
  -1  -4  -5    6.89    0.28
   1   4   5    6.82    0.20
   1   4   5    6.62    0.32
  -1  -3  -5    0.88    0.10
  -1  -3  -5    0.98    0.08
  -1  -3  -5    0.85    0.11
  -1  -3  -5    0.88    0.07
  -1  -3  -5    1.03    0.08
  -1  -3  -5    0.61    0.12
   1   3   5    0.97    0.11
   1   3   5    0.92    0.14
  -1  -2  -5    5.43    0.25
  -1  -2  -5    5.47    0.30
  -1  -2  -5    5.80    0.17
  -1  -2  -5    5.79    0.20
  -1  -2  -5    6.01    0.19
  -1  -2  -5    5.44    0.23
   1   2   5    5.75    0.30
   1   2   5    5.82    0.26
  -1  -1  -5   21.49    0.52
  -1  -1  -5   21.17    0.54
  -1  -1  -5   21.48    0.58
  -1  -1  -5   21.52    0.72
  -1  -1  -5   21.84    0.63
   1   1   5   22.82    0.72
   1   1   5   21.37    0.65
  -1   0  -5  216.06    5.79
  -1   0  -5  244.92    6.31
  -1   0  -5  241.66    5.38
  -1   0  -5  238.45    5.68
  -1   0  -5  214.14    5.79
   1   0   5  251.44    6.31
  -1   1  -5   22.29    0.57
  -1   1  -5   22.53    0.58
  -1   1  -5   22.46    0.59
  -1   1  -5   21.40    0.74
  -1   1  -5   22.32    0.61
   1  -1   5   23.79    0.76
  -1   2  -5    5.88    0.24
  -1   2  -5    5.73    0.22
   1  -2   5    5.62    0.31
   1  -2   5    5.48    0.16
  -1   3  -5    0.90    0.11
  -1   3  -5    1.18    0.09
  -1   3  -5    0.99    0.09
   1  -3   5    0.93    0.07
   1  -3   5    1.21    0.06
   1  -3   5    0.98    0.15
  -1   4  -5    6.56    0.29
  -1   4  -5    6.14    0.31
  -1   4  -5    6.78    0.25
  -1   4  -5    7.09    0.29
  -1   4  -5    6.82    0.34
   1  -4   5    6.90    0.30
   1  -4   5    6.88    0.26
   1  -4   5    6.79    0.42
   1  -4   5    7.01    0.24
   1  -4   5    7.20    0.27
  -1   5  -5   13.26    0.54
  -1   5  -5   13.82    0.49
  -1   5  -5   13.14    0.44
  -1   5  -5   13.16    0.53
   1  -5   5   13.46    0.45
   1  -5   5   14.37    0.70
   1  -5   5   15.10    0.48
   1  -5   5   14.15    0.47
  -1   6  -5   -0.03    0.04
  -1   6  -5    0.04    0.05
  -1   6  -5   -0.02    0.07
  -1   6  -5    0.11    0.08
   1  -6   5   -0.01    0.05
   1  -6   5   -0.02    0.04
   1  -6   5    0.00    0.08
  -1   7  -5   14.24    0.61
  -1   7  -5   13.99    0.57
  -1   7  -5   13.41    0.54
  -1   7  -5   13.58    0.53
  -1   7  -5   13.01    0.48
  -1   8  -5    0.08    0.08
  -1   8  -5    0.11    0.10
  -1   8  -5    0.03    0.06
  -1   9  -5    1.97    0.22
  -1   9  -5    1.71    0.18
  -1  10  -5    0.43    0.14
  -2 -10  -5    0.06    0.15
  -2  -9  -5    0.14    0.13
  -2  -9  -5    0.03    0.10
  -2  -8  -5    0.17    0.10
  -2  -8  -5    0.09    0.10
  -2  -8  -5    0.44    0.16
  -2  -7  -5    4.31    0.33
  -2  -7  -5    4.08    0.34
  -2  -7  -5    3.87    0.42
  -2  -7  -5    3.92    0.26
   2   7   5    3.79    0.29
  -2  -6  -5    0.31    0.14
  -2  -6  -5    0.37    0.12
  -2  -6  -5    0.25    0.10
  -2  -6  -5    0.39    0.09
   2   6   5    0.31    0.10
  -2  -5  -5    6.92    0.29
  -2  -5  -5    6.37    0.44
  -2  -5  -5    6.48    0.36
  -2  -5  -5    6.95    0.26
  -2  -5  -5    7.11    0.35
   2   5   5    5.79    0.32
  -2  -4  -5    1.60    0.10
  -2  -4  -5    1.79    0.15
  -2  -4  -5    2.17    0.23
  -2  -4  -5    1.47    0.16
  -2  -4  -5    1.47    0.11
   2   4   5    1.55    0.15
  -2  -3  -5   51.49    1.23
  -2  -3  -5   51.04    1.29
  -2  -3  -5   51.38    1.30
  -2  -3  -5   50.39    1.17
  -2  -3  -5   50.93    1.42
  -2  -3  -5   50.41    1.59
   2   3   5   52.72    1.59
   2   3   5   51.52    1.39
  -2  -2  -5    0.88    0.10
  -2  -2  -5    0.99    0.08
  -2  -2  -5    1.10    0.08
  -2  -2  -5    1.01    0.12
   2   2   5    0.74    0.10
   2   2   5    1.21    0.13
  -2  -1  -5   12.03    0.34
  -2  -1  -5   12.71    0.35
  -2  -1  -5   12.83    0.35
  -2  -1  -5   12.36    0.41
  -2  -1  -5   12.63    0.45
   2   1   5   12.85    0.45
  -2   0  -5   -0.13    0.02
  -2   0  -5   -0.12    0.02
  -2   0  -5   -0.15    0.03
  -2   0  -5   -0.14    0.02
   2   0   5   -0.14    0.03
  -2   1  -5   11.93    0.36
  -2   1  -5   11.43    0.33
  -2   1  -5   12.35    0.34
   2  -1   5   12.86    0.46
  -2   2  -5    0.86    0.07
  -2   2  -5    0.80    0.06
  -2   2  -5    0.87    0.09
  -2   3  -5   49.28    1.27
  -2   3  -5   49.20    1.28
  -2   3  -5   49.53    1.29
  -2   4  -5    1.82    0.16
  -2   4  -5    1.83    0.18
  -2   4  -5    1.76    0.13
   2  -4   5    1.83    0.09
   2  -4   5    1.59    0.09
   2  -4   5    1.75    0.10
   2  -4   5    1.84    0.22
  -2   5  -5    6.86    0.35
  -2   5  -5    6.40    0.30
  -2   5  -5    6.64    0.36
   2  -5   5    6.55    0.25
   2  -5   5    6.61    0.27
   2  -5   5    7.31    0.47
   2  -5   5    6.63    0.25
  -2   6  -5    0.46    0.12
  -2   6  -5    0.34    0.11
  -2   6  -5    0.60    0.10
  -2   6  -5    0.52    0.09
   2  -6   5    0.46    0.08
  -2   7  -5    3.59    0.25
  -2   7  -5    4.53    0.31
  -2   7  -5    3.94    0.23
  -2   7  -5    3.38    0.29
  -2   7  -5    3.61    0.25
  -2   8  -5    0.21    0.10
  -2   8  -5    0.04    0.10
  -2   8  -5   -0.01    0.09
  -2   8  -5    0.22    0.09
  -2   9  -5   -0.02    0.08
  -2   9  -5    0.26    0.13
  -2   9  -5    0.11    0.08
  -2  10  -5    0.37    0.12
  -3 -10  -5    0.41    0.18
  -3 -10  -5    0.23    0.17
  -3  -9  -5    0.53    0.19
  -3  -9  -5    0.46    0.17
  -3  -9  -5    0.62    0.15
  -3  -8  -5    0.67    0.17
  -3  -8  -5    1.06    0.16
  -3  -8  -5    1.04    0.21
  -3  -7  -5   21.84    1.07
  -3  -7  -5   21.41    0.83
  -3  -7  -5   23.26    0.75
  -3  -7  -5   21.84    0.89
   3   7   5   22.75    0.80
  -3  -6  -5    0.93    0.15
  -3  -6  -5    1.70    0.21
  -3  -6  -5    1.01    0.13
  -3  -6  -5    0.89    0.21
   3   6   5    1.14    0.15
  -3  -5  -5    0.00    0.04
  -3  -5  -5   -0.03    0.06
  -3  -5  -5    0.11    0.06
  -3  -5  -5    0.06    0.07
  -3  -5  -5    0.05    0.05
   3   5   5    0.03    0.06
  -3  -4  -5   15.30    0.51
  -3  -4  -5   14.72    0.58
  -3  -4  -5   15.17    0.40
  -3  -4  -5   14.24    0.65
  -3  -4  -5   16.25    0.45
   3   4   5   14.69    0.54
  -3  -3  -5    0.19    0.07
  -3  -3  -5    0.36    0.09
  -3  -3  -5    0.15    0.02
  -3  -3  -5    0.15    0.05
  -3  -3  -5    0.10    0.04
  -3  -3  -5    0.17    0.03
  -3  -2  -5   70.50    1.66
  -3  -2  -5   66.62    2.00
  -3  -2  -5   71.97    1.87
  -3  -2  -5   70.92    1.67
   3   2   5   70.60    2.00
  -3  -1  -5   67.54    1.74
  -3  -1  -5   65.94    1.85
   3   1   5   66.75    1.75
   3   1   5   65.03    1.85
  -3   0  -5   46.80    1.23
   3   0   5   46.41    1.22
   3   0   5   45.13    1.31
  -3   1  -5   68.19    1.70
  -3   1  -5   67.00    1.59
  -3   1  -5   67.94    1.58
   3  -1   5   67.26    1.91
   3  -1   5   67.34    1.69
  -3   2  -5   70.74    1.70
  -3   2  -5   68.07    1.69
  -3   2  -5   71.14    1.70
  -3   2  -5   71.76    1.68
   3  -2   5   70.33    1.74
   3  -2   5   68.89    2.03
  -3   3  -5    0.21    0.08
  -3   3  -5    0.13    0.04
  -3   3  -5    0.10    0.04
  -3   3  -5    0.14    0.05
   3  -3   5    0.13    0.07
   3  -3   5    0.10    0.03
  -3   4  -5   14.26    0.59
  -3   4  -5   14.42    0.51
  -3   4  -5   14.59    0.47
   3  -4   5   12.49    0.62
   3  -4   5   15.08    0.43
  -3   5  -5    0.01    0.04
  -3   5  -5    0.03    0.05
  -3   5  -5    0.06    0.08
  -3   6  -5    1.53    0.19
  -3   6  -5    1.02    0.13
  -3   6  -5    1.01    0.17
  -3   7  -5   21.44    0.82
  -3   7  -5   21.36    0.75
  -3   7  -5   21.57    0.74
  -3   7  -5   21.62    0.81
  -3   7  -5   20.62    0.67
  -3   8  -5    0.95    0.18
  -3   8  -5    0.90    0.19
  -3   8  -5    1.28    0.18
  -3   8  -5    1.09    0.15
  -3   9  -5    0.37    0.11
  -3   9  -5    0.71    0.18
  -3   9  -5    0.64    0.16
  -3  10  -5    0.13    0.10
  -4  -9  -5    0.14    0.13
  -4  -9  -5    0.18    0.14
  -4  -8  -5    0.03    0.10
  -4  -8  -5   -0.03    0.09
  -4  -7  -5    2.52    0.25
  -4  -7  -5    2.52    0.28
  -4  -6  -5   11.99    0.67
  -4  -6  -5   11.99    0.58
  -4  -6  -5   12.71    0.42
  -4  -6  -5   12.53    0.53
   4   6   5   12.06    0.50
  -4  -5  -5   21.52    0.56
  -4  -5  -5   20.27    0.78
  -4  -5  -5   21.01    0.69
  -4  -5  -5   19.81    0.87
   4   5   5   20.78    0.71
  -4  -4  -5    1.77    0.20
  -4  -4  -5    1.77    0.07
  -4  -4  -5    1.71    0.14
  -4  -4  -5    1.93    0.20
  -4  -3  -5    2.00    0.19
  -4  -3  -5    2.00    0.12
  -4  -3  -5    1.99    0.17
  -4  -3  -5    2.02    0.12
  -4  -2  -5   19.40    0.50
  -4  -2  -5   18.80    0.64
  -4  -2  -5   20.22    0.51
  -4  -2  -5   19.44    0.67
   4   2   5   19.63    0.68
  -4  -1  -5    0.08    0.05
  -4  -1  -5    0.18    0.03
   4   1   5    0.15    0.06
   4   1   5    0.16    0.04
  -4   0  -5    0.03    0.04
   4   0   5    0.03    0.04
   4   0   5    0.00    0.02
  -4   1  -5    0.19    0.03
  -4   1  -5    0.09    0.02
   4  -1   5    0.15    0.05
   4  -1   5    0.15    0.05
   4  -1   5    0.13    0.05
  -4   2  -5   20.68    0.55
  -4   2  -5   19.48    0.56
   4  -2   5   20.05    0.58
   4  -2   5   19.66    0.69
  -4   3  -5    2.09    0.12
  -4   3  -5    1.94    0.14
  -4   3  -5    2.25    0.12
  -4   3  -5    2.35    0.22
   4  -3   5    2.10    0.20
   4  -3   5    2.49    0.14
  -4   4  -5    1.52    0.15
  -4   4  -5    1.75    0.20
  -4   4  -5    1.50    0.12
   4  -4   5    1.40    0.19
   4  -4   5    1.58    0.11
  -4   5  -5   20.85    0.66
  -4   5  -5   19.92    0.70
  -4   5  -5   19.73    0.77
  -4   6  -5   12.35    0.54
  -4   6  -5   11.90    0.57
  -4   7  -5    2.08    0.25
  -4   7  -5    2.52    0.26
  -4   8  -5    0.11    0.11
  -4   8  -5   -0.02    0.08
  -4   8  -5    0.00    0.09
  -4   8  -5   -0.03    0.06
  -4   9  -5    0.20    0.12
  -4   9  -5   -0.05    0.06
  -4   9  -5    0.00    0.09
  -5  -9  -5    0.38    0.16
  -5  -9  -5    0.24    0.15
  -5  -8  -5    3.75    0.38
  -5  -8  -5    3.76    0.34
  -5  -7  -5    3.60    0.34
  -5  -7  -5    3.33    0.29
  -5  -6  -5    1.00    0.16
  -5  -6  -5    1.05    0.19
  -5  -6  -5    1.12    0.11
  -5  -6  -5    1.00    0.21
  -5  -5  -5    0.02    0.04
  -5  -5  -5   -0.01    0.05
  -5  -5  -5   -0.03    0.07
  -5  -5  -5   -0.06    0.07
  -5  -4  -5   11.08    0.40
  -5  -4  -5   11.54    0.52
  -5  -4  -5    9.90    0.50
  -5  -3  -5    0.00    0.03
  -5  -3  -5    0.09    0.06
  -5  -3  -5    0.12    0.04
  -5  -3  -5    0.04    0.05
   5   3   5   -0.02    0.05
  -5  -2  -5    1.24    0.15
  -5  -2  -5    1.27    0.07
  -5  -2  -5    1.25    0.09
  -5  -2  -5    1.23    0.06
   5   2   5    1.15    0.15
  -5  -1  -5   14.24    0.55
   5   1   5   14.16    0.53
   5   0   5   17.99    0.61
   5  -1   5   14.42    0.50
   5  -1   5   14.57    0.48
  -5   2  -5    1.30    0.10
  -5   2  -5    1.67    0.19
  -5   2  -5    1.31    0.10
   5  -2   5    1.27    0.13
   5  -2   5    1.63    0.13
  -5   3  -5    0.05    0.03
  -5   3  -5    0.09    0.03
  -5   3  -5    0.01    0.03
  -5   3  -5    0.06    0.07
   5  -3   5   -0.03    0.04
   5  -3   5    0.02    0.06
  -5   4  -5    9.81    0.50
  -5   4  -5    9.99    0.41
   5  -4   5   10.21    0.38
  -5   5  -5   -0.02    0.06
  -5   5  -5    0.03    0.07
  -5   6  -5    0.98    0.17
  -5   6  -5    1.43    0.21
  -5   7  -5    3.56    0.32
  -5   7  -5    2.39    0.26
  -5   8  -5    3.69    0.34
  -5   8  -5    3.88    0.35
  -5   8  -5    3.33    0.27
  -5   9  -5    0.13    0.13
  -5   9  -5    0.20    0.13
  -5   9  -5    0.04    0.08
  -5   9  -5    0.08    0.11
  -6  -9  -5    0.21    0.16
  -6  -9  -5    0.16    0.14
  -6  -8  -5    0.62    0.20
  -6  -8  -5    0.61    0.17
  -6  -7  -5    0.87    0.17
  -6  -7  -5    0.74    0.19
  -6  -6  -5   13.95    0.57
  -6  -6  -5   14.03    0.68
  -6  -6  -5   14.58    0.45
  -6  -5  -5    5.10    0.36
  -6  -5  -5    4.22    0.26
  -6  -5  -5    4.34    0.34
  -6  -4  -5    0.23    0.09
  -6  -4  -5    0.30    0.12
  -6  -4  -5    0.26    0.07
   6   4   5    0.21    0.11
  -6  -3  -5    4.64    0.19
  -6  -3  -5    4.32    0.31
  -6  -3  -5    4.21    0.18
  -6  -3  -5    4.01    0.23
   6   3   5    3.71    0.30
  -6  -2  -5    5.38    0.33
   6   2   5    5.43    0.33
  -6  -1  -5    0.06    0.06
   6   1   5    0.35    0.10
   6   0   5    0.02    0.05
   6  -1   5    0.20    0.04
   6  -1   5    0.32    0.09
  -6   2  -5    5.27    0.21
  -6   2  -5    5.20    0.21
  -6   2  -5    4.65    0.32
   6  -2   5    5.68    0.28
   6  -2   5    5.26    0.27
  -6   3  -5    4.18    0.32
  -6   3  -5    3.84    0.21
  -6   3  -5    4.62    0.16
   6  -3   5    4.64    0.25
   6  -3   5    4.63    0.30
  -6   4  -5    0.43    0.14
  -6   4  -5    0.17    0.07
  -6   5  -5    3.98    0.27
  -6   5  -5    4.29    0.33
  -6   6  -5   13.83    0.66
  -6   6  -5   13.59    0.59
  -6   7  -5    1.20    0.22
  -6   7  -5    0.81    0.18
  -6   8  -5    0.48    0.17
  -6   8  -5    0.33    0.13
  -6   9  -5    0.11    0.09
  -6   9  -5    0.20    0.13
  -6   9  -5    0.36    0.17
  -7  -8  -5    4.06    0.35
  -7  -8  -5    4.27    0.42
  -7  -7  -5    0.06    0.10
  -7  -7  -5    0.23    0.11
  -7  -6  -5    1.65    0.26
  -7  -6  -5    2.43    0.22
  -7  -5  -5    5.72    0.41
  -7  -5  -5    6.35    0.32
  -7  -4  -5    1.64    0.23
  -7  -4  -5    1.19    0.12
  -7  -4  -5    1.43    0.16
   7   4   5    1.26    0.22
  -7  -3  -5    0.30    0.06
  -7  -3  -5    0.14    0.09
  -7  -3  -5    0.26    0.06
  -7  -3  -5    0.25    0.05
   7   3   5    0.28    0.12
  -7  -2  -5    4.94    0.34
   7   2   5    4.33    0.31
  -7  -1  -5    5.15    0.34
   7   1   5    4.36    0.30
   7   0   5    4.14    0.28
  -7   1  -5    4.24    0.31
   7  -1   5    4.64    0.28
  -7   2  -5    4.63    0.33
  -7   2  -5    4.40    0.20
  -7   2  -5    4.64    0.21
   7  -2   5    4.78    0.26
   7  -2   5    4.99    0.29
  -7   3  -5    0.26    0.11
  -7   3  -5    0.31    0.07
   7  -3   5    0.36    0.10
  -7   4  -5    0.95    0.13
  -7   4  -5    1.06    0.19
  -7   5  -5    5.59    0.40
  -7   5  -5    5.81    0.33
  -7   6  -5    1.65    0.21
  -7   6  -5    2.07    0.27
  -7   7  -5    0.03    0.09
  -7   7  -5    0.03    0.10
  -7   8  -5    3.17    0.32
  -7   8  -5    3.78    0.37
  -8  -8  -5    0.38    0.18
  -8  -8  -5    0.38    0.15
  -8  -7  -5    0.03    0.11
  -8  -7  -5    0.06    0.09
  -8  -6  -5    0.44    0.13
  -8  -6  -5    0.96    0.23
  -8  -5  -5    1.01    0.22
  -8  -5  -5    1.28    0.15
   8   5   5    1.30    0.25
  -8  -4  -5    0.62    0.17
  -8  -4  -5    0.57    0.09
  -8  -4  -5    0.59    0.10
   8   4   5    0.58    0.18
  -8  -3  -5   33.53    0.88
  -8  -3  -5   34.72    1.21
   8   3   5   32.89    1.18
  -8  -2  -5   11.33    0.57
   8   2   5    9.45    0.52
  -8  -1  -5   11.58    0.58
   8   1   5   11.67    0.56
  -8   0  -5    0.09    0.10
   8   0   5    0.18    0.10
  -8   1  -5   11.30    0.55
   8  -1   5   11.76    0.53
  -8   2  -5    9.56    0.33
  -8   2  -5   10.44    0.54
   8  -2   5    9.76    0.47
  -8   3  -5   27.45    1.06
  -8   3  -5   30.76    0.86
   8  -3   5   31.74    1.00
  -8   4  -5    0.49    0.15
  -8   4  -5    0.48    0.11
  -8   5  -5    1.36    0.24
  -8   5  -5    1.16    0.17
  -8   6  -5    0.59    0.17
  -8   6  -5    0.74    0.16
  -8   7  -5    0.28    0.12
  -8   7  -5    0.21    0.14
  -8   8  -5    0.55    0.18
  -8   8  -5    0.42    0.17
  -9  -7  -5    4.12    0.43
  -9  -7  -5    4.01    0.32
  -9  -6  -5    0.60    0.20
  -9  -6  -5    0.60    0.14
  -9  -5  -5    0.63    0.19
  -9  -5  -5    0.63    0.12
   9   5   5    0.68    0.20
  -9  -4  -5    4.55    0.24
  -9  -4  -5    4.19    0.39
   9   4   5    4.33    0.40
  -9  -3  -5    1.08    0.22
  -9  -3  -5    0.92    0.09
   9   3   5    0.97    0.21
  -9  -2  -5    2.45    0.29
   9   2   5    1.94    0.25
  -9  -1  -5    5.75    0.37
  -9  -1  -5    6.11    0.42
   9   1   5    6.12    0.41
  -9   0  -5    8.71    0.47
   9   0   5    8.15    0.46
  -9   1  -5    6.31    0.40
  -9   1  -5    5.82    0.20
   9  -1   5    5.72    0.37
  -9   2  -5    2.07    0.14
  -9   2  -5    2.26    0.26
   9  -2   5    2.30    0.24
  -9   3  -5    0.94    0.12
  -9   3  -5    0.81    0.18
  -9   4  -5    4.38    0.27
  -9   4  -5    4.61    0.39
  -9   5  -5    0.42    0.15
  -9   5  -5    0.55    0.13
  -9   6  -5    0.28    0.14
  -9   6  -5    0.37    0.12
  -9   7  -5    3.75    0.33
  -9   7  -5    3.81    0.39
 -10  -7  -5    0.13    0.16
 -10  -6  -5    0.56    0.13
 -10  -6  -5    0.64    0.21
 -10  -5  -5    0.92    0.23
 -10  -5  -5    0.84    0.13
  10   5   5    1.34    0.28
 -10  -4  -5    0.17    0.07
 -10  -4  -5    0.01    0.11
  10   4   5    0.31    0.16
 -10  -3  -5    1.00    0.10
 -10  -3  -5    1.23    0.24
  10   3   5    1.10    0.23
 -10  -2  -5    2.84    0.32
  10   2   5    3.35    0.33
 -10  -1  -5    1.97    0.23
 -10  -1  -5    1.79    0.26
  10   1   5    2.01    0.26
 -10   0  -5   -0.06    0.07
  10   0   5    0.06    0.10
 -10   1  -5    1.79    0.23
 -10   1  -5    1.85    0.11
  10  -1   5    2.07    0.25
 -10   2  -5    3.24    0.32
 -10   2  -5    2.94    0.17
  10  -2   5    2.72    0.28
 -10   3  -5    1.08    0.13
 -10   3  -5    0.99    0.20
 -10   4  -5    0.34    0.15
 -10   4  -5    0.24    0.09
 -10   5  -5    0.88    0.21
 -10   5  -5    1.05    0.17
 -10   6  -5    0.78    0.17
 -10   6  -5    0.60    0.20
 -11  -6  -5    0.45    0.21
 -11  -6  -5    0.47    0.13
 -11  -5  -5   -0.02    0.07
 -11  -5  -5    0.19    0.16
  11   5   5    0.02    0.12
 -11  -4  -5    3.42    0.39
 -11  -4  -5    2.82    0.20
  11   4   5    2.83    0.37
 -11  -3  -5    0.01    0.05
 -11  -3  -5    0.10    0.12
  11   3   5   -0.10    0.09
 -11  -2  -5    0.52    0.07
 -11  -2  -5    0.42    0.17
 -11  -2  -5    0.31    0.06
  11   2   5    0.31    0.16
 -11  -1  -5    0.62    0.19
  11   1   5    0.69    0.19
 -11   0  -5    9.78    0.52
  11   0   5    8.60    0.53
 -11   1  -5    0.68    0.08
 -11   1  -5    0.84    0.19
  11  -1   5    0.54    0.17
 -11   2  -5    0.48    0.09
 -11   2  -5    0.65    0.18
 -11   3  -5    0.15    0.12
 -11   3  -5    0.00    0.06
 -11   4  -5    2.96    0.23
 -11   4  -5    2.88    0.33
 -11   5  -5    0.02    0.11
 -11   5  -5    0.12    0.09
 -11   6  -5    0.18    0.11
 -11   6  -5    0.45    0.19
 -12  -4  -5    0.39    0.19
 -12  -4  -5    0.23    0.09
  12   4   5    0.72    0.24
 -12  -3  -5    0.19    0.08
 -12  -3  -5    0.27    0.17
  12   3   5    0.29    0.17
 -12  -2  -5    6.10    0.51
 -12  -2  -5    6.68    0.27
  12   2   5    6.11    0.50
 -12  -1  -5    1.03    0.24
 -12  -1  -5    1.03    0.09
  12   1   5    1.54    0.27
 -12   0  -5    0.05    0.04
  12   0   5    0.10    0.12
 -12   1  -5    1.39    0.12
 -12   1  -5    1.12    0.22
  12  -1   5    1.44    0.25
 -12   2  -5    5.71    0.43
 -12   2  -5    5.89    0.28
 -12   3  -5    0.09    0.13
 -12   3  -5    0.15    0.09
 -12   4  -5    0.21    0.10
 -12   4  -5    0.22    0.14
 -13  -3  -5    0.11    0.08
 -13  -3  -5    0.06    0.15
  13   3   5    0.32    0.18
 -13  -2  -5    0.26    0.17
 -13  -2  -5    0.20    0.08
  13   2   5    0.23    0.16
 -13  -1  -5    0.01    0.06
 -13  -1  -5   -0.10    0.12
  13   1   5    0.03    0.13
 -13   0  -5   14.62    0.47
  13   0   5   14.99    0.80
 -13   1  -5   -0.01    0.05
 -13   2  -5    0.15    0.08
 -13   2  -5    0.04    0.13
 -13   3  -5    0.19    0.15
  14  -2  -6    0.00    0.15
 -14   2   6   -0.02    0.11
  14  -1  -6    2.08    0.37
 -14   1   6    2.28    0.30
  14   0  -6    1.08    0.29
 -14   0   6    1.79    0.27
  14   1  -6    1.87    0.36
 -14  -1   6    2.28    0.30
 -14  -1   6    2.02    0.28
  14   2  -6   -0.15    0.13
 -14  -2   6    0.20    0.14
  13  -4  -6    0.75    0.25
 -13   4   6    0.46    0.19
 -13   4   6    0.37    0.16
  13  -3  -6    0.03    0.15
 -13   3   6    0.25    0.15
 -13   3   6    0.44    0.16
  13  -2  -6    6.83    0.60
 -13   2   6    6.62    0.45
  13  -1  -6    0.25    0.17
 -13   1   6    0.22    0.13
  13   0  -6    0.03    0.13
 -13   0   6    0.02    0.10
  13   1  -6    0.17    0.15
 -13  -1   6    0.00    0.09
 -13  -1   6    0.22    0.12
  13   2  -6    7.22    0.60
 -13  -2   6    6.65    0.46
  13   3  -6    0.22    0.17
 -13  -3   6    0.03    0.10
  13   4  -6    0.48    0.21
 -13  -4   6    0.53    0.17
  12  -5  -6    0.00    0.14
 -12   5   6   -0.06    0.11
 -12   5   6   -0.06    0.09
  12  -4  -6    3.83    0.43
 -12   4   6    4.45    0.39
 -12   4   6    4.01    0.36
  12  -3  -6    0.26    0.17
 -12   3   6    0.48    0.16
 -12   3   6    0.26    0.15
  12  -2  -6    0.01    0.12
 -12   2   6    0.05    0.09
 -12   2   6    0.03    0.10
  12  -1  -6    0.50    0.19
 -12   1   6    0.60    0.16
  12   0  -6    6.64    0.56
 -12   0   6    8.33    0.48
  12   1  -6    0.42    0.19
 -12  -1   6    0.54    0.16
 -12  -1   6    0.40    0.15
  12   2  -6   -0.04    0.11
 -12  -2   6    0.02    0.09
  12   3  -6    0.37    0.18
 -12  -3   6    0.20    0.11
  12   4  -6    5.32    0.50
 -12  -4   6    3.93    0.35
  12   5  -6    0.07    0.14
 -12  -5   6    0.11    0.11
  11  -6  -6    0.20    0.17
 -11   6   6    0.19    0.13
 -11   6   6    0.25    0.16
  11  -5  -6    1.27    0.28
 -11   5   6    1.63    0.26
 -11   5   6    1.39    0.23
  11  -4  -6    0.49    0.19
 -11   4   6    0.72    0.19
 -11   4   6    0.60    0.16
  11  -3  -6   -0.01    0.11
 -11   3   6    0.12    0.11
 -11   3   6    0.10    0.09
  11  -2  -6    8.59    0.58
 -11   2   6    9.68    0.48
 -11   2   6    8.06    0.47
  11  -1  -6    0.67    0.21
 -11   1   6    0.95    0.16
 -11   1   6    0.75    0.17
  11   0  -6   -0.06    0.08
 -11   0   6    0.00    0.06
  11   1  -6    0.85    0.24
 -11  -1   6    1.12    0.19
  11   2  -6    8.17    0.57
 -11  -2   6    7.62    0.45
  11   3  -6    0.03    0.12
 -11  -3   6   -0.06    0.07
  11   4  -6    0.53    0.20
 -11  -4   6    0.77    0.18
  11   5  -6    2.19    0.33
 -11  -5   6    2.25    0.27
  11   6  -6    0.17    0.15
 -11  -6   6   -0.01    0.13
 -11  -6   6    0.16    0.13
  10  -7  -6    0.60    0.22
 -10   7   6    0.28    0.15
 -10   7   6    0.64    0.22
  10  -6  -6    2.19    0.32
 -10   6   6    2.14    0.29
 -10   6   6    1.88    0.27
  10  -5  -6    5.68    0.48
 -10   5   6    5.30    0.39
 -10   5   6    4.97    0.41
  10  -4  -6    7.73    0.54
 -10   4   6    8.50    0.47
 -10   4   6    7.29    0.46
  10  -3  -6   13.39    0.71
 -10   3   6   12.94    0.59
 -10   3   6   13.34    0.61
  10  -2  -6    0.92    0.22
 -10   2   6    1.25    0.19
 -10   2   6    1.15    0.18
  10  -1  -6    6.87    0.49
 -10   1   6    6.26    0.38
 -10   1   6    6.54    0.36
  10   0  -6    0.01    0.09
 -10   0   6    0.02    0.07
  10   1  -6    6.04    0.46
 -10  -1   6    7.30    0.41
  10   2  -6    0.98    0.23
 -10  -2   6    0.96    0.18
  10   3  -6   12.79    0.70
 -10  -3   6   13.05    0.60
  10   4  -6    7.64    0.53
 -10  -4   6    7.73    0.45
  10   5  -6    4.83    0.44
 -10  -5   6    5.57    0.38
  10   6  -6    2.16    0.32
 -10  -6   6    3.27    0.38
 -10  -6   6    1.94    0.25
  10   7  -6    0.58    0.22
 -10  -7   6    0.60    0.20
 -10  -7   6    0.58    0.18
   9  -8  -6    0.32    0.19
  -9   8   6    0.12    0.17
  -9   8   6    0.15    0.12
   9  -7  -6    3.04    0.37
  -9   7   6    4.13    0.40
  -9   7   6    2.92    0.33
  -9   7   6    4.21    0.31
   9  -6  -6   -0.04    0.11
  -9   6   6    0.06    0.10
  -9   6   6    0.05    0.11
  -9   6   6    0.07    0.09
   9  -5  -6   12.31    0.69
  -9   5   6   13.14    0.65
  -9   5   6   13.37    0.62
   9  -4  -6    0.99    0.22
  -9   4   6    1.08    0.18
  -9   4   6    1.19    0.20
   9  -3  -6    0.42    0.17
  -9   3   6    0.52    0.13
  -9   3   6    0.38    0.13
   9  -2  -6    1.87    0.26
  -9   2   6    2.11    0.22
  -9   2   6    1.93    0.21
   9  -1  -6    0.49    0.16
  -9   1   6    0.64    0.13
  -9   1   6    0.37    0.11
   9   0  -6    0.00    0.08
  -9   0   6    0.01    0.07
  -9   0   6    0.01    0.06
   9   1  -6    0.73    0.19
  -9  -1   6    0.53    0.13
   9   2  -6    2.14    0.28
  -9  -2   6    2.01    0.22
   9   3  -6    0.30    0.13
  -9  -3   6    0.30    0.11
   9   4  -6    1.16    0.23
  -9  -4   6    1.30    0.19
   9   5  -6   12.69    0.68
  -9  -5   6   12.29    0.58
   9   6  -6    0.07    0.12
  -9  -6   6    0.01    0.08
  -9  -6   6    0.01    0.11
   9   7  -6    3.96    0.40
  -9  -7   6    3.94    0.40
  -9  -7   6    3.63    0.34
   9   8  -6    0.24    0.17
  -9  -8   6    0.19    0.14
  -9  -8   6    0.25    0.14
   8  -8  -6    0.94    0.25
  -8   8   6    0.73    0.22
  -8   8   6    0.60    0.16
   8  -7  -6    4.98    0.45
  -8   7   6    5.09    0.40
  -8   7   6    5.06    0.33
  -8   7   6    4.60    0.41
   8  -6  -6   -0.05    0.09
  -8   6   6    0.06    0.12
  -8   6   6    0.03    0.07
  -8   6   6   -0.01    0.09
   8  -5  -6    0.57    0.17
  -8   5   6    0.27    0.13
  -8   5   6    0.58    0.15
  -8   5   6    0.40    0.11
   8  -4  -6    4.07    0.36
  -8   4   6    3.69    0.29
  -8   4   6    4.10    0.25
  -8   4   6    4.07    0.31
   8  -3  -6   13.80    0.67
  -8   3   6   14.54    0.59
  -8   3   6   14.18    0.50
  -8   3   6   13.94    0.60
   8  -2  -6   24.78    0.96
  -8   2   6   24.74    0.74
  -8   2   6   24.58    0.83
  -8   2   6   23.57    0.82
   8  -1  -6    8.23    0.48
  -8   1   6    8.29    0.41
  -8   1   6    8.77    0.37
  -8   1   6    8.66    0.40
  -8   1   6    8.23    0.33
   8   0  -6    2.13    0.25
  -8   0   6    2.22    0.18
  -8   0   6    2.04    0.17
  -8   0   6    2.11    0.15
  -8   0   6    2.18    0.21
   8   1  -6    8.45    0.49
  -8  -1   6    8.66    0.42
  -8  -1   6    8.61    0.34
   8   2  -6   23.97    0.95
  -8  -2   6   24.79    0.84
   8   3  -6   15.06    0.70
  -8  -3   6   14.42    0.60
   8   4  -6    4.29    0.37
  -8  -4   6    4.41    0.31
   8   5  -6    0.45    0.15
  -8  -5   6    0.51    0.14
   8   6  -6   -0.11    0.08
  -8  -6   6    0.11    0.11
  -8  -6   6   -0.01    0.08
   8   7  -6    4.74    0.42
  -8  -7   6    5.24    0.43
  -8  -7   6    5.43    0.39
   8   8  -6    0.98    0.24
  -8  -8   6    0.81    0.20
  -8  -8   6    0.60    0.20
   7  -9  -6    0.35    0.19
  -7   9   6    0.05    0.15
   7  -8  -6    0.41    0.19
  -7   8   6    0.20    0.16
  -7   8   6    0.33    0.13
   7  -7  -6    3.26    0.36
  -7   7   6    2.83    0.25
  -7   7   6    3.12    0.31
  -7   7   6    2.76    0.32
   7  -6  -6    4.55    0.39
  -7   6   6    3.36    0.32
  -7   6   6    3.71    0.32
  -7   6   6    3.86    0.27
   7  -5  -6    1.51    0.24
  -7   5   6    1.50    0.21
  -7   5   6    1.56    0.17
  -7   5   6    1.56    0.18
  -7   5   6    1.61    0.20
   7  -4  -6    0.62    0.16
  -7   4   6    0.63    0.11
  -7   4   6    0.75    0.13
  -7   4   6    0.68    0.14
  -7   4   6    0.58    0.14
   7  -3  -6    8.93    0.50
  -7   3   6    9.69    0.38
  -7   3   6    9.40    0.42
  -7   3   6    8.83    0.44
  -7   3   6    9.35    0.44
   7  -2  -6    9.96    0.59
   7  -2  -6   11.54    0.56
  -7   2   6   11.66    0.41
  -7   2   6   11.73    0.48
  -7   2   6   10.87    0.47
  -7   2   6   11.62    0.45
   7  -1  -6    0.40    0.13
  -7   1   6    0.55    0.16
  -7   1   6    0.45    0.11
  -7   1   6    0.38    0.10
  -7   1   6    0.31    0.07
  -7   1   6    0.38    0.09
   7   0  -6    0.08    0.07
   7   0  -6   -0.01    0.06
  -7   0   6    0.00    0.05
  -7   0   6    0.04    0.07
  -7   0   6   -0.03    0.05
  -7   0   6   -0.03    0.04
  -7   0   6    0.00    0.04
   7   1  -6    0.32    0.13
   7   1  -6    0.26    0.10
  -7  -1   6    0.39    0.08
  -7  -1   6    0.35    0.07
  -7  -1   6    0.33    0.12
  -7  -1   6    0.20    0.08
  -7  -1   6    0.29    0.07
   7   2  -6   11.01    0.54
  -7  -2   6   10.69    0.48
  -7  -2   6   11.10    0.43
  -7  -2   6   11.13    0.40
   7   3  -6    9.51    0.50
  -7  -3   6    8.98    0.36
  -7  -3   6    8.91    0.43
  -7  -3   6    9.15    0.39
   7   4  -6    0.78    0.17
  -7  -4   6    0.79    0.15
  -7  -4   6    0.67    0.11
  -7  -4   6    0.89    0.13
   7   5  -6    2.00    0.25
  -7  -5   6    1.53    0.19
  -7  -5   6    1.49    0.16
   7   6  -6    4.25    0.36
  -7  -6   6    4.67    0.37
  -7  -6   6    3.95    0.31
  -7  -6   6    3.88    0.42
  -7  -6   6    3.92    0.27
   7   7  -6    2.87    0.32
  -7  -7   6    2.89    0.29
  -7  -7   6    2.37    0.23
  -7  -7   6    2.57    0.30
   7   8  -6    0.44    0.20
  -7  -8   6    0.69    0.19
  -7  -8   6    0.55    0.17
  -7  -8   6    0.46    0.14
  -7  -9   6    0.30    0.14
   6  -9  -6    0.12    0.16
  -6   9   6    0.12    0.11
  -6   9   6    0.14    0.15
   6  -8  -6    0.42    0.19
  -6   8   6    0.38    0.16
  -6   8   6    0.39    0.12
   6  -7  -6    6.17    0.46
  -6   7   6    6.47    0.42
  -6   7   6    5.92    0.35
  -6   7   6    6.04    0.44
   6  -6  -6    0.51    0.17
  -6   6   6    0.38    0.15
  -6   6   6    0.32    0.10
  -6   6   6    0.58    0.15
   6  -5  -6    6.54    0.43
   6  -5  -6    6.74    0.28
  -6   5   6    6.88    0.39
  -6   5   6    6.78    0.36
  -6   5   6    7.02    0.42
  -6   5   6    6.51    0.33
   6  -4  -6   11.50    0.39
  -6   4   6   11.45    0.52
  -6   4   6   11.61    0.49
  -6   4   6   12.08    0.45
  -6   4   6   12.33    0.51
   6  -3  -6   10.19    0.60
   6  -3  -6   10.67    0.34
   6  -3  -6   10.62    0.52
   6  -3  -6   10.58    0.34
  -6   3   6    9.84    0.44
  -6   3   6   10.98    0.40
  -6   3   6   10.68    0.44
  -6   3   6   10.21    0.47
   6  -2  -6    5.84    0.36
   6  -2  -6    5.83    0.20
   6  -2  -6    5.64    0.41
  -6   2   6    5.80    0.31
  -6   2   6    5.79    0.41
  -6   2   6    5.53    0.28
  -6   2   6    6.07    0.26
  -6   2   6    5.37    0.30
   6  -1  -6   29.17    1.00
   6  -1  -6   27.60    1.10
   6  -1  -6   29.56    0.74
  -6   1   6   32.46    1.15
  -6   1   6   30.55    0.82
  -6   1   6   29.80    0.88
  -6   1   6   30.52    0.91
  -6   1   6   30.43    0.90
   6   0  -6   10.11    0.54
   6   0  -6   10.98    0.50
  -6   0   6   10.62    0.55
  -6   0   6   10.54    0.39
  -6   0   6   10.55    0.36
  -6   0   6   10.82    0.40
  -6   0   6   10.71    0.44
   6   1  -6   28.96    0.98
   6   1  -6   26.15    1.06
  -6  -1   6   29.15    0.80
  -6  -1   6   30.45    1.10
  -6  -1   6   29.33    0.90
  -6  -1   6   29.15    0.90
  -6  -1   6   29.65    0.86
  -6  -1   6   30.20    0.82
   6   2  -6    6.15    0.36
   6   2  -6    5.03    0.37
  -6  -2   6    6.11    0.28
  -6  -2   6    6.04    0.40
  -6  -2   6    5.84    0.22
  -6  -2   6    5.57    0.31
  -6  -2   6    5.53    0.25
   6   3  -6   10.31    0.51
  -6  -3   6   11.62    0.48
  -6  -3   6   10.97    0.40
  -6  -3   6   10.75    0.43
   6   4  -6   13.17    0.57
  -6  -4   6   11.54    0.47
  -6  -4   6   12.30    0.52
  -6  -4   6   11.78    0.45
   6   5  -6    5.86    0.38
  -6  -5   6    6.32    0.41
  -6  -5   6    7.24    0.34
  -6  -5   6    6.67    0.35
  -6  -5   6    6.11    0.36
   6   6  -6    0.55    0.16
  -6  -6   6    0.33    0.10
  -6  -6   6    0.48    0.15
  -6  -6   6    0.42    0.17
  -6  -6   6    0.50    0.12
  -6  -6   6    0.44    0.13
   6   7  -6    6.69    0.45
  -6  -7   6    6.22    0.41
  -6  -7   6    6.30    0.43
  -6  -7   6    7.02    0.37
  -6  -8   6    0.64    0.18
  -6  -8   6    0.29    0.12
  -6  -8   6    0.30    0.13
  -6  -9   6    0.19    0.12
   5  -9  -6    0.32    0.17
  -5   9   6    0.30    0.12
  -5   9   6    0.09    0.08
  -5   9   6    0.09    0.14
   5  -8  -6    1.87    0.29
  -5   8   6    2.72    0.32
  -5   8   6    2.21    0.23
   5  -7  -6   -0.07    0.10
  -5   7   6    0.31    0.11
  -5   7   6    0.17    0.12
   5  -6  -6    5.47    0.41
  -5   6   6    5.48    0.31
  -5   6   6    5.74    0.31
  -5   6   6    5.28    0.37
  -5   6   6    3.92    0.30
   5  -5  -6    2.99    0.29
   5  -5  -6    2.75    0.18
  -5   5   6    2.61    0.23
  -5   5   6    3.02    0.21
  -5   5   6    3.05    0.27
  -5   5   6    2.98    0.22
   5  -4  -6    2.02    0.15
   5  -4  -6    1.66    0.26
   5  -4  -6    2.34    0.24
  -5   4   6    1.99    0.16
  -5   4   6    2.47    0.22
  -5   4   6    2.35    0.20
  -5   4   6    2.08    0.18
   5  -3  -6    5.66    0.25
   5  -3  -6    5.00    0.33
   5  -3  -6    6.19    0.42
   5  -3  -6    5.66    0.30
  -5   3   6    5.35    0.28
  -5   3   6    5.92    0.41
  -5   3   6    5.79    0.26
  -5   3   6    5.03    0.29
  -5   3   6    5.39    0.31
   5  -2  -6    0.10    0.04
   5  -2  -6    0.29    0.10
   5  -2  -6    0.24    0.10
   5  -2  -6    0.21    0.08
   5  -2  -6    0.27    0.06
  -5   2   6    0.09    0.08
  -5   2   6    0.22    0.07
  -5   2   6    0.22    0.06
  -5   2   6    0.29    0.09
  -5   2   6    0.24    0.08
   5  -1  -6    1.40    0.16
   5  -1  -6    1.62    0.09
   5  -1  -6    1.40    0.19
  -5   1   6    1.62    0.15
  -5   1   6    1.57    0.20
  -5   1   6    1.77    0.14
  -5   1   6    1.47    0.12
  -5   1   6    1.60    0.14
   5   0  -6    0.06    0.05
   5   0  -6    0.00    0.02
   5   0  -6    0.01    0.02
   5   0  -6   -0.04    0.04
  -5   0   6   -0.02    0.02
  -5   0   6   -0.02    0.03
  -5   0   6   -0.02    0.04
  -5   0   6    0.01    0.04
  -5   0   6    0.04    0.04
   5   1  -6    1.12    0.17
   5   1  -6    1.53    0.17
   5   1  -6    1.21    0.08
  -5  -1   6    1.32    0.19
  -5  -1   6    1.41    0.11
  -5  -1   6    1.43    0.11
  -5  -1   6    1.55    0.15
  -5  -1   6    1.52    0.15
  -5  -1   6    1.62    0.13
   5   2  -6    0.15    0.09
   5   2  -6    0.11    0.06
   5   2  -6    0.15    0.04
  -5  -2   6    0.22    0.06
  -5  -2   6    0.17    0.06
  -5  -2   6    0.16    0.09
  -5  -2   6    0.14    0.07
  -5  -2   6    0.17    0.05
   5   3  -6    4.84    0.18
   5   3  -6    4.75    0.30
  -5  -3   6    5.52    0.30
  -5  -3   6    4.81    0.25
  -5  -3   6    5.70    0.26
  -5  -3   6    4.70    0.36
   5   4  -6    2.17    0.21
   5   4  -6    2.23    0.12
  -5  -4   6    2.62    0.19
  -5  -4   6    2.08    0.20
  -5  -4   6    2.27    0.17
   5   5  -6    3.19    0.26
   5   5  -6    2.80    0.14
  -5  -5   6    2.83    0.24
  -5  -5   6    3.14    0.21
  -5  -5   6    3.17    0.22
  -5  -5   6    2.73    0.25
   5   6  -6    5.54    0.36
   5   6  -6    5.21    0.21
  -5  -6   6    5.23    0.32
  -5  -6   6    5.40    0.35
  -5  -6   6    4.90    0.29
  -5  -6   6    4.92    0.33
  -5  -6   6    5.33    0.46
   5   7  -6    0.07    0.11
   5   7  -6    0.08    0.05
  -5  -7   6    0.19    0.14
  -5  -7   6    0.05    0.09
  -5  -7   6    0.00    0.06
  -5  -7   6    0.10    0.09
  -5  -8   6    1.95    0.25
  -5  -8   6    2.00    0.24
  -5  -8   6    2.19    0.22
  -5  -9   6    0.11    0.10
   4  -9  -6    0.38    0.19
  -4   9   6    0.10    0.09
  -4   9   6    0.14    0.14
   4  -8  -6    5.82    0.46
  -4   8   6    6.51    0.45
  -4   8   6    5.94    0.34
   4  -7  -6    0.63    0.19
  -4   7   6    0.84    0.14
  -4   7   6    0.26    0.13
   4  -6  -6    8.72    0.51
  -4   6   6    8.92    0.45
  -4   6   6    8.56    0.39
  -4   6   6    8.80    0.40
  -4   6   6    9.16    0.48
   4  -5  -6   30.94    1.28
   4  -5  -6   31.70    1.08
   4  -5  -6   29.21    0.93
  -4   5   6   31.57    0.94
  -4   5   6   29.70    1.01
  -4   5   6   29.75    0.96
  -4   5   6   30.73    0.90
   4  -4  -6    8.13    0.43
   4  -4  -6    8.83    0.41
   4  -4  -6    7.53    0.34
   4  -4  -6    7.84    0.51
  -4   4   6    8.72    0.41
  -4   4   6    8.03    0.36
  -4   4   6    8.01    0.34
  -4   4   6    7.61    0.50
  -4   4   6    8.19    0.38
   4  -3  -6    2.10    0.25
   4  -3  -6    2.66    0.21
   4  -3  -6    2.21    0.16
   4  -3  -6    2.50    0.22
  -4   3   6    2.19    0.16
  -4   3   6    2.02    0.18
  -4   3   6    2.63    0.28
  -4   3   6    2.25    0.15
  -4   3   6    2.35    0.20
   4  -2  -6    0.94    0.14
   4  -2  -6    0.72    0.09
   4  -2  -6    0.61    0.11
   4  -2  -6    0.94    0.17
  -4   2   6    0.66    0.10
  -4   2   6    0.73    0.10
  -4   2   6    0.79    0.16
  -4   2   6    1.01    0.10
  -4   2   6    0.87    0.12
   4  -1  -6   17.15    0.56
   4  -1  -6   16.81    0.71
   4  -1  -6   16.39    0.51
   4  -1  -6   16.14    0.59
  -4   1   6   15.84    0.53
  -4   1   6   16.46    0.70
  -4   1   6   16.94    0.55
  -4   1   6   17.13    0.50
  -4   1   6   16.41    0.55
   4   0  -6   35.74    0.98
   4   0  -6   35.79    0.95
   4   0  -6   36.03    0.84
   4   0  -6   34.61    1.05
   4   0  -6   33.78    1.20
  -4   0   6   34.49    0.92
  -4   0   6   36.27    1.22
  -4   0   6   35.09    0.98
  -4   0   6   35.03    0.97
  -4   0   6   35.94    1.00
   4   1  -6   16.86    0.50
   4   1  -6   17.40    0.55
   4   1  -6   15.87    0.58
   4   1  -6   16.63    0.43
   4   1  -6   16.35    0.70
  -4  -1   6   16.47    0.50
  -4  -1   6   16.59    0.69
  -4  -1   6   17.26    0.54
  -4  -1   6   16.94    0.51
  -4  -1   6   15.80    0.56
   4   2  -6    1.07    0.13
   4   2  -6    0.65    0.10
   4   2  -6    0.71    0.06
   4   2  -6    0.75    0.08
   4   2  -6    0.66    0.14
  -4  -2   6    0.61    0.14
  -4  -2   6    0.54    0.10
  -4  -2   6    0.73    0.09
  -4  -2   6    0.69    0.09
   4   3  -6    2.38    0.18
   4   3  -6    2.17    0.19
   4   3  -6    2.57    0.12
   4   3  -6    2.44    0.14
  -4  -3   6    2.60    0.17
  -4  -3   6    3.30    0.30
  -4  -3   6    2.65    0.18
  -4  -3   6    2.54    0.16
  -4  -3   6    2.79    0.20
   4   4  -6    7.84    0.36
   4   4  -6    8.24    0.38
   4   4  -6    8.21    0.26
   4   4  -6    7.77    0.29
   4   4  -6    8.29    0.27
  -4  -4   6    7.72    0.37
  -4  -4   6    7.62    0.33
  -4  -4   6    8.16    0.50
  -4  -4   6    7.37    0.34
   4   5  -6   31.98    0.87
   4   5  -6   31.50    1.02
  -4  -5   6   33.74    1.00
  -4  -5   6   30.87    0.99
  -4  -5   6   31.61    1.03
  -4  -5   6   32.53    0.94
  -4  -5   6   32.42    1.28
   4   6  -6   10.89    0.50
   4   6  -6    9.15    0.35
  -4  -6   6    9.58    0.47
  -4  -6   6   10.32    0.46
  -4  -6   6    9.33    0.46
  -4  -6   6   10.13    0.64
  -4  -6   6    9.16    0.41
   4   7  -6    0.39    0.08
  -4  -7   6    0.54    0.21
  -4  -7   6    0.53    0.15
  -4  -7   6    0.47    0.13
  -4  -7   6    0.41    0.11
   4   8  -6    6.46    0.29
  -4  -8   6    6.04    0.36
  -4  -9   6    0.35    0.12
   3 -10  -6    0.56    0.23
  -3  10   6    0.66    0.22
  -3  10   6    0.46    0.13
   3  -9  -6    0.40    0.18
  -3   9   6    0.46    0.18
  -3   9   6    0.30    0.11
   3  -8  -6    0.18    0.13
  -3   8   6    0.04    0.07
  -3   8   6   -0.07    0.10
   3  -7  -6   -0.04    0.09
  -3   7   6   -0.06    0.08
  -3   7   6    0.03    0.06
   3  -6  -6    0.92    0.15
   3  -6  -6    1.15    0.26
   3  -6  -6    0.96    0.17
   3  -6  -6    0.66    0.17
  -3   6   6    0.98    0.13
  -3   6   6    1.04    0.16
  -3   6   6    0.56    0.15
  -3   6   6    0.73    0.12
   3  -5  -6   40.87    1.54
   3  -5  -6   41.54    1.32
   3  -5  -6   41.40    1.25
   3  -5  -6   41.14    1.20
  -3   5   6   39.34    1.11
  -3   5   6   39.64    1.19
  -3   5   6   41.14    1.16
  -3   5   6   40.00    1.25
  -3   5   6   42.47    1.52
   3  -4  -6    0.14    0.06
   3  -4  -6    0.08    0.07
   3  -4  -6    0.13    0.09
   3  -4  -6    0.20    0.09
  -3   4   6    0.12    0.06
  -3   4   6    0.31    0.07
  -3   4   6    0.12    0.10
  -3   4   6    0.08    0.05
  -3   4   6    0.11    0.08
   3  -3  -6   24.27    0.82
   3  -3  -6   23.93    0.77
   3  -3  -6   24.69    0.74
   3  -3  -6   24.28    0.97
  -3   3   6   24.00    0.74
  -3   3   6   25.54    0.97
  -3   3   6   23.50    0.78
  -3   3   6   23.24    0.74
  -3   3   6   24.40    0.69
   3  -2  -6   12.85    0.51
   3  -2  -6   13.23    0.45
   3  -2  -6   13.13    0.61
   3  -2  -6   13.82    0.39
   3  -2  -6   13.58    0.49
  -3   2   6   13.41    0.42
  -3   2   6   12.97    0.45
  -3   2   6   13.43    0.47
  -3   2   6   13.07    0.61
   3  -1  -6   46.61    1.20
   3  -1  -6   45.01    1.07
   3  -1  -6   44.00    1.26
   3  -1  -6   45.43    1.46
   3  -1  -6   44.18    1.18
  -3   1   6   44.83    1.46
  -3   1   6   44.85    1.13
  -3   1   6   44.35    1.19
  -3   1   6   43.28    1.20
  -3   1   6   45.21    1.22
   3   0  -6   -0.10    0.02
   3   0  -6   -0.09    0.03
   3   0  -6   -0.06    0.04
   3   0  -6   -0.05    0.02
   3   0  -6   -0.10    0.02
  -3   0   6   -0.08    0.03
  -3   0   6   -0.07    0.04
  -3   0   6   -0.09    0.02
  -3   0   6   -0.05    0.03
  -3   0   6   -0.08    0.03
   3   1  -6   44.57    1.17
   3   1  -6   42.83    1.43
   3   1  -6   44.00    1.22
   3   1  -6   43.74    1.16
   3   1  -6   44.12    1.05
  -3  -1   6   43.93    1.43
  -3  -1   6   44.72    1.18
  -3  -1   6   44.51    1.16
  -3  -1   6   44.10    1.18
  -3  -1   6   43.20    1.11
   3   2  -6   12.11    0.46
   3   2  -6   13.52    0.38
   3   2  -6   12.82    0.42
   3   2  -6   13.10    0.46
   3   2  -6   12.17    0.58
  -3  -2   6   12.89    0.59
  -3  -2   6   12.99    0.44
  -3  -2   6   12.85    0.47
  -3  -2   6   12.75    0.41
   3   3  -6   25.94    0.68
   3   3  -6   25.38    0.78
   3   3  -6   24.51    0.79
   3   3  -6   25.68    0.74
  -3  -3   6   25.83    0.77
  -3  -3   6   25.85    0.73
  -3  -3   6   25.97    0.76
  -3  -3   6   26.99    1.00
  -3  -3   6   25.14    0.78
   3   4  -6    0.10    0.06
   3   4  -6    0.08    0.05
   3   4  -6    0.02    0.04
   3   4  -6    0.10    0.05
   3   4  -6    0.16    0.05
  -3  -4   6    0.01    0.07
  -3  -4   6    0.13    0.06
  -3  -4   6    0.06    0.05
  -3  -4   6    0.05    0.05
  -3  -4   6    0.18    0.06
   3   5  -6   41.56    1.05
   3   5  -6   42.11    1.22
   3   5  -6   41.22    1.20
   3   5  -6   42.33    1.11
   3   5  -6   41.26    1.11
  -3  -5   6   41.20    1.53
  -3  -5   6   41.40    1.22
  -3  -5   6   40.66    1.14
  -3  -5   6   41.53    1.21
  -3  -5   6   41.09    1.21
   3   6  -6    0.78    0.10
   3   6  -6    0.80    0.11
  -3  -6   6    0.91    0.14
  -3  -6   6    0.72    0.12
  -3  -6   6    1.02    0.23
  -3  -6   6    0.76    0.13
  -3  -6   6    0.99    0.16
   3   7  -6    0.00    0.06
  -3  -7   6    0.17    0.14
  -3  -7   6    0.01    0.06
  -3  -7   6   -0.03    0.07
  -3  -7   6    0.05    0.09
   3   8  -6   -0.02    0.07
  -3  -8   6   -0.08    0.06
   3   9  -6    0.44    0.11
  -3  -9   6    0.31    0.12
   3  10  -6    0.84    0.13
   2 -10  -6    0.73    0.24
  -2  10   6    1.12    0.25
  -2  10   6    1.02    0.15
   2  -9  -6    3.51    0.38
  -2   9   6    3.61    0.25
  -2   9   6    4.07    0.37
   2  -8  -6    5.50    0.44
  -2   8   6    5.44    0.30
  -2   8   6    5.74    0.41
   2  -7  -6    7.92    0.62
   2  -7  -6    7.53    0.48
  -2   7   6    8.00    0.32
  -2   7   6    7.93    0.36
  -2   7   6    8.07    0.46
   2  -6  -6    0.44    0.14
   2  -6  -6    0.46    0.18
   2  -6  -6    0.63    0.15
  -2   6   6    0.48    0.10
  -2   6   6    0.36    0.08
  -2   6   6    0.52    0.14
  -2   6   6    0.49    0.10
   2  -5  -6   26.78    0.94
   2  -5  -6   26.20    0.89
   2  -5  -6   26.48    0.85
   2  -5  -6   26.48    1.13
  -2   5   6   26.32    0.77
  -2   5   6   26.72    1.10
  -2   5   6   26.58    0.90
  -2   5   6   27.31    0.80
  -2   5   6   25.77    0.84
   2  -4  -6    1.60    0.18
   2  -4  -6    1.53    0.22
   2  -4  -6    1.60    0.17
   2  -4  -6    1.53    0.15
  -2   4   6    1.34    0.12
  -2   4   6    1.71    0.23
  -2   4   6    1.69    0.18
  -2   4   6    1.70    0.13
  -2   4   6    1.27    0.14
   2  -3  -6    8.41    0.48
   2  -3  -6    9.56    0.37
   2  -3  -6    9.16    0.41
   2  -3  -6    8.48    0.30
   2  -3  -6    8.75    0.38
  -2   3   6    8.97    0.32
  -2   3   6    8.78    0.39
  -2   3   6    9.43    0.34
  -2   3   6    9.04    0.37
  -2   3   6    9.27    0.50
   2  -2  -6   41.49    1.41
   2  -2  -6   43.39    1.23
   2  -2  -6   43.75    1.16
   2  -2  -6   41.75    1.16
   2  -2  -6   43.39    1.04
  -2   2   6   41.80    1.19
  -2   2   6   44.30    1.10
  -2   2   6   43.65    1.42
  -2   2   6   42.80    1.15
  -2   2   6   43.46    1.15
   2  -1  -6   27.52    0.83
   2  -1  -6   27.98    0.79
   2  -1  -6   27.87    0.79
   2  -1  -6   28.08    0.70
   2  -1  -6   27.30    0.98
  -2   1   6   26.70    0.81
  -2   1   6   28.84    0.74
  -2   1   6   28.48    0.98
  -2   1   6   28.51    0.80
  -2   1   6   28.19    0.78
   2   0  -6   46.36    1.46
   2   0  -6   44.19    1.24
   2   0  -6   47.23    1.10
   2   0  -6   48.66    1.22
   2   0  -6   44.83    1.21
  -2   0   6   46.30    1.15
  -2   0   6   45.04    1.20
  -2   0   6   46.64    1.21
  -2   0   6   47.04    1.46
  -2   0   6   46.22    1.23
   2   1  -6   28.85    0.80
   2   1  -6   28.37    0.71
   2   1  -6   27.93    0.98
   2   1  -6   27.77    0.80
   2   1  -6   27.96    0.79
  -2  -1   6   28.15    0.79
  -2  -1   6   28.96    0.98
  -2  -1   6   27.96    0.74
   2   2  -6   46.02    1.18
   2   2  -6   43.04    1.18
   2   2  -6   45.51    1.07
   2   2  -6   43.16    1.43
   2   2  -6   42.87    1.17
  -2  -2   6   43.25    1.16
  -2  -2   6   42.58    1.17
  -2  -2   6   44.55    1.44
  -2  -2   6   44.22    1.12
  -2  -2   6   44.09    1.17
   2   3  -6    9.50    0.32
   2   3  -6    9.76    0.39
   2   3  -6    9.26    0.35
   2   3  -6    9.13    0.35
  -2  -3   6    9.52    0.34
  -2  -3   6    9.81    0.50
  -2  -3   6    8.95    0.37
  -2  -3   6    9.60    0.33
  -2  -3   6    9.22    0.36
   2   4  -6    1.90    0.14
   2   4  -6    2.10    0.15
   2   4  -6    1.99    0.13
   2   4  -6    1.79    0.14
   2   4  -6    1.70    0.17
  -2  -4   6    1.50    0.14
  -2  -4   6    1.78    0.16
  -2  -4   6    2.44    0.28
  -2  -4   6    1.52    0.14
  -2  -4   6    1.67    0.13
  -2  -4   6    2.19    0.15
   2   5  -6   27.63    0.86
   2   5  -6   27.62    0.76
   2   5  -6   26.33    0.87
   2   5  -6   28.43    0.82
   2   5  -6   27.99    0.84
  -2  -5   6   25.70    0.85
  -2  -5   6   28.43    0.84
  -2  -5   6   26.30    0.86
  -2  -5   6   27.64    0.84
  -2  -5   6   29.00    1.16
  -2  -5   6   28.67    1.15
  -2  -5   6   27.04    0.81
   2   6  -6    0.34    0.08
   2   6  -6    0.49    0.09
   2   6  -6    0.24    0.09
  -2  -6   6    0.41    0.11
  -2  -6   6    0.23    0.13
  -2  -6   6    0.42    0.10
  -2  -6   6    0.18    0.09
  -2  -6   6    0.39    0.09
   2   7  -6    8.36    0.37
   2   7  -6    7.74    0.33
  -2  -7   6    7.14    0.37
  -2  -7   6    8.07    0.38
   2   8  -6    4.93    0.29
  -2  -8   6    4.87    0.30
   2   9  -6    3.27    0.25
  -2  -9   6    3.69    0.28
   2  10  -6    1.08    0.16
   1 -10  -6   -0.10    0.13
   1  -9  -6    3.80    0.39
  -1   9   6    3.76    0.23
  -1   9   6    3.78    0.35
   1  -8  -6   -0.05    0.09
  -1   8   6   -0.01    0.11
  -1   8   6    0.05    0.06
   1  -7  -6    1.45    0.22
   1  -7  -6    1.51    0.31
   1  -7  -6    1.65    0.24
  -1   7   6    1.60    0.22
  -1   7   6    1.80    0.15
   1  -6  -6    0.28    0.14
   1  -6  -6    0.23    0.11
   1  -6  -6    0.24    0.12
  -1   6   6    0.17    0.07
  -1   6   6    0.25    0.06
  -1   6   6    0.23    0.11
  -1   6   6    0.21    0.07
   1  -5  -6   12.02    0.66
   1  -5  -6   12.02    0.54
   1  -5  -6   12.43    0.53
  -1   5   6   11.41    0.47
  -1   5   6   11.36    0.40
  -1   5   6   10.58    0.49
  -1   5   6   12.02    0.42
  -1   5   6   12.01    0.36
   1  -4  -6   30.23    0.96
   1  -4  -6   28.88    0.78
   1  -4  -6   27.91    1.12
   1  -4  -6   30.21    0.89
  -1   4   6   29.73    0.83
  -1   4   6   30.05    0.80
  -1   4   6   29.13    0.87
  -1   4   6   31.15    1.14
  -1   4   6   29.38    0.93
   1  -3  -6    6.36    0.28
   1  -3  -6    6.20    0.31
   1  -3  -6    6.85    0.33
   1  -3  -6    7.11    0.25
   1  -3  -6    6.10    0.39
  -1   3   6    6.65    0.32
  -1   3   6    6.95    0.30
  -1   3   6    6.77    0.26
  -1   3   6    7.13    0.41
  -1   3   6    6.85    0.25
   1  -2  -6    2.03    0.11
   1  -2  -6    2.43    0.17
   1  -2  -6    2.05    0.20
   1  -2  -6    2.31    0.16
   1  -2  -6    2.30    0.14
  -1   2   6    1.84    0.19
  -1   2   6    1.82    0.15
  -1   2   6    2.08    0.15
  -1   2   6    2.14    0.12
  -1   2   6    2.22    0.12
   1  -1  -6   11.63    0.41
   1  -1  -6   11.59    0.38
   1  -1  -6   11.34    0.33
   1  -1  -6   12.02    0.41
   1  -1  -6   11.48    0.51
  -1   1   6   11.39    0.42
  -1   1   6   11.58    0.34
  -1   1   6   11.37    0.39
  -1   1   6   11.64    0.37
  -1   1   6   13.08    0.52
   1   0  -6    0.00    0.03
   1   0  -6    0.00    0.02
   1   0  -6    0.01    0.03
   1   0  -6    0.00    0.03
   1   0  -6   -0.02    0.03
  -1   0   6    0.00    0.02
  -1   0   6    0.02    0.03
  -1   0   6   -0.04    0.02
  -1   0   6   -0.02    0.03
  -1   0   6    0.03    0.04
   1   1  -6   11.58    0.37
   1   1  -6   11.68    0.34
   1   1  -6   11.82    0.39
   1   1  -6   11.81    0.40
   1   1  -6   12.05    0.51
  -1  -1   6   11.76    0.50
  -1  -1   6   11.59    0.38
  -1  -1   6   12.04    0.39
  -1  -1   6   11.71    0.35
  -1  -1   6   11.72    0.36
   1   2  -6    2.48    0.15
   1   2  -6    2.35    0.13
   1   2  -6    2.66    0.17
   1   2  -6    2.51    0.13
  -1  -2   6    2.48    0.15
  -1  -2   6    2.65    0.22
  -1  -2   6    2.36    0.14
  -1  -2   6    2.47    0.13
  -1  -2   6    2.54    0.13
   1   3  -6    6.65    0.28
   1   3  -6    6.76    0.25
   1   3  -6    6.53    0.31
   1   3  -6    6.75    0.25
   1   3  -6    6.94    0.29
  -1  -3   6    6.67    0.26
  -1  -3   6    7.09    0.30
  -1  -3   6    6.83    0.27
  -1  -3   6    6.60    0.25
  -1  -3   6    6.64    0.28
  -1  -3   6    7.63    0.42
   1   4  -6   28.40    0.88
   1   4  -6   31.68    0.88
   1   4  -6   28.44    0.87
   1   4  -6   28.84    0.79
   1   4  -6   29.86    0.90
   1   4  -6   30.09    0.84
  -1  -4   6   29.96    0.87
  -1  -4   6   30.02    0.85
  -1  -4   6   29.78    0.82
  -1  -4   6   29.06    0.83
  -1  -4   6   32.03    1.16
  -1  -4   6   30.06    0.88
   1   5  -6   12.74    0.51
   1   5  -6   11.71    0.46
   1   5  -6   11.53    0.40
   1   5  -6   12.15    0.46
   1   5  -6   12.26    0.46
  -1  -5   6   12.22    0.66
  -1  -5   6   11.91    0.43
  -1  -5   6   12.42    0.46
  -1  -5   6   11.21    0.46
  -1  -5   6   11.43    0.41
  -1  -5   6   11.34    0.42
   1   6  -6   -0.07    0.06
   1   6  -6    0.13    0.07
   1   6  -6    0.06    0.06
   1   6  -6    0.13    0.08
   1   6  -6    0.20    0.09
  -1  -6   6    0.00    0.09
  -1  -6   6    0.14    0.07
  -1  -6   6    0.17    0.07
  -1  -6   6    0.15    0.07
  -1  -6   6    0.05    0.06
   1   7  -6    1.31    0.16
   1   7  -6    1.44    0.16
   1   7  -6    1.35    0.14
  -1  -7   6    1.45    0.16
   1   8  -6    0.04    0.08
   1   8  -6    0.04    0.08
  -1  -8   6   -0.01    0.06
   1   9  -6    3.91    0.29
   1  10  -6    0.07    0.09
   0 -10  -6   -0.05    0.12
   0  -9  -6   -0.21    0.09
   0   9   6   -0.05    0.11
   0  -8  -6    0.04    0.10
   0  -8  -6    0.12    0.16
   0  -8  -6    0.08    0.10
   0   8   6    0.05    0.05
   0   8   6    0.15    0.11
   0  -7  -6    1.52    0.22
   0  -7  -6    1.12    0.27
   0  -7  -6    1.07    0.20
   0   7   6    1.40    0.20
   0   7   6    1.48    0.12
   0  -5  -6   20.52    0.75
   0  -5  -6   19.70    0.72
   0  -5  -6   20.48    0.60
   0  -5  -6   19.39    0.90
   0   5   6   21.21    0.73
   0   5   6   19.94    0.56
   0   5   6   19.94    0.59
   0  -4  -6    4.30    0.19
   0  -4  -6    4.22    0.26
   0  -4  -6    4.49    0.23
   0  -4  -6    4.31    0.27
   0  -4  -6    3.83    0.32
   0   4   6    4.17    0.17
   0   4   6    4.43    0.27
   0   4   6    4.39    0.13
   0   4   6    4.72    0.18
   0   4   6    4.13    0.17
   0  -3  -6   11.34    0.46
   0  -3  -6   12.61    0.42
   0  -3  -6   11.01    0.55
   0  -3  -6   11.39    0.35
   0  -3  -6   11.28    0.44
   0   3   6   12.38    0.47
   0   3   6   13.12    0.57
   0   3   6   12.24    0.35
   0   3   6   12.26    0.34
   0   3   6   12.01    0.33
   0  -2  -6    0.00    0.03
   0  -2  -6    0.01    0.05
   0  -2  -6    0.01    0.04
   0   2   6    0.00    0.05
   0  -1  -6    0.18    0.07
   0  -1  -6    0.04    0.02
   0  -1  -6    0.05    0.04
   0  -1  -6    0.04    0.04
   0  -1  -6    0.06    0.03
   0   1   6    0.10    0.02
   0   1   6    0.08    0.01
   0   1   6    0.07    0.02
   0   1   6    0.11    0.06
   0   1   6    0.28    0.07
   0   1   6    0.11    0.02
   0   0  -6   96.94    2.37
   0   0  -6   98.47    2.29
   0   0  -6   93.88    2.70
   0   0  -6   95.09    2.14
   0   0  -6   94.53    2.33
   0   0   6   94.37    2.29
   0   0   6   93.22    2.20
   0   0   6   93.46    2.20
   0   0   6   94.08    2.29
   0   0   6  100.55    2.71
   0   1  -6    0.08    0.04
   0   1  -6    0.15    0.03
   0   1  -6    0.15    0.04
   0   1  -6    0.14    0.06
   0   1  -6    0.11    0.03
   0   1  -6    0.10    0.04
   0  -1   6    0.13    0.03
   0  -1   6    0.11    0.02
   0  -1   6    0.22    0.03
   0   2  -6    0.02    0.04
   0   2  -6   -0.04    0.02
   0   2  -6    0.11    0.04
   0   2  -6    0.01    0.02
   0   2  -6    0.02    0.03
   0  -2   6    0.01    0.02
   0  -2   6    0.01    0.03
   0  -2   6   -0.01    0.04
   0  -2   6    0.01    0.03
   0   3  -6   12.18    0.45
   0   3  -6   12.00    0.42
   0   3  -6   11.96    0.37
   0   3  -6   12.31    0.41
   0  -3   6   13.00    0.38
   0  -3   6   13.14    0.59
   0  -3   6   12.14    0.38
   0  -3   6   11.38    0.40
   0  -3   6   12.58    0.42
   0  -3   6   12.14    0.34
   0   4  -6    4.75    0.24
   0   4  -6    4.67    0.27
   0   4  -6    4.45    0.26
   0   4  -6    4.34    0.22
   0   4  -6    4.71    0.20
   0  -4   6    4.54    0.24
   0  -4   6    4.24    0.33
   0  -4   6    4.65    0.22
   0  -4   6    4.30    0.20
   0  -4   6    4.54    0.18
   0  -4   6    4.42    0.21
   0   5  -6   19.64    0.64
   0   5  -6   19.40    0.69
   0   5  -6   18.86    0.58
   0   5  -6   19.33    0.68
   0  -5   6   19.25    0.88
   0  -5   6   20.19    0.59
   0  -5   6   18.97    0.63
   0  -5   6   20.38    0.62
   0  -5   6   20.11    0.66
   0  -5   6   18.44    0.58
   0  -6   6    0.45    0.09
   0  -6   6    0.77    0.20
   0   7  -6    1.16    0.15
   0   7  -6    1.39    0.20
   0   7  -6    1.09    0.13
   0   7  -6    1.12    0.16
   0  -7   6    1.29    0.14
   0   8  -6    0.00    0.06
   0   8  -6    0.00    0.06
   0   9  -6    0.11    0.08
   0   9  -6   -0.01    0.08
   0  10  -6    0.03    0.09
  -1 -10  -6    2.22    0.34
  -1  -9  -6    0.52    0.19
  -1  -9  -6    0.40    0.16
  -1  -8  -6    0.28    0.13
  -1  -8  -6    0.12    0.13
  -1  -8  -6    0.13    0.10
   1   8   6    0.10    0.10
  -1  -7  -6    1.20    0.20
  -1  -7  -6    1.58    0.23
  -1  -7  -6    1.35    0.28
   1   7   6    1.36    0.20
  -1  -6  -6   11.61    0.56
  -1  -6  -6   12.64    0.48
  -1  -6  -6   12.72    0.72
  -1  -6  -6   12.39    0.55
   1   6   6   11.94    0.54
  -1  -5  -6   14.67    0.61
  -1  -5  -6   16.64    0.77
  -1  -5  -6   14.62    0.50
  -1  -5  -6   15.39    0.47
  -1  -5  -6   14.22    0.57
   1   5   6   14.63    0.58
  -1  -4  -6    5.73    0.32
  -1  -4  -6    6.16    0.31
  -1  -4  -6    6.19    0.40
  -1  -4  -6    6.46    0.24
  -1  -4  -6    6.07    0.25
   1   4   6    6.58    0.33
  -1  -3  -6   17.24    0.50
  -1  -3  -6   18.13    0.72
  -1  -3  -6   17.77    0.57
  -1  -3  -6   17.55    0.53
  -1  -3  -6   17.97    0.62
  -1  -3  -6   17.83    0.47
   1   3   6   17.89    0.71
   1   3   6   17.84    0.61
  -1  -2  -6   42.79    1.39
  -1  -2  -6   44.23    1.15
  -1  -2  -6   44.39    1.03
  -1  -2  -6   45.02    1.08
  -1  -2  -6   45.90    1.23
  -1  -2  -6   45.49    1.13
   1   2   6   43.01    1.23
   1   2   6   45.33    1.40
  -1  -1  -6   17.19    0.45
  -1  -1  -6   17.00    0.62
  -1  -1  -6   16.16    0.49
  -1  -1  -6   17.13    0.53
  -1  -1  -6   17.11    0.43
   1   1   6   17.58    0.62
  -1   0  -6    0.00    0.02
  -1   0  -6    0.00    0.03
  -1   0  -6    0.04    0.02
  -1   0  -6    0.02    0.03
  -1   0  -6    0.03    0.02
   1   0   6   -0.01    0.03
  -1   1  -6   16.79    0.46
  -1   1  -6   17.04    0.45
  -1   1  -6   17.37    0.47
  -1   1  -6   16.48    0.50
  -1   1  -6   17.01    0.62
   1  -1   6   17.22    0.62
  -1   2  -6   44.86    1.19
  -1   2  -6   45.11    1.17
  -1   2  -6   47.46    1.19
   1  -2   6   46.51    1.45
  -1   3  -6   17.92    0.49
  -1   3  -6   18.13    0.56
  -1   3  -6   17.67    0.58
  -1   3  -6   17.93    0.54
   1  -3   6   20.38    0.77
   1  -3   6   17.67    0.50
   1  -3   6   17.48    0.49
  -1   4  -6    6.52    0.34
  -1   4  -6    6.27    0.31
  -1   4  -6    6.91    0.26
  -1   4  -6    7.00    0.29
   1  -4   6    6.56    0.26
   1  -4   6    6.40    0.22
   1  -4   6    6.46    0.42
  -1   5  -6   15.27    0.58
  -1   5  -6   15.91    0.54
  -1   5  -6   15.31    0.48
  -1   5  -6   16.18    0.61
   1  -5   6   14.75    0.49
   1  -5   6   15.29    0.75
   1  -5   6   15.74    0.51
   1  -5   6   14.28    0.46
  -1   6  -6   12.46    0.49
  -1   6  -6   12.29    0.54
  -1   6  -6   13.39    0.45
  -1   6  -6   12.26    0.53
   1  -6   6   12.70    0.46
  -1   7  -6    1.18    0.17
  -1   7  -6    1.31    0.16
  -1   7  -6    1.50    0.15
  -1   7  -6    1.16    0.19
  -1   8  -6   -0.02    0.06
  -1   8  -6    0.05    0.09
  -1   8  -6    0.16    0.09
  -1   9  -6    0.38    0.11
  -1   9  -6    0.28    0.11
  -2 -10  -6    0.07    0.12
  -2  -9  -6    0.14    0.13
  -2  -9  -6    0.47    0.18
  -2  -8  -6    2.41    0.29
  -2  -8  -6    2.22    0.22
  -2  -8  -6    2.43    0.29
  -2  -7  -6    0.45    0.11
  -2  -7  -6    0.32    0.12
  -2  -7  -6    0.32    0.13
  -2  -7  -6    0.40    0.18
   2   7   6    0.19    0.10
  -2  -6  -6    0.04    0.08
  -2  -6  -6    0.10    0.06
  -2  -6  -6    0.19    0.12
  -2  -6  -6    0.14    0.09
   2   6   6    0.00    0.06
  -2  -5  -6    0.60    0.08
  -2  -5  -6    0.65    0.12
  -2  -5  -6    0.96    0.11
  -2  -5  -6    0.59    0.17
  -2  -5  -6    0.53    0.13
   2   5   6    0.68    0.12
  -2  -4  -6   24.04    0.80
  -2  -4  -6   23.67    0.65
  -2  -4  -6   23.00    0.73
  -2  -4  -6   23.11    0.61
  -2  -4  -6   22.88    0.91
   2   4   6   22.60    0.76
  -2  -3  -6   10.59    0.43
  -2  -3  -6   10.35    0.49
  -2  -3  -6   11.04    0.32
  -2  -3  -6   10.43    0.33
  -2  -3  -6   10.88    0.39
  -2  -3  -6   10.87    0.29
   2   3   6   10.22    0.43
  -2  -2  -6   41.24    1.01
  -2  -2  -6   40.24    1.15
  -2  -2  -6   42.53    1.05
  -2  -2  -6   40.55    1.04
  -2  -2  -6   39.31    1.27
   2   2   6   42.46    1.28
  -2  -1  -6    1.25    0.09
  -2  -1  -6    1.16    0.09
  -2  -1  -6    1.32    0.09
  -2  -1  -6    1.48    0.12
  -2  -1  -6    1.30    0.11
   2   1   6    1.34    0.13
  -2   0  -6  184.19    5.07
  -2   0  -6  187.49    4.55
  -2   0  -6  191.52    4.29
  -2   0  -6  186.93    4.30
   2   0   6  187.05    5.07
  -2   1  -6    1.05    0.08
  -2   1  -6    1.06    0.09
  -2   1  -6    1.03    0.06
   2  -1   6    1.02    0.12
  -2   2  -6   41.14    1.05
  -2   2  -6   38.68    1.06
  -2   2  -6   40.87    1.03
   2  -2   6   43.05    1.31
  -2   3  -6   10.37    0.36
  -2   3  -6   10.15    0.34
  -2   3  -6    9.51    0.38
   2  -3   6    9.89    0.49
  -2   4  -6   22.87    0.74
  -2   4  -6   24.21    0.70
  -2   4  -6   23.01    0.81
   2  -4   6   22.26    0.91
  -2   5  -6    0.32    0.08
  -2   5  -6    0.60    0.12
  -2   5  -6    0.36    0.11
  -2   5  -6    0.31    0.07
   2  -5   6    0.48    0.06
   2  -5   6    0.35    0.13
   2  -5   6    0.47    0.06
  -2   6  -6    0.15    0.09
  -2   6  -6    0.12    0.06
  -2   6  -6    0.13    0.08
  -2   6  -6    0.25    0.07
   2  -6   6    0.16    0.05
  -2   7  -6    0.31    0.11
  -2   7  -6    0.32    0.10
  -2   7  -6    0.28    0.08
  -2   7  -6    0.42    0.13
  -2   8  -6    2.05    0.24
  -2   8  -6    2.48    0.23
  -2   8  -6    1.76    0.18
  -2   8  -6    2.27    0.27
  -2   9  -6    0.41    0.13
  -2   9  -6    0.33    0.11
  -2   9  -6    0.37    0.14
  -2  10  -6    0.07    0.09
  -3  -9  -6    0.15    0.13
  -3  -9  -6    0.16    0.11
  -3  -9  -6    0.08    0.12
  -3  -8  -6    0.13    0.12
  -3  -8  -6    0.37    0.15
  -3  -7  -6    0.10    0.10
  -3  -7  -6    0.02    0.12
  -3  -7  -6   -0.02    0.08
   3   7   6    0.05    0.08
  -3  -6  -6   17.19    0.85
  -3  -6  -6   16.05    0.65
  -3  -6  -6   16.74    0.52
  -3  -6  -6   16.73    0.71
   3   6   6   16.07    0.64
  -3  -5  -6    0.58    0.12
  -3  -5  -6    0.55    0.15
  -3  -5  -6    0.73    0.14
  -3  -5  -6    0.68    0.08
   3   5   6    0.94    0.14
  -3  -4  -6    1.69    0.10
  -3  -4  -6    1.34    0.17
  -3  -4  -6    1.79    0.11
  -3  -4  -6    1.77    0.21
  -3  -4  -6    1.71    0.15
   3   4   6    1.85    0.17
  -3  -3  -6   12.53    0.49
  -3  -3  -6   12.26    0.33
  -3  -3  -6   12.89    0.41
  -3  -3  -6   12.83    0.35
  -3  -3  -6   12.23    0.41
  -3  -3  -6   11.84    0.53
  -3  -2  -6    0.40    0.06
  -3  -2  -6    0.41    0.09
  -3  -2  -6    0.43    0.06
  -3  -2  -6    0.33    0.08
  -3  -1  -6    0.14    0.05
  -3  -1  -6    0.11    0.05
  -3  -1  -6    0.08    0.03
  -3  -1  -6    0.10    0.03
   3   1   6    0.11    0.05
  -3   0  -6    0.02    0.03
  -3   0  -6    0.01    0.02
  -3   0  -6    0.02    0.02
  -3   0  -6    0.04    0.03
   3   0   6    0.01    0.03
  -3   1  -6    0.17    0.04
  -3   1  -6    0.12    0.04
  -3   1  -6    0.07    0.04
   3  -1   6    0.09    0.05
   3  -1   6    0.15    0.04
  -3   2  -6    0.42    0.04
  -3   2  -6    0.47    0.07
  -3   2  -6    0.52    0.05
  -3   2  -6    0.66    0.07
  -3   2  -6    0.51    0.05
   3  -2   6    0.42    0.09
   3  -2   6    0.61    0.05
  -3   3  -6   12.55    0.39
  -3   3  -6   12.41    0.40
  -3   3  -6   13.01    0.45
   3  -3   6   12.23    0.55
  -3   4  -6    1.49    0.19
  -3   4  -6    1.60    0.12
  -3   4  -6    1.78    0.16
   3  -4   6    1.50    0.20
  -3   5  -6    0.69    0.10
  -3   5  -6    0.63    0.13
  -3   5  -6    0.63    0.14
  -3   6  -6   15.52    0.63
  -3   6  -6   16.22    0.59
  -3   6  -6   16.40    0.68
  -3   7  -6    0.18    0.11
  -3   7  -6    0.29    0.10
  -3   7  -6    0.22    0.12
  -3   7  -6    0.05    0.06
  -3   8  -6    0.36    0.14
  -3   8  -6    0.11    0.07
  -3   8  -6    0.08    0.12
  -3   8  -6    0.15    0.10
  -3   9  -6    0.17    0.11
  -3   9  -6    0.13    0.09
  -3   9  -6    0.03    0.11
  -4  -9  -6   -0.08    0.10
  -4  -9  -6    0.07    0.13
  -4  -8  -6    5.44    0.41
  -4  -8  -6    5.68    0.43
  -4  -7  -6    0.84    0.17
  -4  -7  -6    0.74    0.19
  -4  -6  -6    1.92    0.28
  -4  -6  -6    2.23    0.22
  -4  -6  -6    1.65    0.23
  -4  -6  -6    2.00    0.15
   4   6   6    1.87    0.20
  -4  -5  -6   11.58    0.61
  -4  -5  -6   11.62    0.36
  -4  -5  -6   11.53    0.47
  -4  -4  -6    3.66    0.21
  -4  -4  -6    4.14    0.29
  -4  -4  -6    3.50    0.28
  -4  -4  -6    3.99    0.12
  -4  -3  -6    0.91    0.13
  -4  -3  -6    0.80    0.09
  -4  -3  -6    0.89    0.14
  -4  -3  -6    1.03    0.09
  -4  -2  -6   21.78    0.73
  -4  -2  -6   21.69    0.72
  -4  -2  -6   22.09    0.58
  -4  -2  -6   21.88    0.57
  -4  -1  -6    2.29    0.17
  -4  -1  -6    2.23    0.12
   4   1   6    2.37    0.18
  -4   0  -6   78.99    2.06
   4   0   6   80.87    2.07
  -4   1  -6    2.31    0.11
  -4   1  -6    2.50    0.11
  -4   1  -6    2.24    0.15
   4  -1   6    2.62    0.16
   4  -1   6    2.86    0.15
  -4   2  -6   21.37    0.61
  -4   2  -6   22.69    0.60
   4  -2   6   21.77    0.61
   4  -2   6   20.91    0.75
  -4   3  -6    0.97    0.16
  -4   3  -6    0.82    0.08
  -4   3  -6    0.97    0.11
  -4   3  -6    0.88    0.08
   4  -3   6    0.82    0.14
   4  -3   6    1.04    0.08
  -4   4  -6    3.60    0.23
  -4   4  -6    3.42    0.29
  -4   4  -6    4.02    0.20
  -4   5  -6   11.31    0.48
  -4   5  -6   11.29    0.55
  -4   6  -6    1.78    0.21
  -4   6  -6    1.83    0.23
  -4   7  -6    0.59    0.15
  -4   7  -6    0.95    0.19
  -4   8  -6    5.99    0.41
  -4   8  -6    5.17    0.30
  -4   8  -6    5.50    0.39
  -4   8  -6    5.12    0.33
  -4   9  -6   -0.01    0.10
  -4   9  -6    0.10    0.11
  -4   9  -6    0.04    0.07
  -4   9  -6   -0.09    0.08
  -5  -9  -6    0.89    0.24
  -5  -9  -6    0.99    0.23
  -5  -8  -6    0.04    0.10
  -5  -8  -6    0.05    0.10
  -5  -7  -6    0.85    0.20
  -5  -7  -6    0.87    0.18
  -5  -6  -6    3.76    0.20
  -5  -6  -6    4.22    0.35
  -5  -6  -6    4.28    0.29
  -5  -5  -6    4.19    0.33
  -5  -5  -6    4.06    0.32
  -5  -5  -6    3.59    0.24
  -5  -5  -6    3.92    0.16
  -5  -4  -6    0.50    0.12
  -5  -4  -6    0.43    0.12
  -5  -4  -6    0.64    0.09
  -5  -3  -6    3.89    0.18
  -5  -3  -6    4.18    0.28
  -5  -3  -6    3.98    0.24
  -5  -3  -6    3.85    0.18
  -5  -2  -6    2.37    0.14
  -5  -2  -6    2.35    0.21
  -5  -2  -6    2.64    0.11
  -5  -2  -6    2.47    0.10
   5   2   6    2.49    0.22
  -5  -1  -6   23.54    0.78
   5   1   6   24.11    0.79
  -5   0  -6   -0.02    0.04
   5   0   6    0.03    0.05
  -5   1  -6   25.26    0.60
  -5   1  -6   24.32    0.61
   5  -1   6   24.12    0.75
   5  -1   6   24.37    0.74
  -5   2  -6    2.80    0.14
  -5   2  -6    2.44    0.14
   5  -2   6    2.47    0.18
   5  -2   6    2.56    0.16
  -5   3  -6    2.83    0.27
  -5   3  -6    3.88    0.21
  -5   3  -6    3.83    0.16
  -5   3  -6    3.87    0.16
   5  -3   6    3.91    0.27
   5  -3   6    3.93    0.19
  -5   4  -6    0.39    0.13
  -5   4  -6    0.42    0.09
  -5   5  -6    3.54    0.25
  -5   5  -6    2.96    0.29
  -5   6  -6    3.31    0.27
  -5   6  -6    3.00    0.30
  -5   7  -6    0.55    0.15
  -5   7  -6    0.77    0.18
  -5   8  -6   -0.03    0.08
  -5   8  -6   -0.01    0.09
  -5   8  -6    0.09    0.07
  -5   8  -6   -0.15    0.07
  -5   9  -6    1.02    0.22
  -5   9  -6    0.79    0.20
  -5   9  -6    0.75    0.15
  -5   9  -6    1.07    0.19
  -6  -9  -6    0.63    0.20
  -6  -9  -6    0.98    0.25
  -6  -8  -6    0.08    0.10
  -6  -8  -6   -0.02    0.10
  -6  -7  -6    7.75    0.44
  -6  -7  -6    8.60    0.54
  -6  -6  -6    5.23    0.40
  -6  -6  -6    5.56    0.24
  -6  -6  -6    5.94    0.34
  -6  -5  -6    5.80    0.40
  -6  -5  -6    6.52    0.32
  -6  -5  -6    6.01    0.40
  -6  -4  -6    1.31    0.20
  -6  -4  -6    1.03    0.12
  -6  -4  -6    1.12    0.15
  -6  -3  -6    8.45    0.28
  -6  -3  -6    7.40    0.42
  -6  -3  -6    7.62    0.34
   6   3   6    7.76    0.44
  -6  -2  -6    0.21    0.09
   6   2   6    0.41    0.11
  -6  -1  -6    0.91    0.14
   6   1   6    0.88    0.14
   6   0   6    1.46    0.15
   6  -1   6    0.82    0.11
  -6   2  -6    0.11    0.09
  -6   2  -6    0.33    0.06
  -6   2  -6    0.37    0.06
   6  -2   6    0.44    0.09
   6  -2   6    0.28    0.08
  -6   3  -6    8.89    0.26
  -6   3  -6    8.17    0.34
  -6   3  -6    7.61    0.45
   6  -3   6    8.48    0.35
  -6   4  -6    0.84    0.12
  -6   4  -6    0.81    0.18
  -6   5  -6    5.34    0.39
  -6   5  -6    5.93    0.33
  -6   6  -6    5.98    0.37
  -6   6  -6    6.00    0.42
  -6   7  -6    7.90    0.50
  -6   7  -6    7.68    0.45
  -6   8  -6   -0.02    0.10
  -6   8  -6   -0.04    0.09
  -6   9  -6    0.68    0.19
  -6   9  -6    0.99    0.24
  -6   9  -6    0.58    0.14
  -7  -8  -6    0.70    0.18
  -7  -8  -6    0.73    0.22
  -7  -7  -6    1.16    0.19
  -7  -7  -6    1.00    0.22
  -7  -6  -6    1.09    0.17
  -7  -6  -6    1.31    0.24
  -7  -5  -6    2.62    0.30
  -7  -5  -6    1.95    0.18
  -7  -4  -6    3.10    0.19
  -7  -4  -6    2.63    0.28
  -7  -4  -6    3.22    0.23
   7   4   6    2.40    0.29
  -7  -3  -6    2.28    0.26
  -7  -3  -6    1.99    0.12
   7   3   6    2.18    0.25
  -7  -2  -6   46.69    1.45
   7   2   6   45.82    1.44
  -7  -1  -6    8.47    0.44
   7   1   6    7.91    0.42
  -7   0  -6   -0.01    0.06
   7   0   6    0.06    0.06
   7  -1   6    8.01    0.38
  -7   2  -6   46.16    1.47
  -7   2  -6   45.81    1.16
   7  -2   6   46.47    1.33
  -7   3  -6    1.28    0.21
  -7   3  -6    1.66    0.14
  -7   4  -6    2.50    0.20
  -7   4  -6    2.55    0.28
  -7   5  -6    2.50    0.29
  -7   5  -6    2.27    0.21
  -7   6  -6    0.97    0.17
  -7   6  -6    1.44    0.24
  -7   7  -6    0.87    0.18
  -7   7  -6    0.95    0.21
  -7   8  -6    1.04    0.21
  -7   8  -6    0.61    0.20
  -8  -8  -6    1.28    0.28
  -8  -8  -6    0.92    0.20
  -8  -7  -6    1.44    0.21
  -8  -7  -6    0.80    0.22
  -8  -6  -6   13.80    0.74
  -8  -6  -6   15.07    0.60
  -8  -5  -6   14.85    0.55
  -8  -5  -6   14.76    0.73
  -8  -4  -6   19.08    0.59
  -8  -4  -6   18.32    0.62
  -8  -4  -6   18.35    0.82
   8   4   6   18.30    0.84
  -8  -3  -6    0.00    0.04
  -8  -3  -6    0.10    0.10
   8   3   6    0.00    0.09
  -8  -2  -6   17.90    0.74
   8   2   6   15.33    0.69
  -8  -1  -6    9.61    0.51
   8   1   6    9.07    0.48
  -8   0  -6    1.36    0.20
   8   0   6    1.17    0.18
  -8   1  -6    9.73    0.52
   8  -1   6    9.37    0.45
  -8   2  -6   14.66    0.70
  -8   2  -6   16.19    0.49
   8  -2   6   16.93    0.64
  -8   3  -6   -0.01    0.05
  -8   3  -6    0.08    0.10
  -8   4  -6   16.72    0.60
  -8   4  -6   16.25    0.76
  -8   5  -6   11.76    0.64
  -8   5  -6   12.00    0.52
  -8   6  -6   14.90    0.64
  -8   6  -6   14.51    0.74
  -8   7  -6    1.76    0.28
  -8   7  -6    0.84    0.19
  -8   8  -6    0.40    0.17
  -8   8  -6    0.72    0.19
  -9  -7  -6    0.81    0.18
  -9  -7  -6    1.58    0.30
  -9  -6  -6    3.68    0.28
  -9  -6  -6    3.97    0.40
  -9  -5  -6    1.60    0.17
  -9  -5  -6    1.39    0.26
  -9  -4  -6    2.05    0.16
  -9  -4  -6    1.86    0.28
   9   4   6    1.98    0.29
  -9  -3  -6    0.38    0.07
  -9  -3  -6    0.57    0.17
[truncated: 380,314 more chars]
