# Supplementary material for: Crystal structure of 2,5-dimethyl-3-(2-methyl­phenyl­sulfin­yl)-1-benzo­furan
Source: Acta Crystallogr E Crystallogr Commun. 2015 Jul 8;71(Pt 8):o554–5. doi: 10.1107/S2056989015012773 (PMC4571393; doi:10.1107/S2056989015012773)
Supplement: Supplementary file 2 [file e-71-0o554-Isup2.hkl]

#
# h,k,l, Fc-squared, Fo-squared, sigma(Fo-squared), status flag
#
data_I
_shelx_title ' 1308 IN P2(1)/N'
_shelx_refln_list_code          4
_shelx_F_calc_maximum      199.35
_exptl_crystal_F_000       600.00
_reflns_d_resolution_high  0.7483

loop_
 _space_group_symop_operation_xyz
 'x, y, z'
 '-x+1/2, y+1/2, -z+1/2'
 '-x, -y, -z'
 'x-1/2, -y-1/2, z-1/2'

_cell_length_a    10.8458
_cell_length_b     8.0139
_cell_length_c    16.4295
_cell_angle_alpha  90.000
_cell_angle_beta   96.709
_cell_angle_gamma  90.000

_shelx_F_squared_multiplier     1.000

loop_
 _refln_index_h
 _refln_index_k
 _refln_index_l
 _refln_F_squared_calc
 _refln_F_squared_meas
 _refln_F_squared_sigma
 _refln_observed_status
   2   0   0       4134.95       4462.77        57.13 o
   4   0   0        629.81        715.09         8.23 o
   6   0   0       5420.31       5683.83        57.65 o
   8   0   0       1307.24       1337.11        15.79 o
  10   0   0        476.77        466.10         9.29 o
  12   0   0        189.17        199.48        12.40 o
  14   0   0        197.83        241.25        11.67 o
   1   1   0        364.71        377.82         2.85 o
   2   1   0          2.83          5.92         0.32 o
   3   1   0       1038.65       1093.66         9.25 o
   4   1   0       2031.32       2041.46        15.77 o
   5   1   0        662.71        652.85         6.14 o
   6   1   0         21.94         33.60         1.33 o
   7   1   0         50.98         59.37         1.39 o
   8   1   0         80.59         67.09         1.96 o
   9   1   0         22.13         16.84         1.22 o
  10   1   0        638.91        623.60         9.44 o
  11   1   0          0.10         -0.81         0.81 o
  12   1   0          1.07          1.46         1.38 o
  13   1   0          0.44          0.24         1.68 o
  14   1   0          2.73          4.94         2.47 o
   0   2   0      19696.03      17810.79       145.96 o
   1   2   0       1610.95       1583.44         8.58 o
   2   2   0       1464.73       1481.88        10.16 o
   3   2   0         43.20         55.59         1.56 o
   4   2   0        119.43        147.46         1.98 o
   5   2   0       1630.28       1699.98        12.22 o
   6   2   0        899.06        941.28         7.12 o
   7   2   0        215.84        206.60         2.46 o
   8   2   0         11.43         15.59         0.97 o
   9   2   0         94.28         99.96         2.93 o
  10   2   0         39.89         33.28         2.16 o
  11   2   0          6.85          7.01         1.45 o
  12   2   0          0.82          1.68         1.24 o
  13   2   0         87.15         98.24         4.32 o
  14   2   0         14.88         24.23         5.00 o
   1   3   0        845.60        919.07         5.66 o
   2   3   0         27.18         21.70         0.58 o
   3   3   0        384.53        402.01         3.57 o
   4   3   0        213.55        204.66         3.28 o
   5   3   0        151.17        147.20         2.54 o
   6   3   0          3.43          3.64         0.53 o
   7   3   0          3.13          3.55         1.08 o
   8   3   0         40.34         35.52         1.98 o
   9   3   0          3.51          3.52         1.13 o
  10   3   0        227.05        232.55         6.20 o
  11   3   0        153.22        147.83         5.18 o
  12   3   0        184.49        191.25         6.19 o
  13   3   0         15.04         15.74         2.47 o
   0   4   0       1382.43       1661.45        12.86 o
   1   4   0       1887.97       2149.88        12.35 o
   2   4   0        109.96         95.34         1.50 o
   3   4   0        181.05        167.90         2.54 o
   4   4   0          7.88          5.86         0.53 o
   5   4   0         17.15         13.32         0.93 o
   6   4   0          0.37          1.88         0.66 o
   7   4   0          7.50          7.19         1.18 o
   8   4   0        340.70        330.63         6.52 o
   9   4   0          9.48          7.52         1.43 o
  10   4   0         52.11         45.21         2.96 o
  11   4   0         32.02         24.78         2.61 o
  12   4   0         52.99         52.01         3.42 o
  13   4   0         33.21         31.74         3.34 o
   1   5   0        563.54        629.04         4.44 o
   2   5   0        556.47        588.36         6.01 o
   3   5   0        248.45        263.23         3.17 o
   4   5   0       1335.78       1303.80        10.28 o
   5   5   0       1243.35       1237.28        12.06 o
   6   5   0       1028.21        963.54        10.87 o
   7   5   0        185.83        184.33         4.69 o
   8   5   0        134.11        136.70         4.49 o
   9   5   0        502.93        478.03         9.23 o
  10   5   0         18.32         20.14         2.39 o
  11   5   0         91.60         88.96         5.61 o
  12   5   0         44.42         49.99         3.86 o
   0   6   0        152.79        143.56         2.59 o
   1   6   0        275.57        283.31         2.92 o
   2   6   0         20.79         13.12         0.88 o
   3   6   0          0.28          2.79         0.54 o
   4   6   0        309.25        306.84         5.41 o
   5   6   0          5.58          5.32         1.07 o
   6   6   0         12.22         15.07         1.61 o
   7   6   0        161.66        161.70         4.94 o
   8   6   0          0.13         -0.26         1.19 o
   9   6   0         56.14         59.85         3.59 o
  10   6   0        103.75         97.45         4.86 o
  11   6   0          0.28         -1.84         2.04 o
   1   7   0          4.28          1.92         0.64 o
   2   7   0        127.41        118.74         3.57 o
   3   7   0         36.22         40.79         1.45 o
   4   7   0        218.93        187.19         4.37 o
   5   7   0         40.29         42.46         2.18 o
   6   7   0         16.04         12.64         1.88 o
   7   7   0         23.81         26.87         2.51 o
   8   7   0         90.76         91.17         4.79 o
   9   7   0        175.98        185.04         6.73 o
  10   7   0        152.17        178.33         6.82 o
   0   8   0        324.62        303.62         8.72 o
   1   8   0          3.72          1.73         0.96 o
   2   8   0         45.38         47.51         2.09 o
   3   8   0         33.56         28.62         2.05 o
   4   8   0         74.82         80.44         3.63 o
   5   8   0         62.03         60.34         3.67 o
   6   8   0        322.20        346.75         8.49 o
   7   8   0          0.14         -0.62         1.51 o
   8   8   0         25.92         27.28         3.62 o
   9   8   0         23.64         26.96         5.41 o
   1   9   0        130.50        117.52         4.38 o
   2   9   0          3.99          6.13         1.31 o
   3   9   0         30.72         32.90         3.53 o
   4   9   0         73.29         79.87         4.11 o
   5   9   0         39.57         43.29         2.94 o
   6   9   0          0.01          2.24         2.03 o
   7   9   0         65.53         67.28         4.41 o
   0  10   0         17.46         30.64         5.11 o
   1  10   0        138.79        167.87        17.01 o
   2  10   0          3.51          2.42         2.98 o
   3  10   0         35.58         39.37         3.18 o
   4  10   0          9.43          8.54         3.01 o
   5  10   0         16.18         14.41         2.56 o
 -13   0   1          0.88          1.59         3.65 o
 -11   0   1        445.91        389.42        13.09 o
  -9   0   1        496.56        549.78        10.42 o
  -7   0   1         66.39         65.25         2.11 o
  -3   0   1       7290.31       7198.28        79.98 o
  -1   0   1       2078.08       2257.85        20.75 o
   1   0   1       5424.41       5552.83       136.06 o
   3   0   1       1102.76       1079.20        17.69 o
   5   0   1       7269.36       7578.42        96.91 o
   7   0   1         33.02         34.89         1.27 o
   9   0   1         10.26         12.94         1.75 o
  11   0   1        764.57        820.65        16.71 o
  13   0   1          5.16          3.40         2.61 o
 -14   1   1         71.30         73.27         4.96 o
 -13   1   1          0.40         -1.57         1.57 o
 -12   1   1         73.73         81.55         4.73 o
 -11   1   1         75.62         80.70         3.73 o
 -10   1   1          4.99          4.03         1.33 o
  -9   1   1        226.39        200.34         3.91 o
  -8   1   1        421.97        442.61         6.77 o
  -7   1   1        309.44        315.63         3.77 o
  -6   1   1        159.34        161.54         2.47 o
  -5   1   1         50.11         31.21         1.69 o
  -4   1   1        182.19        178.26         2.09 o
  -3   1   1          0.39         -0.21         0.21 o
  -2   1   1        457.75        512.25         4.11 o
  -1   1   1      10219.12       9234.83       130.66 o
   0   1   1        656.40        684.77         3.91 o
   1   1   1       4539.70       4595.39        33.05 o
   2   1   1        768.05        798.71         6.49 o
   3   1   1         12.15         13.82         0.75 o
   4   1   1        233.78        255.37         3.13 o
   5   1   1         11.99         15.56         0.75 o
   6   1   1        137.79        136.64         2.31 o
   7   1   1       1182.59       1153.58         9.86 o
   8   1   1         50.23         51.75         1.25 o
   9   1   1          4.44          0.81         0.70 o
  10   1   1         81.85         86.49         3.21 o
  11   1   1         49.92         48.71         2.83 o
  12   1   1         26.75         25.58         2.39 o
  13   1   1         33.95         50.50         4.59 o
  14   1   1         37.97         37.67         3.64 o
 -14   2   1          6.19          6.52         2.49 o
 -13   2   1          3.87          4.24         1.51 o
 -12   2   1        137.48        144.24         4.71 o
 -11   2   1         16.08         22.71         2.65 o
 -10   2   1        180.67        180.62         4.34 o
  -9   2   1          0.02          0.95         0.95 o
  -8   2   1        425.71        405.60         6.03 o
  -7   2   1        260.12        276.66         3.59 o
  -6   2   1        121.67        131.98         2.13 o
  -5   2   1       4396.79       4703.21        35.65 o
  -4   2   1       4036.19       4103.83        32.75 o
  -3   2   1        341.34        355.42         3.35 o
  -2   2   1        493.97        485.55         3.77 o
  -1   2   1       5033.25       5204.65        26.64 o
   0   2   1       8061.19       8037.10        67.97 o
   1   2   1       3096.52       3294.76        18.06 o
   2   2   1        643.63        611.05         4.53 o
   3   2   1        489.75        503.72         4.76 o
   4   2   1        695.08        606.73         5.35 o
   5   2   1         64.83        100.20         2.09 o
   6   2   1       1843.33       1893.19        14.15 o
   7   2   1        474.67        448.99         4.76 o
   8   2   1         82.35         94.65         2.07 o
   9   2   1        184.01        188.04         3.58 o
  10   2   1        373.64        363.71         7.57 o
  11   2   1          9.81         10.23         1.49 o
  12   2   1         22.68         24.31         2.13 o
  13   2   1         60.01         55.66         3.19 o
  14   2   1         26.71         31.29         3.53 o
 -13   3   1        119.47        141.07         5.70 o
 -12   3   1          0.05         -0.59         1.55 o
 -11   3   1         14.37         13.73         2.08 o
 -10   3   1         47.72         53.70         3.60 o
  -9   3   1         32.27         32.65         2.27 o
  -8   3   1        341.82        316.87         6.27 o
  -7   3   1        317.96        303.47         6.11 o
  -6   3   1        395.71        372.69         4.33 o
  -5   3   1         76.89         89.19         2.07 o
  -4   3   1        805.25        848.81         7.89 o
  -3   3   1         17.06         28.82         0.83 o
  -2   3   1         53.77         67.06         1.27 o
  -1   3   1         83.84        116.35         1.61 o
   0   3   1       9160.86       9526.30        47.41 o
   1   3   1        238.45        224.21         1.96 o
   2   3   1       1446.31       1446.33         9.21 o
   3   3   1        435.38        417.22         3.72 o
   4   3   1         94.95        127.78         2.00 o
   5   3   1        248.03        217.82         3.12 o
   6   3   1        648.30        639.92         6.50 o
   7   3   1         18.01         17.95         1.30 o
   8   3   1          3.81          2.62         0.83 o
   9   3   1         41.93         45.88         2.40 o
  10   3   1          2.68          2.87         1.15 o
  11   3   1         11.47          9.31         2.75 o
  12   3   1          0.77         -0.83         1.37 o
  13   3   1         25.55         26.10         2.71 o
 -13   4   1         11.13          7.83         2.11 o
 -12   4   1          8.43          9.86         1.97 o
 -11   4   1         90.72        105.19         4.71 o
 -10   4   1          4.58          3.05         1.43 o
  -9   4   1         30.33         33.14         2.89 o
  -8   4   1          0.89          0.75         0.92 o
  -7   4   1          2.66          1.94         0.95 o
  -6   4   1        159.15        164.18         3.19 o
  -5   4   1       1401.51       1428.23        14.79 o
  -4   4   1        277.47        311.81         3.49 o
  -3   4   1        590.98        598.64         4.33 o
  -2   4   1         70.86         63.94         1.48 o
  -1   4   1        869.76        862.94         5.68 o
   0   4   1       1737.37       1944.07        10.71 o
   1   4   1        816.39        822.42         5.51 o
   2   4   1         85.32        110.38         2.10 o
   3   4   1        962.14        975.06         7.58 o
   4   4   1         20.45         14.33         0.81 o
   5   4   1          0.24          0.91         0.47 o
   6   4   1         79.45         83.23         1.94 o
   7   4   1         10.46         11.28         1.34 o
   8   4   1        197.97        191.42         4.61 o
   9   4   1        596.09        589.19        10.09 o
  10   4   1         14.56         13.05         2.09 o
  11   4   1        102.34         98.65         4.19 o
  12   4   1         43.71         53.86         3.68 o
  13   4   1         20.93         19.51         2.76 o
 -12   5   1         94.49         96.11         4.66 o
 -11   5   1         11.59          7.06         2.11 o
 -10   5   1         18.10         18.45         2.41 o
  -9   5   1        359.45        351.95         9.04 o
  -8   5   1         36.53         37.40         2.54 o
  -7   5   1        109.76        102.23         3.62 o
  -6   5   1        124.46        111.47         3.00 o
  -5   5   1         37.90         38.98         1.85 o
  -4   5   1        572.68        588.03         5.85 o
  -3   5   1         35.50         37.45         2.42 o
  -2   5   1        392.70        382.20         3.42 o
  -1   5   1       1260.64       1264.83         8.14 o
   0   5   1          2.12          0.44         0.32 o
   1   5   1        326.30        296.57         2.68 o
   2   5   1        181.12        139.40         2.04 o
   3   5   1         43.69         45.62         1.89 o
   4   5   1          0.31         -0.06         0.41 o
   5   5   1        348.23        321.50         5.04 o
   6   5   1        224.48        223.45         4.76 o
   7   5   1         12.15         11.53         1.65 o
   8   5   1        194.14        192.89         5.23 o
   9   5   1         22.67         18.81         2.17 o
  10   5   1        117.61        119.53         4.99 o
  11   5   1          0.01          0.86         1.48 o
  12   5   1         24.18         20.66         2.78 o
 -11   6   1          0.71          0.49         1.68 o
 -10   6   1        154.12        149.96         5.72 o
  -9   6   1         49.46         50.32         3.33 o
  -8   6   1        105.50        105.20         4.31 o
  -7   6   1         78.43         71.16         3.11 o
  -6   6   1        316.15        311.04         6.19 o
  -5   6   1       1134.56       1105.25        10.72 o
  -4   6   1        443.52        434.45         5.46 o
  -3   6   1          6.62          8.55         0.79 o
  -2   6   1        521.23        508.95         4.65 o
  -1   6   1        273.57        289.51         2.98 o
   0   6   1        210.26        241.03         3.12 o
   1   6   1         49.46         55.34         1.25 o
   2   6   1        212.54        218.85         3.61 o
   3   6   1          0.27          0.39         0.61 o
   4   6   1        548.87        563.45         6.72 o
   5   6   1          2.45          2.13         0.97 o
   6   6   1        148.67        138.63         5.62 o
   7   6   1        269.53        269.54         8.34 o
   8   6   1         33.05         36.43         3.14 o
   9   6   1        103.07         92.10         4.61 o
  10   6   1         84.97         87.84         4.67 o
  11   6   1          3.05          3.44         1.84 o
 -10   7   1         39.14         38.06         3.72 o
  -9   7   1         27.77         21.34         2.83 o
  -8   7   1         76.20         81.13         4.14 o
  -7   7   1        241.83        239.94         5.86 o
  -6   7   1        105.94        109.17         3.77 o
  -5   7   1         56.26         60.78         2.17 o
  -4   7   1        106.49        114.95         3.79 o
  -3   7   1         99.75         95.44         2.75 o
  -2   7   1         10.15          7.32         0.89 o
  -1   7   1         94.20         68.36         1.91 o
   0   7   1          8.46          5.07         0.68 o
   1   7   1        771.07        694.48         6.51 o
   2   7   1          0.02         -0.56         0.56 o
   3   7   1        184.56        179.25         3.66 o
   4   7   1         98.79         94.80         2.85 o
   5   7   1         44.30         44.34         2.36 o
   6   7   1          0.28         -0.06         1.15 o
   7   7   1        341.64        327.50         9.18 o
   8   7   1         74.66         76.06         7.69 o
   9   7   1        488.62        497.55        22.90 o
  10   7   1         46.99         48.72         4.04 o
  -9   8   1        362.30        379.33        15.11 o
  -8   8   1         30.06         28.86         3.68 o
  -7   8   1         32.72         34.58         3.27 o
  -6   8   1          3.57          2.88         1.73 o
  -5   8   1         34.46         38.36         3.28 o
  -4   8   1          4.22          5.98         1.40 o
  -3   8   1         82.90         83.14         2.57 o
  -2   8   1          6.68          3.59         0.96 o
  -1   8   1         74.20         93.95         2.96 o
   0   8   1         12.07         13.77         1.48 o
   1   8   1          7.59          7.64         1.40 o
   2   8   1         32.82         29.49         1.96 o
   3   8   1         98.37        107.41         3.53 o
   4   8   1          3.26          5.47         1.51 o
   5   8   1         69.30         77.69         4.13 o
   6   8   1          6.90          7.57         2.02 o
   7   8   1          0.08         -0.66         1.45 o
   8   8   1          3.33          5.73         2.27 o
   9   8   1         47.93         52.35         4.62 o
  -7   9   1          1.85          1.48         1.98 o
  -6   9   1         10.05         13.15         3.22 o
  -5   9   1         21.65         30.54         3.01 o
  -4   9   1         18.73         19.98         2.16 o
  -3   9   1         19.00         21.93         2.16 o
  -2   9   1          0.06         -0.94         0.94 o
  -1   9   1          0.04          0.91         1.37 o
   0   9   1          6.76          3.32         1.64 o
   1   9   1         17.98         19.62         1.87 o
   2   9   1          3.83          1.32         1.31 o
   3   9   1          0.11         -0.18         1.19 o
   4   9   1         40.41         41.78         3.13 o
   5   9   1         14.86         19.04         3.84 o
   6   9   1         59.93         67.97         4.33 o
   7   9   1         30.60         36.30         3.56 o
  -5  10   1          7.15          8.85         2.45 o
  -4  10   1         35.41         34.66         3.03 o
  -3  10   1          1.99          1.50         2.26 o
  -2  10   1         64.80         71.35         5.53 o
  -1  10   1          1.65          3.23         3.45 o
   0  10   1         12.08         16.68         2.81 o
   1  10   1          0.49          0.68         2.76 o
   2  10   1         38.27         43.68        10.03 o
   3  10   1          4.45          3.60         1.83 o
   4  10   1         71.75         85.14         4.33 o
   5  10   1          8.18          5.74         3.24 o
 -14   0   2         92.56         95.05        12.58 o
 -12   0   2          0.95          4.23         2.43 o
 -10   0   2        687.73        666.95        14.40 o
  -8   0   2        758.70        733.55        10.41 o
  -6   0   2         60.43        105.31         2.07 o
  -4   0   2       1006.73       1144.05        11.71 o
  -2   0   2         20.85         26.87         0.76 o
   0   0   2        529.96        570.90         4.57 o
   2   0   2      28112.12      24276.15      1705.83 o
   4   0   2        737.55        863.76        26.63 o
   6   0   2          0.07         14.53         1.46 o
   8   0   2         22.98         26.24         1.98 o
  10   0   2          5.49         10.63         1.78 o
  12   0   2         30.37         29.43         3.52 o
  14   0   2         46.34         57.26         5.63 o
 -14   1   2          4.33          2.47         2.18 o
 -13   1   2         33.99         41.76         7.21 o
 -12   1   2          4.86          6.83         2.04 o
 -11   1   2         38.06         49.29         3.14 o
 -10   1   2        154.96        169.05         5.78 o
  -9   1   2         25.31         27.35         2.45 o
  -8   1   2        264.82        259.71         4.33 o
  -7   1   2          9.75         11.14         0.73 o
  -6   1   2        800.62        917.32         7.31 o
  -5   1   2       2021.38       2152.22        15.73 o
  -4   1   2         10.10         10.18         0.56 o
  -3   1   2       1350.59       1394.69         9.06 o
  -2   1   2         33.20         31.62         0.73 o
  -1   1   2       5854.86       6066.52        38.63 o
   0   1   2        497.21        507.28         3.10 o
   1   1   2         40.51         41.66         0.75 o
   2   1   2       2772.83       2954.03        26.35 o
   3   1   2       2316.69       2359.12        22.88 o
   4   1   2          1.82          6.41         0.83 o
   5   1   2       1475.64       1512.72        15.43 o
   6   1   2          4.86          4.55         0.59 o
   7   1   2        518.41        529.62         6.34 o
   8   1   2          0.04          0.41         0.45 o
   9   1   2        160.83        148.77         3.35 o
  10   1   2        339.47        353.06         6.31 o
  11   1   2          4.13          5.20         1.32 o
  12   1   2         64.77         72.45         5.01 o
  13   1   2          5.35          8.60         2.42 o
  14   1   2         21.14         26.36         4.35 o
 -14   2   2          0.00          1.36         2.28 o
 -13   2   2        135.13        143.08         6.79 o
 -12   2   2          1.96          2.58         1.38 o
 -11   2   2         65.82         59.01         3.66 o
 -10   2   2          1.07          0.13         1.01 o
  -9   2   2        626.36        572.36         9.12 o
  -8   2   2          1.10         -0.06         0.69 o
  -7   2   2        601.13        549.34         5.99 o
  -6   2   2       1132.09       1192.33         9.48 o
  -5   2   2        621.01        585.89         5.42 o
  -4   2   2          1.32          0.53         0.29 o
  -3   2   2       1147.73       1276.91        10.70 o
  -2   2   2       1116.19       1173.03         7.13 o
  -1   2   2       2150.57       2085.48        11.67 o
   0   2   2      22779.36      20198.09       123.81 o
   1   2   2        735.50        670.31         4.70 o
   2   2   2        612.16        632.28         5.49 o
   3   2   2        107.97        106.98         2.19 o
   4   2   2         16.06         17.56         0.75 o
   5   2   2        842.58        780.22         7.09 o
   6   2   2        265.92        314.93         3.62 o
   7   2   2        779.94        725.76         6.65 o
   8   2   2        461.79        459.86         5.50 o
   9   2   2         31.59         35.56         2.42 o
  10   2   2         76.01         62.89         2.95 o
  11   2   2         13.67         18.69         2.07 o
  12   2   2          2.37          2.97         1.28 o
  13   2   2        173.82        185.10         8.04 o
 -13   3   2         26.10         32.60         3.31 o
 -12   3   2         28.26         36.33         3.74 o
 -11   3   2        159.62        153.78         5.43 o
 -10   3   2        379.66        351.62         9.85 o
  -9   3   2        880.10        802.17        12.11 o
  -8   3   2        650.28        628.69        10.74 o
  -7   3   2         32.63         35.87         1.86 o
  -6   3   2          1.25          1.26         0.45 o
  -5   3   2       1659.53       1708.46        14.18 o
  -4   3   2         34.47         27.81         0.91 o
  -3   3   2        927.18        970.30         6.65 o
  -2   3   2        198.85        174.76         1.73 o
  -1   3   2       2090.23       2324.55        12.94 o
   0   3   2          3.97          8.52         0.39 o
   1   3   2          6.82          4.17         0.26 o
   2   3   2        388.64        406.59         3.31 o
   3   3   2        204.42        178.98         2.16 o
   4   3   2        180.00        167.83         2.41 o
   5   3   2       1041.14       1050.72        11.48 o
   6   3   2         41.88         47.11         1.53 o
   7   3   2        390.07        400.73         5.64 o
   8   3   2        223.60        228.68         4.28 o
   9   3   2        677.53        633.69         8.42 o
  10   3   2        117.69        108.48         3.85 o
  11   3   2        213.34        201.91         7.15 o
  12   3   2        129.43        127.04         4.61 o
  13   3   2         36.87         40.67         3.27 o
 -13   4   2          4.72          3.54         1.93 o
 -12   4   2        177.86        178.47         6.90 o
 -11   4   2         90.02         86.84         4.44 o
 -10   4   2          1.10          0.01         1.31 o
  -9   4   2        282.83        240.46         6.63 o
  -8   4   2         78.95         87.90         3.48 o
  -7   4   2         22.84         18.14         1.66 o
  -6   4   2       1222.29       1192.43        10.98 o
  -5   4   2         46.64         58.58         2.26 o
  -4   4   2        409.23        403.54         4.21 o
  -3   4   2         88.42         83.79         1.37 o
  -2   4   2        421.68        438.45         3.51 o
  -1   4   2        122.04        170.41         1.99 o
   0   4   2       2400.76       2431.06        13.33 o
   1   4   2       1031.89       1285.68         8.03 o
   2   4   2         44.92         29.38         0.88 o
   3   4   2          0.13          2.37         0.37 o
   4   4   2          1.92          1.48         0.49 o
   5   4   2        353.96        373.57         5.65 o
   6   4   2        211.81        211.13         4.20 o
   7   4   2          3.52          4.89         1.08 o
   8   4   2        155.43        153.67         6.88 o
   9   4   2        133.10        129.02         6.14 o
  10   4   2        184.86        183.21         6.04 o
  11   4   2          0.29          0.03         1.31 o
  12   4   2         31.14         35.49         3.15 o
  13   4   2          3.00          3.08         1.77 o
 -12   5   2         43.36         47.05         3.60 o
 -11   5   2         86.18         84.13         4.29 o
 -10   5   2         26.89         28.81         3.07 o
  -9   5   2          0.19         -1.10         1.10 o
  -8   5   2        229.46        222.65         5.45 o
  -7   5   2         30.72         35.85         2.10 o
  -6   5   2        386.52        359.49         5.82 o
  -5   5   2        643.21        574.64         6.12 o
  -4   5   2       1895.94       1798.95        13.38 o
  -3   5   2        699.46        663.57         5.39 o
  -2   5   2        511.69        513.02         4.46 o
  -1   5   2         28.66         34.26         0.95 o
   0   5   2       1385.33       1405.69         8.50 o
   1   5   2        134.07        129.23         1.65 o
   2   5   2        563.35        565.97         4.99 o
   3   5   2        349.98        321.73         4.48 o
   4   5   2        322.63        289.36         5.08 o
   5   5   2         20.03         16.09         1.23 o
   6   5   2        862.73        850.26        14.89 o
   7   5   2        217.85        220.76         5.12 o
   8   5   2         27.29         24.68         2.19 o
   9   5   2         47.53         46.67         3.22 o
  10   5   2         22.76         18.55         2.46 o
  11   5   2         56.47         60.60         4.16 o
  12   5   2          0.02          0.97         1.69 o
 -12   6   2         20.05         20.24         5.67 o
 -11   6   2         31.21         36.86         3.32 o
 -10   6   2         10.21          3.78         1.67 o
  -9   6   2          2.41          2.38         1.39 o
  -8   6   2          0.01         -1.02         1.16 o
  -7   6   2        180.50        189.95         4.94 o
  -6   6   2          3.46          2.71         0.97 o
  -5   6   2        250.99        257.62         3.89 o
  -4   6   2        687.83        676.63         7.43 o
  -3   6   2          4.51          7.03         0.80 o
  -2   6   2          1.06          2.00         0.53 o
  -1   6   2       1007.06        991.47         6.88 o
   0   6   2          9.49         14.27         0.78 o
   1   6   2        764.43        770.92         6.28 o
   2   6   2         34.74         31.37         1.15 o
   3   6   2        568.11        573.17         7.90 o
   4   6   2         70.17         70.67         3.34 o
   5   6   2        373.76        366.65         6.19 o
   6   6   2        264.68        252.62         6.05 o
   7   6   2         98.97         94.12         5.43 o
   8   6   2        251.53        257.23         7.17 o
   9   6   2        303.52        304.24         8.10 o
  10   6   2         11.10          8.89         2.17 o
  11   6   2          8.12          9.12         3.14 o
 -10   7   2         73.89         80.38         4.90 o
  -9   7   2         39.32         48.28         3.57 o
  -8   7   2         27.00         25.50         2.74 o
  -7   7   2        209.84        224.04         5.65 o
  -6   7   2         31.60         39.31         2.78 o
  -5   7   2          2.44          4.38         1.28 o
  -4   7   2          1.74          1.25         0.89 o
  -3   7   2         48.63         44.60         1.85 o
  -2   7   2        300.70        292.42         4.80 o
  -1   7   2          5.05          2.43         0.68 o
   0   7   2        301.24        278.85         4.87 o
   1   7   2         45.23         44.91         2.14 o
   2   7   2         40.18         41.35         1.65 o
   3   7   2         22.82         21.48         1.63 o
   4   7   2        330.55        323.68         5.19 o
   5   7   2         14.79         14.99         2.08 o
   6   7   2         11.04          8.51         1.82 o
   7   7   2         15.50         17.06         4.92 o
   8   7   2          4.30          6.14         2.60 o
   9   7   2         42.05         50.10         4.15 o
  10   7   2         14.64         18.62         2.92 o
  -9   8   2          4.44          4.02         2.35 o
  -8   8   2         12.36         14.50         2.49 o
  -7   8   2          1.98          3.26         1.62 o
  -6   8   2         68.02         72.13         3.38 o
  -5   8   2          6.37          4.66         2.00 o
  -4   8   2         77.63         76.03         3.39 o
  -3   8   2          9.06          8.58         1.17 o
  -2   8   2         44.44         42.19         2.05 o
  -1   8   2         97.70         97.20         3.08 o
   0   8   2        212.59        200.18         4.66 o
   1   8   2         20.33         17.22         1.40 o
   2   8   2        163.52        151.22         4.21 o
   3   8   2         48.93         45.44         3.10 o
   4   8   2         15.68         18.40         2.08 o
   5   8   2         60.62         59.43         3.67 o
   6   8   2        186.39        203.56         6.43 o
   7   8   2         19.43         21.50         4.32 o
   8   8   2        308.80        324.19        11.95 o
   9   8   2          0.78         -0.91         1.94 o
  -7   9   2          3.41          2.14         2.18 o
  -6   9   2          9.94          8.86         2.29 o
  -5   9   2         55.37         58.62         4.77 o
  -4   9   2          1.07          2.89         1.33 o
  -3   9   2          0.03         -1.15         1.15 o
  -2   9   2          8.21          9.79         1.64 o
  -1   9   2         12.60          9.16         1.67 o
   0   9   2         66.55         51.96         4.52 o
   1   9   2          8.07          7.03         1.54 o
   2   9   2          5.34          4.80         1.58 o
   3   9   2         90.00         86.48         3.73 o
   4   9   2          1.62          1.37         1.39 o
   5   9   2         82.11         80.01         4.22 o
   6   9   2          6.16          8.20         2.25 o
   7   9   2         40.97         46.75         3.94 o
  -5  10   2         47.43         49.42         4.05 o
  -4  10   2          1.77          0.59         2.45 o
  -3  10   2         29.39         31.78         5.86 o
  -2  10   2          0.75          0.63         1.57 o
  -1  10   2         26.32         31.77         3.41 o
   0  10   2          0.51          2.34         2.01 o
   1  10   2        310.49        357.88        13.58 o
   2  10   2          0.47         -0.73         2.70 o
   3  10   2         16.50         19.31         3.83 o
   4  10   2          5.72          5.05         1.94 o
 -13   0   3         50.14         51.40         6.13 o
 -11   0   3         21.21         31.96         5.47 o
  -9   0   3       3736.68       3511.50        53.23 o
  -7   0   3         70.89         86.54         2.13 o
  -5   0   3       4126.93       4167.37        41.50 o
  -3   0   3       7603.60       7638.75        69.45 o
  -1   0   3       1118.29       1212.67        10.57 o
   1   0   3        648.61        695.56         8.47 o
   3   0   3         93.17        104.32         5.47 o
   5   0   3        959.78        865.59        27.72 o
   7   0   3        406.89        402.54        12.63 o
   9   0   3       1343.63       1199.78        28.32 o
  11   0   3        585.92        572.20        12.44 o
  13   0   3        132.02        121.88         6.74 o
 -14   1   3         17.64         18.13         4.24 o
 -13   1   3        292.24        297.36         9.49 o
 -12   1   3         96.16         95.35         6.20 o
 -11   1   3         27.53         28.13         3.41 o
 -10   1   3         15.00         21.09         2.26 o
  -9   1   3        618.33        601.33        10.52 o
  -8   1   3        206.67        206.87         5.46 o
  -7   1   3        498.75        479.08         4.57 o
  -6   1   3         17.18         12.25         0.65 o
  -5   1   3       2429.40       2455.43        17.16 o
  -4   1   3        188.10        197.37         2.29 o
  -3   1   3        119.26        111.77         1.26 o
  -2   1   3        511.63        548.50         3.77 o
  -1   1   3       2307.50       2583.78        14.64 o
   0   1   3         35.84         40.71         0.52 o
   1   1   3      10617.72      10315.88       160.86 o
   2   1   3          3.73          8.53         0.52 o
   3   1   3         89.63         90.29         1.86 o
   4   1   3        189.05        201.19         6.06 o
   5   1   3        225.27        293.72         6.29 o
   6   1   3        106.26        103.28         3.50 o
   7   1   3         28.18         32.93         3.37 o
   8   1   3         14.18         16.25         1.17 o
   9   1   3        318.68        308.67         6.43 o
  10   1   3        107.45        106.45         2.94 o
  11   1   3          7.76          8.28         1.40 o
  12   1   3          7.11          7.14         1.95 o
  13   1   3          7.95          8.87         2.02 o
 -14   2   3          6.77          5.88         3.32 o
 -13   2   3         14.80         14.61         2.80 o
 -12   2   3         77.70         91.93         4.59 o
 -11   2   3         54.39         37.99         2.73 o
 -10   2   3        430.44        407.16         7.83 o
  -9   2   3        232.88        202.28         5.02 o
  -8   2   3        703.04        681.54        10.11 o
  -7   2   3        141.35        158.10         2.49 o
  -6   2   3         73.98         91.75         1.67 o
  -5   2   3         88.79         81.69         1.60 o
  -4   2   3       1884.07       1930.33        13.67 o
  -3   2   3       1053.02       1108.64         7.10 o
  -2   2   3       1230.20       1248.53         8.17 o
  -1   2   3       5924.63       6108.62        33.43 o
   0   2   3          2.81          5.90         0.33 o
   1   2   3        493.52        531.44         4.39 o
   2   2   3        230.19        236.72         2.79 o
   3   2   3          2.77          1.10         0.20 o
   4   2   3        103.98         83.23         1.46 o
   5   2   3        771.92        846.34         8.69 o
   6   2   3        520.72        509.49         7.29 o
   7   2   3        223.91        239.80         3.41 o
   8   2   3        104.96         90.59         2.82 o
   9   2   3       1024.68        983.87        13.99 o
  10   2   3        242.90        233.84         5.48 o
  11   2   3          0.01          0.17         1.12 o
  12   2   3        133.04        144.07         4.40 o
  13   2   3         46.21         59.15         4.27 o
 -13   3   3         44.67         49.21         4.41 o
 -12   3   3        106.39        102.10         5.69 o
 -11   3   3        121.25        120.39         5.02 o
 -10   3   3         90.43         68.49         4.75 o
  -9   3   3         81.47         76.59         3.68 o
  -8   3   3        233.37        216.15         8.08 o
  -7   3   3         97.80         99.83         4.07 o
  -6   3   3          0.75          1.54         0.53 o
  -5   3   3        305.93        266.82         3.64 o
  -4   3   3       1290.31       1411.52        10.69 o
  -3   3   3        864.83        912.06         6.56 o
  -2   3   3         30.37         37.75         1.79 o
  -1   3   3        149.82        135.36         1.48 o
   0   3   3        532.18        547.10         3.58 o
   1   3   3         32.62         24.52         0.53 o
   2   3   3       1363.86       1435.05         9.77 o
   3   3   3        405.84        433.20         4.10 o
   4   3   3         21.92         28.50         1.16 o
   5   3   3        370.65        378.23         3.97 o
   6   3   3        362.42        339.72         3.75 o
   7   3   3        266.01        260.51         4.37 o
   8   3   3         11.33          8.42         1.00 o
   9   3   3        128.31        123.69         3.88 o
  10   3   3         17.00         17.97         2.83 o
  11   3   3          0.03         -0.09         1.10 o
  12   3   3         36.68         37.67         2.92 o
  13   3   3         23.71         25.75         2.75 o
 -13   4   3          2.35          2.38         1.99 o
 -12   4   3         11.26          9.69         2.29 o
 -11   4   3        173.77        152.10         5.80 o
 -10   4   3         25.49         18.93         2.41 o
  -9   4   3        202.30        193.70         6.24 o
  -8   4   3         60.49         45.47         2.75 o
  -7   4   3        911.96        908.39        10.96 o
  -6   4   3         88.67         86.56         2.46 o
  -5   4   3          1.28         -0.27         0.37 o
  -4   4   3         26.33         21.34         0.83 o
  -3   4   3        475.44        448.53         3.49 o
  -2   4   3        313.99        316.99         2.85 o
  -1   4   3       6165.08       6382.81        34.87 o
   0   4   3        843.83        994.50         6.21 o
   1   4   3          6.87          7.02         0.43 o
   2   4   3         94.64         86.08         1.50 o
   3   4   3         85.74         65.83         1.54 o
   4   4   3         83.11         71.82         1.65 o
   5   4   3       1263.42       1213.87        14.18 o
   6   4   3          0.08          0.23         0.77 o
   7   4   3        159.35        153.14         3.85 o
   8   4   3        398.01        377.91         6.65 o
   9   4   3         26.78         29.77         2.36 o
  10   4   3          0.45         -0.01         1.14 o
  11   4   3         95.09         88.99         4.17 o
  12   4   3         26.25         30.61         2.92 o
 -12   5   3          8.26          4.92         1.90 o
 -11   5   3         79.13         71.93         4.11 o
 -10   5   3         31.53         24.28         2.63 o
  -9   5   3          6.76          5.98         1.60 o
  -8   5   3         23.13         19.60         2.02 o
  -7   5   3         89.11         85.50         3.03 o
  -6   5   3        171.73        172.50         3.49 o
  -5   5   3        159.20        156.60         3.07 o
  -4   5   3         68.98         72.54         1.80 o
  -3   5   3        426.80        424.03         5.99 o
  -2   5   3          0.08          0.06         0.37 o
  -1   5   3        211.54        182.61         3.30 o
   0   5   3       2649.57       2638.72        14.68 o
   1   5   3        323.52        265.49         2.55 o
   2   5   3        307.34        276.98         3.94 o
   3   5   3        921.92        859.65         8.58 o
   4   5   3         53.24         57.53         1.89 o
   5   5   3         85.30         86.55         4.02 o
   6   5   3        567.57        572.01        10.42 o
   7   5   3        131.44        120.82         4.10 o
   8   5   3        240.16        234.57        10.69 o
   9   5   3        119.85        114.19         4.66 o
  10   5   3         21.93         28.14         2.74 o
  11   5   3          4.97          4.47         1.73 o
  12   5   3          0.17          0.98         1.64 o
 -11   6   3         34.90         38.17         3.78 o
 -10   6   3         27.12         24.16         2.78 o
  -9   6   3         67.33         61.46         3.68 o
  -8   6   3         35.38         35.67         2.90 o
  -7   6   3        485.90        477.83         7.91 o
  -6   6   3          0.02          1.42         0.86 o
  -5   6   3        406.61        397.89         7.74 o
  -4   6   3        579.58        570.54         5.94 o
  -3   6   3        153.57        169.13         2.87 o
  -2   6   3        256.54        272.69         3.12 o
  -1   6   3       1268.82       1329.75         9.03 o
   0   6   3        270.45        296.56         3.62 o
   1   6   3          1.05          1.82         0.54 o
   2   6   3        189.28        192.96         3.19 o
   3   6   3         17.24         24.80         1.54 o
   4   6   3        287.52        292.06         5.21 o
   5   6   3          4.78          3.20         1.48 o
   6   6   3        313.07        317.30         7.72 o
   7   6   3        320.28        310.82         8.46 o
   8   6   3        121.70        123.08         5.78 o
   9   6   3         23.84         23.50         2.98 o
  10   6   3         53.64         61.80         5.19 o
  11   6   3          0.00          1.41         1.61 o
 -10   7   3          0.72          1.63         1.83 o
  -9   7   3        166.76        170.73         6.04 o
  -8   7   3          5.28          3.61         1.51 o
  -7   7   3        177.91        186.31         5.24 o
  -6   7   3         92.49         91.82         3.35 o
  -5   7   3        187.27        183.64         4.20 o
  -4   7   3         41.76         43.77         1.74 o
  -3   7   3        232.17        233.22         4.12 o
  -2   7   3          2.44          2.20         0.82 o
  -1   7   3        858.23        820.92         7.32 o
   0   7   3        179.36        178.48         4.06 o
   1   7   3       1002.56        894.33         8.25 o
   2   7   3         36.30         36.67         1.69 o
   3   7   3        106.71         92.51         5.24 o
   4   7   3        231.91        226.22         7.67 o
   5   7   3         12.81         12.21         1.95 o
   6   7   3         28.95         32.70         3.30 o
   7   7   3        132.92        128.61         5.86 o
   8   7   3          1.95          2.50         1.80 o
   9   7   3         80.07         80.84         5.04 o
  10   7   3          5.17          4.90         2.25 o
  -9   8   3         56.21         64.12         4.71 o
  -8   8   3         27.53         25.59         2.82 o
  -7   8   3          3.75          0.13         1.47 o
  -6   8   3          3.00          2.34         1.38 o
  -5   8   3          7.10          6.09         1.63 o
  -4   8   3          3.45          2.51         1.29 o
  -3   8   3        160.39        160.75         3.67 o
  -2   8   3          1.65          0.13         1.21 o
  -1   8   3        144.42        127.50         3.91 o
   0   8   3         10.76          8.32         1.26 o
   1   8   3         15.59         12.93         1.34 o
   2   8   3          1.68          0.41         1.08 o
   3   8   3         78.62         80.13         3.17 o
   4   8   3         41.86         41.48         2.60 o
   5   8   3         91.93         91.05         4.84 o
   6   8   3          0.03         -0.62         1.44 o
   7   8   3          2.33          2.94         2.07 o
   8   8   3         19.50         14.00         2.86 o
   9   8   3         10.44         17.40         3.18 o
  -7   9   3          1.28          0.78         2.15 o
  -6   9   3        165.57        177.55         5.79 o
  -5   9   3         55.29         56.77         3.45 o
  -4   9   3          0.38         -0.23         1.30 o
  -3   9   3         11.53         12.81         1.61 o
  -2   9   3          4.87          5.32         1.54 o
  -1   9   3        126.55        121.09         7.88 o
   0   9   3         10.99         23.10         2.55 o
   1   9   3        124.90        120.15         4.92 o
   2   9   3          0.04          0.59         1.25 o
   3   9   3          4.12          3.39         1.44 o
   4   9   3         95.79         89.20         3.92 o
   5   9   3         66.10         71.61         3.78 o
   6   9   3          0.79          2.63         1.81 o
   7   9   3         47.25         53.95         4.76 o
  -4  10   3          9.05          8.18         3.68 o
  -3  10   3          1.92          0.87         2.32 o
  -2  10   3         33.77         46.61         3.14 o
  -1  10   3         33.30         31.85         3.52 o
   0  10   3          2.32         -0.19         1.98 o
   1  10   3          0.00          1.75         3.16 o
   2  10   3         27.20         23.85         3.40 o
   3  10   3          2.47          3.04         1.86 o
   4  10   3        117.10        134.35         6.87 o
 -14   0   4         25.46         17.84         4.58 o
 -12   0   4        274.82        303.45        15.68 o
 -10   0   4        468.48        471.41        11.78 o
  -8   0   4       1323.43       1234.09        19.59 o
  -6   0   4       5112.59       5309.63        50.58 o
  -4   0   4       1043.04       1126.30        10.82 o
  -2   0   4       6534.49       6438.43        48.91 o
   0   0   4      10230.17       9781.54       233.97 o
   2   0   4      39740.11      34253.27       659.22 o
   4   0   4        169.31        180.56         8.75 o
   6   0   4          2.68          1.46         1.82 o
   8   0   4       3935.64       3702.62        70.53 o
  10   0   4        234.77        215.13        10.21 o
  12   0   4         14.65         16.92         2.67 o
 -14   1   4         25.60         29.20         3.41 o
 -13   1   4          2.15          2.13         2.04 o
 -12   1   4          5.12          5.83         2.21 o
 -11   1   4         64.66         65.78         4.43 o
 -10   1   4        618.65        541.24        10.39 o
  -9   1   4         61.13         72.49         3.46 o
  -8   1   4       2224.59       2127.04        23.61 o
  -7   1   4         20.25         25.50         0.99 o
  -6   1   4        129.65        141.48         2.19 o
  -5   1   4        212.93        213.70         2.65 o
  -4   1   4        381.32        533.89         3.79 o
  -3   1   4       1373.43       1393.55         8.57 o
  -2   1   4       2537.51       2489.25        14.00 o
  -1   1   4        294.64        298.97         2.34 o
   0   1   4       4043.46       4314.30        24.08 o
   1   1   4       1889.21       2025.24        17.38 o
   2   1   4        837.00        887.55         7.53 o
   3   1   4         87.43         68.29         1.27 o
   4   1   4         34.06         66.87         2.15 o
   5   1   4        505.49        455.14         8.42 o
   6   1   4        116.23         99.15         3.39 o
   7   1   4        285.71        290.00         8.63 o
   8   1   4       1206.27       1211.26        19.96 o
   9   1   4          7.76         12.92         1.31 o
  10   1   4        130.56        109.43         4.63 o
  11   1   4         33.59         30.77         1.93 o
  12   1   4        497.47        487.70         8.93 o
  13   1   4          0.02          0.66         1.47 o
 -14   2   4         16.55         24.67         7.90 o
 -13   2   4        408.02        408.29        11.61 o
 -12   2   4         36.40         43.93         3.82 o
 -11   2   4        192.81        201.65         9.90 o
 -10   2   4         37.01         37.08         2.61 o
  -9   2   4         94.57         81.50         4.43 o
  -8   2   4          1.89          2.00         1.20 o
  -7   2   4        203.99        193.90         2.71 o
  -6   2   4        888.32        969.04         9.00 o
  -5   2   4        954.00        945.36         7.04 o
  -4   2   4         36.47         38.36         1.00 o
  -3   2   4       2030.64       2204.78        13.15 o
  -2   2   4       1316.85       1316.15         8.16 o
  -1   2   4       1316.56       1491.35         9.31 o
   0   2   4        103.94        105.17         1.02 o
   1   2   4        587.49        507.88         4.14 o
   2   2   4        168.48        191.35         2.29 o
   3   2   4        418.29        388.87         4.06 o
   4   2   4        444.14        434.38         4.38 o
   5   2   4        276.31        276.34         3.60 o
   6   2   4        107.79        114.49         2.77 o
   7   2   4        337.50        307.09         5.17 o
   8   2   4        735.28        651.72        10.95 o
   9   2   4        467.96        457.54         6.84 o
  10   2   4          2.77          1.76         0.96 o
  11   2   4         36.05         36.14         2.23 o
  12   2   4         10.82         10.36         1.55 o
  13   2   4         20.47         19.08         2.30 o
 -13   3   4         10.99          6.88         2.24 o
 -12   3   4          6.12          4.73         1.94 o
 -11   3   4         33.17         37.33         4.02 o
 -10   3   4         45.33         55.06         4.67 o
  -9   3   4        893.62        817.86        13.86 o
  -8   3   4         55.68         53.26         3.06 o
  -7   3   4        734.06        696.27         8.53 o
  -6   3   4        275.38        282.97         3.89 o
  -5   3   4         21.03         13.45         1.35 o
  -4   3   4          5.87          3.21         0.53 o
  -3   3   4       1204.39       1205.91         9.23 o
  -2   3   4         54.80         47.28         0.95 o
  -1   3   4        104.38        157.48         1.62 o
   0   3   4         11.28         15.72         0.67 o
   1   3   4        131.51        177.00         1.94 o
   2   3   4         25.74         20.27         0.77 o
   3   3   4        337.71        361.72         4.35 o
   4   3   4        208.90        224.31         3.05 o
   5   3   4          3.86          8.00         0.62 o
   6   3   4        285.57        293.73         3.51 o
   7   3   4         20.24         23.97         1.48 o
   8   3   4         66.63         68.45         2.73 o
   9   3   4          0.48          1.33         1.06 o
  10   3   4        125.88        137.67         4.43 o
  11   3   4        198.68        204.18         5.71 o
  12   3   4         73.47         81.63         4.30 o
  13   3   4         46.68         48.09         3.31 o
 -13   4   4         19.59         16.13         3.53 o
 -12   4   4        124.07        120.21         5.62 o
 -11   4   4         16.69          8.73         1.99 o
 -10   4   4         57.86         51.83         3.58 o
  -9   4   4         12.84         14.67         2.12 o
  -8   4   4          2.79          3.19         1.69 o
  -7   4   4         18.11         21.71         1.76 o
  -6   4   4          1.04          1.00         0.64 o
  -5   4   4        158.63        150.23         2.55 o
  -4   4   4        187.02        189.09         2.38 o
  -3   4   4         26.64         23.37         0.81 o
  -2   4   4        765.66        814.08         5.72 o
  -1   4   4        339.66        399.81         3.42 o
   0   4   4          0.24          2.63         0.32 o
   1   4   4        340.60        370.79         3.00 o
   2   4   4         45.26         40.74         1.04 o
   3   4   4        655.65        731.71         9.03 o
   4   4   4         15.94         18.77         1.47 o
   5   4   4          0.12         -0.19         0.56 o
   6   4   4        159.68        142.15         3.64 o
   7   4   4        353.95        354.44         6.22 o
   8   4   4         12.49         13.24         1.71 o
   9   4   4         76.28         71.94         3.53 o
  10   4   4         26.76         32.27         3.48 o
  11   4   4          4.67          6.28         2.47 o
  12   4   4         22.20         26.84         2.73 o
 -12   5   4         14.19         12.36         2.46 o
 -11   5   4         64.96         60.88         3.88 o
 -10   5   4         71.98         67.98         7.29 o
  -9   5   4          4.78          5.17         1.57 o
  -8   5   4          1.54          2.57         1.04 o
  -7   5   4          0.27          1.84         0.96 o
  -6   5   4        159.61        153.21         4.83 o
  -5   5   4        327.07        317.50         4.26 o
  -4   5   4       1217.83       1155.98         9.24 o
  -3   5   4       1021.46        960.43         6.99 o
  -2   5   4       1203.36       1282.44         8.73 o
  -1   5   4       1661.98       1717.12        10.45 o
   0   5   4          0.02          2.14         0.41 o
   1   5   4         63.49         72.46         1.41 o
   2   5   4          0.01          1.91         0.72 o
   3   5   4        806.34        806.49         8.01 o
   4   5   4        428.56        399.16         5.33 o
   5   5   4        677.00        678.15         9.81 o
   6   5   4        544.13        549.06        15.60 o
   7   5   4        447.95        443.32         8.42 o
   8   5   4        139.32        143.08         7.16 o
   9   5   4         11.49          6.31         1.80 o
  10   5   4         28.20         23.50         2.65 o
  11   5   4         16.16         17.36         2.46 o
  12   5   4         28.74         33.01         3.23 o
 -11   6   4         27.04         33.96         4.30 o
 -10   6   4         48.88         42.88         3.49 o
  -9   6   4         49.30         49.77         3.49 o
  -8   6   4         44.44         49.73         2.91 o
  -7   6   4        151.43        139.04         3.85 o
  -6   6   4        344.10        336.08         4.92 o
  -5   6   4        108.43        101.46         2.49 o
  -4   6   4          3.85          6.94         1.13 o
  -3   6   4         26.87         26.23         1.43 o
  -2   6   4       1575.03       1531.70        11.52 o
  -1   6   4        297.16        300.35         3.78 o
   0   6   4        196.40        170.42         2.27 o
   1   6   4        927.84        941.10         7.77 o
   2   6   4        182.08        158.21         3.38 o
   3   6   4        186.43        175.06         4.67 o
   4   6   4        120.11        108.88         3.43 o
   5   6   4         10.46         10.38         1.84 o
   6   6   4        357.96        343.90         7.14 o
   7   6   4        255.96        265.18        12.21 o
   8   6   4          2.13          2.52         1.72 o
   9   6   4          4.51          3.71         1.92 o
  10   6   4         58.99         57.14         3.95 o
  11   6   4         12.39         18.70         2.78 o
 -10   7   4         13.26         14.02         2.43 o
  -9   7   4         51.31         52.18         3.76 o
  -8   7   4         45.55         57.79         3.28 o
  -7   7   4         30.39         33.01         2.58 o
  -6   7   4          1.44          1.62         1.08 o
  -5   7   4        122.17        122.62         3.68 o
  -4   7   4         48.35         47.05         2.53 o
  -3   7   4         11.51         12.89         2.00 o
  -2   7   4        128.24        114.81         2.69 o
  -1   7   4        297.32        284.20         5.63 o
   0   7   4        516.77        526.38         6.30 o
   1   7   4          0.81         -0.46         0.65 o
   2   7   4         63.98         57.90         2.17 o
   3   7   4         17.00         19.66         1.41 o
   4   7   4        341.25        340.48         6.67 o
   5   7   4        271.00        270.50         6.92 o
   6   7   4        133.12        114.04         5.43 o
   7   7   4          0.43          0.27         1.60 o
   8   7   4          9.40         13.52         3.42 o
   9   7   4         58.45         64.29         5.03 o
  10   7   4          1.76          6.43         2.24 o
  -9   8   4          1.57          5.42         1.90 o
  -8   8   4        123.13        133.03         4.98 o
  -7   8   4         48.33         42.23         3.30 o
  -6   8   4        276.76        275.25         6.77 o
  -5   8   4         20.77         23.41         2.37 o
  -4   8   4         76.55         88.02         3.63 o
  -3   8   4          0.00          0.28         0.90 o
  -2   8   4        145.70        127.29         3.54 o
  -1   8   4        128.61        121.37         3.68 o
   0   8   4        282.39        284.66         5.35 o
   1   8   4         41.50         39.11         2.02 o
   2   8   4        488.01        469.90         7.60 o
   3   8   4          2.44          1.06         1.15 o
   4   8   4          1.80          1.55         1.28 o
   5   8   4          1.45          0.20         1.42 o
   6   8   4        116.44        117.79         5.89 o
   7   8   4          5.56          2.34         2.03 o
   8   8   4        214.19        257.15         9.32 o
  -7   9   4         11.39         12.13         2.32 o
  -6   9   4         62.78         59.94         3.70 o
  -5   9   4          1.05          0.60         1.69 o
  -4   9   4         36.67         43.72         4.04 o
  -3   9   4          0.54          1.21         1.23 o
  -2   9   4         21.76         27.85         2.49 o
  -1   9   4          3.96          4.88         1.81 o
   0   9   4        125.81        116.38         6.42 o
   1   9   4         22.15         19.60         3.16 o
   2   9   4          0.99          1.51         1.33 o
   3   9   4         24.27         22.21         2.72 o
   4   9   4         54.48         56.33         3.92 o
   5   9   4          7.57         10.47         2.02 o
   6   9   4         13.60         11.96         2.46 o
   7   9   4         14.08          9.99         4.03 o
  -4  10   4         13.40         21.12         4.46 o
  -3  10   4          0.59          0.64         1.93 o
  -2  10   4         80.81         81.91         4.03 o
  -1  10   4        310.22        311.79        10.16 o
   0  10   4         46.18         52.10         5.86 o
   1  10   4        174.59        193.38        10.24 o
   2  10   4         39.57         46.40         6.52 o
   3  10   4        162.47        171.30         5.85 o
   4  10   4         12.25         11.94         2.64 o
 -13   0   5         69.36         74.52         7.69 o
 -11   0   5          3.70          0.53         2.15 o
  -9   0   5        355.54        352.99         9.64 o
  -7   0   5       3073.51       3005.54        30.44 o
  -5   0   5          0.09          8.30         0.76 o
  -3   0   5       2560.42       2509.79        20.30 o
  -1   0   5       3500.00       3419.05        26.71 o
   1   0   5       8476.50       8563.66       208.60 o
   3   0   5       1334.96       1683.97        26.36 o
   5   0   5        711.82        656.21        22.25 o
   7   0   5        151.27        151.01        10.21 o
   9   0   5        314.35        307.62        11.99 o
  11   0   5        331.21        337.01        21.52 o
  13   0   5        508.08        536.82        14.78 o
 -14   1   5         60.72         60.51         6.32 o
 -13   1   5         54.25         69.67         4.45 o
 -12   1   5         83.17         99.55         5.69 o
 -11   1   5        281.47        284.53        12.04 o
 -10   1   5        208.33        197.02         8.03 o
  -9   1   5         55.43         54.06         3.13 o
  -8   1   5          0.09          0.21         0.88 o
  -7   1   5         26.53         28.22         1.12 o
  -6   1   5        713.47        691.36         7.08 o
  -5   1   5        827.54        793.28         6.39 o
  -4   1   5         62.52         52.87         0.88 o
  -3   1   5       1088.90       1113.15         6.98 o
  -2   1   5        181.94        196.38         2.00 o
  -1   1   5         11.26         12.54         0.49 o
   0   1   5       2922.94       3163.43        20.85 o
   1   1   5        786.29        802.29         6.43 o
   2   1   5        469.59        450.49         4.62 o
   3   1   5       2289.20       2446.68        21.03 o
   4   1   5          0.52          5.35         0.43 o
   5   1   5        498.92        523.97         9.35 o
   6   1   5          6.49          7.73         2.16 o
   7   1   5        203.58        167.67         6.27 o
   8   1   5        414.08        422.50        10.11 o
   9   1   5        249.12        215.85         4.81 o
  10   1   5         71.42         68.98         2.83 o
  11   1   5         27.48         24.86         2.20 o
  12   1   5         48.77         44.31         3.24 o
  13   1   5          0.00         -0.44         1.28 o
 -14   2   5          2.39         -0.39         2.21 o
 -13   2   5         67.48         76.10         5.50 o
 -12   2   5          4.88          2.10         1.71 o
 -11   2   5          0.16          2.62         1.94 o
 -10   2   5        405.69        425.45         8.37 o
  -9   2   5         33.75         27.17         2.22 o
  -8   2   5        728.55        692.91        11.74 o
  -7   2   5        977.69        934.98         8.68 o
  -6   2   5        306.78        326.04         3.76 o
  -5   2   5       1061.48       1140.64         8.84 o
  -4   2   5        954.76       1030.49         7.12 o
  -3   2   5       1346.63       1393.94         9.21 o
  -2   2   5       2070.46       2112.44        12.34 o
  -1   2   5         18.56         19.49         0.56 o
   0   2   5         10.56          8.92         0.36 o
   1   2   5        182.69        208.03         2.32 o
   2   2   5         26.20         33.86         1.56 o
   3   2   5       2308.72       2563.08        19.56 o
   4   2   5        800.39        720.99         7.12 o
   5   2   5         45.75         47.35         1.33 o
   6   2   5        211.22        192.65         3.65 o
   7   2   5        173.76        169.46         3.60 o
   8   2   5        371.61        363.80        10.85 o
   9   2   5         85.75         78.95         3.46 o
  10   2   5        121.63        109.12         4.18 o
  11   2   5         16.00         16.18         1.66 o
  12   2   5        221.96        226.31         5.79 o
  13   2   5          5.57          6.22         1.73 o
 -13   3   5        106.74        110.64         5.68 o
 -12   3   5        239.79        250.98         7.71 o
 -11   3   5         18.68         22.76         2.78 o
 -10   3   5         90.40         87.94         4.37 o
  -9   3   5         86.88         81.93         5.70 o
  -8   3   5          0.40         -0.19         0.95 o
  -7   3   5         65.34         51.60         2.08 o
  -6   3   5        901.98        880.30         7.55 o
  -5   3   5        305.33        291.80         4.16 o
  -4   3   5        202.16        205.81         2.32 o
  -3   3   5         18.59         24.23         0.81 o
  -2   3   5        932.55       1135.19         7.75 o
  -1   3   5         17.34         24.80         0.74 o
   0   3   5        877.15        829.15         5.27 o
   1   3   5         40.42         36.70         1.14 o
   2   3   5       1877.08       1847.90        14.63 o
   3   3   5          2.22          5.50         0.49 o
   4   3   5         57.87         77.65         1.78 o
   5   3   5          0.14          1.39         0.45 o
   6   3   5        153.20        158.63         3.60 o
   7   3   5         10.26          9.95         0.93 o
   8   3   5       1237.65       1163.53        30.42 o
   9   3   5         28.09         34.03         2.23 o
  10   3   5         38.43         38.35         2.46 o
  11   3   5          0.15          0.66         1.31 o
  12   3   5          4.50          6.80         1.81 o
  13   3   5          6.58          5.60         2.20 o
 -13   4   5          0.82          1.73         2.07 o
 -12   4   5          8.66          6.83         2.15 o
 -11   4   5         36.53         38.70         3.50 o
 -10   4   5         35.68         36.48         3.21 o
  -9   4   5        214.05        210.73         8.14 o
  -8   4   5         75.12         54.69         2.91 o
  -7   4   5        112.69        107.69         3.04 o
  -6   4   5          7.24          6.41         0.80 o
  -5   4   5          0.11         -0.32         0.35 o
  -4   4   5         57.73         66.25         1.19 o
  -3   4   5        115.66        101.96         1.82 o
  -2   4   5          0.71          1.08         0.40 o
  -1   4   5        165.10        194.88         2.52 o
   0   4   5        317.07        331.65         3.50 o
   1   4   5        235.18        250.16         2.44 o
   2   4   5         66.59         62.09         1.62 o
   3   4   5        500.65        542.35         7.34 o
   4   4   5         45.68         61.31         1.79 o
   5   4   5        395.36        381.06         9.80 o
   6   4   5          7.81          9.22         1.35 o
   7   4   5         35.82         44.95         3.07 o
   8   4   5         22.12         20.34         1.79 o
   9   4   5        168.07        162.02         5.13 o
  10   4   5          8.83          7.23         1.87 o
  11   4   5        104.00        107.17         4.46 o
  12   4   5         10.37         10.92         2.73 o
 -12   5   5         41.31         46.59         4.09 o
 -11   5   5         13.17         11.60         2.36 o
 -10   5   5          6.95          7.46         2.11 o
  -9   5   5          0.00          1.27         1.44 o
  -8   5   5        268.87        261.87         5.94 o
  -7   5   5         72.74         71.90         2.52 o
  -6   5   5          8.91          9.30         0.97 o
  -5   5   5         15.02         14.09         0.86 o
  -4   5   5         33.18         34.27         1.32 o
  -3   5   5         17.07         16.98         1.27 o
  -2   5   5         32.09         33.91         1.03 o
  -1   5   5         63.08         74.83         2.90 o
   0   5   5         62.55         57.51         1.19 o
   1   5   5        511.79        495.89         4.14 o
   2   5   5        273.61        243.08         3.14 o
   3   5   5          0.10          1.16         0.64 o
   4   5   5        747.69        752.76         9.05 o
   5   5   5          0.08         -0.31         0.83 o
   6   5   5        169.50        158.43         4.96 o
   7   5   5        234.47        216.43         6.54 o
   8   5   5         41.92         44.86         3.16 o
   9   5   5         18.77         21.32         2.43 o
  10   5   5         33.55         35.41         3.00 o
  11   5   5          0.52          1.92         1.60 o
 -11   6   5          1.22          1.25         1.79 o
 -10   6   5        147.49        153.74         5.78 o
  -9   6   5          0.18          0.70         1.44 o
  -8   6   5         34.90         40.32         2.78 o
  -7   6   5        169.32        167.99         3.91 o
  -6   6   5         39.64         44.36         1.77 o
  -5   6   5         17.50         19.13         1.13 o
  -4   6   5        529.13        497.24         8.67 o
  -3   6   5        407.85        387.77         4.70 o
  -2   6   5        876.43        846.52         7.63 o
  -1   6   5       1166.28       1189.53         8.56 o
   0   6   5        377.34        379.50         4.16 o
   1   6   5          0.29          0.97         0.51 o
   2   6   5         12.42         15.81         1.17 o
   3   6   5         35.84         42.09         3.18 o
   4   6   5        457.50        448.23         7.30 o
   5   6   5         41.48         40.25         2.41 o
   6   6   5        518.93        513.90         9.31 o
   7   6   5         70.75         73.46         6.32 o
   8   6   5         23.15         24.31         3.53 o
   9   6   5         14.77         16.86         2.90 o
  10   6   5         24.46         23.56         3.07 o
  11   6   5          9.64         13.50         2.63 o
 -10   7   5          1.14          1.95         1.77 o
  -9   7   5        118.26        132.69         4.85 o
  -8   7   5         38.38         42.37         2.95 o
  -7   7   5        167.40        163.87         4.53 o
  -6   7   5         56.29         65.15         3.57 o
  -5   7   5        284.89        272.20         5.33 o
  -4   7   5         62.71         64.04         2.56 o
  -3   7   5          1.25          0.64         0.91 o
  -2   7   5         72.33         74.79         2.34 o
  -1   7   5        141.58        140.67         3.18 o
   0   7   5          2.09          0.43         0.79 o
   1   7   5        534.86        493.38         5.97 o
   2   7   5        150.17        141.90         3.28 o
   3   7   5        821.01        793.75         9.19 o
   4   7   5         89.23         88.19         4.73 o
   5   7   5        114.34        117.11         8.84 o
   6   7   5         29.37         33.19         3.42 o
   7   7   5          7.10          3.02         1.81 o
   8   7   5          3.22          4.88         2.11 o
   9   7   5        144.18        142.80         6.56 o
  10   7   5         11.06          4.74         5.84 o
  -9   8   5        163.18        173.49         8.90 o
  -8   8   5          2.24          0.35         2.15 o
  -7   8   5        527.32        524.24        10.15 o
  -6   8   5         30.78         32.12         2.78 o
  -5   8   5         45.81         54.31         3.40 o
  -4   8   5          0.35          0.62         1.04 o
  -3   8   5        184.11        201.62         6.79 o
  -2   8   5          1.66          2.55         1.38 o
  -1   8   5       1031.77        985.37        13.70 o
   0   8   5         25.65         21.72         2.64 o
   1   8   5          0.07          1.62         1.14 o
   2   8   5          6.62          5.42         1.64 o
   3   8   5         28.98         37.62         2.40 o
   4   8   5          0.00          0.11         1.24 o
   5   8   5        125.03        133.17         5.37 o
   6   8   5         15.98         18.19         2.95 o
   7   8   5        140.94        138.59         7.27 o
   8   8   5         16.49         15.70         3.07 o
  -7   9   5         14.90         15.95         2.61 o
  -6   9   5         36.29         33.74         3.38 o
  -5   9   5          4.98          2.46         1.81 o
  -4   9   5        139.58        149.46         6.28 o
  -3   9   5          2.55          4.71         1.60 o
  -2   9   5        102.38        100.40         4.68 o
  -1   9   5         40.99         35.51         3.04 o
   0   9   5         13.23          9.91         1.76 o
   1   9   5         62.68         67.26         4.18 o
   2   9   5          9.12          3.26         1.58 o
   3   9   5         20.87         20.14         2.27 o
   4   9   5          4.46          2.29         1.85 o
   5   9   5          5.15          5.66         1.74 o
   6   9   5          6.51          7.03         2.08 o
  -4  10   5         26.73         23.18         8.75 o
  -3  10   5          0.84          0.62         2.36 o
  -2  10   5        136.18        146.24         5.20 o
  -1  10   5         43.80         38.10         3.68 o
   0  10   5         62.75         62.56        13.13 o
   1  10   5          6.60         14.55         3.94 o
   2  10   5          2.98          8.55         5.65 o
   3  10   5          5.69          8.39         2.84 o
 -14   0   6         45.61         56.40        12.95 o
 -12   0   6        279.85        281.08        30.82 o
 -10   0   6          2.34          0.57         2.02 o
  -8   0   6         91.95         77.74         2.99 o
  -6   0   6        448.30        387.89         6.04 o
  -4   0   6       1254.37       1288.81        11.46 o
  -2   0   6       1634.95       1688.19        14.24 o
   0   0   6       3187.17       3478.18        26.90 o
   2   0   6       6309.48       6846.80        75.32 o
   4   0   6       2758.84       2915.81        53.26 o
   6   0   6         40.89         53.26         5.47 o
   8   0   6         38.96         46.04         4.88 o
  10   0   6        453.26        470.21        16.25 o
  12   0   6         34.03         45.08         6.32 o
 -14   1   6         72.08         77.78         5.16 o
 -13   1   6          9.79          5.63         2.00 o
 -12   1   6         14.16         18.21         2.73 o
 -11   1   6         31.30         32.99         3.07 o
 -10   1   6        274.07        241.57         7.12 o
  -9   1   6         17.84         20.00         2.23 o
  -8   1   6        322.88        310.04         5.08 o
  -7   1   6         14.72         12.67         0.92 o
  -6   1   6       1098.40       1081.63         8.83 o
  -5   1   6         56.40         54.18         1.16 o
  -4   1   6        512.07        606.76         4.62 o
  -3   1   6       1598.63       1619.20         9.84 o
  -2   1   6        845.34       1024.87         6.95 o
  -1   1   6        431.50        427.07         3.20 o
   0   1   6          0.05          3.93         0.36 o
   1   1   6        661.73        619.92         5.34 o
   2   1   6         49.41         42.94         1.67 o
   3   1   6          3.69          4.21         0.46 o
   4   1   6         78.51         88.65         2.41 o
   5   1   6        926.31        889.70        10.39 o
   6   1   6         27.79         31.49         2.68 o
   7   1   6        326.45        296.14         8.66 o
   8   1   6        355.38        344.09         8.89 o
   9   1   6         62.27         60.13         7.21 o
  10   1   6         99.76         99.79         5.09 o
  11   1   6         76.77         84.06         3.51 o
  12   1   6        133.02        131.58         5.01 o
  13   1   6         14.33          9.67         2.71 o
 -14   2   6          0.30          0.11         2.37 o
 -13   2   6        217.29        247.47         9.35 o
 -12   2   6          2.20          0.59         1.63 o
 -11   2   6        334.61        308.83        10.53 o
 -10   2   6         41.45         39.37         3.21 o
  -9   2   6         64.70         73.42         3.81 o
  -8   2   6        914.18        890.95        12.60 o
  -7   2   6        422.38        408.69         5.42 o
  -6   2   6        179.18        210.45         2.76 o
  -5   2   6         14.93          6.79         0.54 o
  -4   2   6         28.81         27.73         1.04 o
  -3   2   6        447.96        477.72         3.99 o
  -2   2   6       1633.46       1587.62         9.70 o
  -1   2   6         60.25         84.47         1.73 o
   0   2   6          4.75          0.33         0.30 o
   1   2   6       1601.76       1642.56        12.66 o
   2   2   6       1414.09       1495.23        13.10 o
   3   2   6          3.63         18.09         0.95 o
   4   2   6        704.67        796.50         8.20 o
   5   2   6         86.13         92.41         1.72 o
   6   2   6         10.66         11.97         1.32 o
   7   2   6       1788.19       1683.90        22.08 o
   8   2   6        607.28        592.89        17.89 o
   9   2   6        211.91        190.64         5.25 o
  10   2   6          4.18          2.38         1.43 o
  11   2   6         39.19         34.76         2.99 o
  12   2   6          5.11          4.47         1.69 o
  13   2   6          0.09          1.46         1.37 o
 -13   3   6          5.84          6.39         2.46 o
 -12   3   6          8.01         11.06         2.40 o
 -11   3   6          0.01          1.06         1.54 o
 -10   3   6        498.54        477.95        10.37 o
  -9   3   6         14.65         14.16         2.12 o
  -8   3   6        556.29        521.93         8.93 o
  -7   3   6        357.25        335.88         5.13 o
  -6   3   6        380.55        388.86         4.53 o
  -5   3   6        181.83        194.01         3.96 o
  -4   3   6         96.60         89.52         2.03 o
  -3   3   6        849.90        910.29         7.62 o
  -2   3   6        340.99        335.56         3.07 o
  -1   3   6        227.20        246.74         2.29 o
   0   3   6        403.85        442.16         3.87 o
   1   3   6        617.68        651.69         5.27 o
   2   3   6        397.06        382.05         4.08 o
   3   3   6        455.19        456.49         4.79 o
   4   3   6         34.53         33.68         1.15 o
   5   3   6        162.65        140.68         2.32 o
   6   3   6        297.96        300.62         6.45 o
   7   3   6         63.66         68.93         5.91 o
   8   3   6          0.02          0.77         0.99 o
   9   3   6         11.95         13.51         1.64 o
  10   3   6         44.77         45.25         2.67 o
  11   3   6        163.17        159.86         4.86 o
  12   3   6         94.55         94.02         4.01 o
 -13   4   6         19.61         18.33         3.08 o
 -12   4   6        136.67        155.63         8.27 o
 -11   4   6         19.96         23.24         2.98 o
 -10   4   6        293.58        284.62         7.93 o
  -9   4   6         55.67         42.26         3.29 o
  -8   4   6        148.30        149.55         4.57 o
  -7   4   6         32.59         26.16         1.63 o
  -6   4   6        439.82        434.98         5.81 o
  -5   4   6         68.37         80.60         2.09 o
  -4   4   6        309.58        292.35         3.07 o
  -3   4   6          2.55          4.11         0.49 o
  -2   4   6         62.43         63.37         1.78 o
  -1   4   6       1017.91       1084.09         7.03 o
   0   4   6        183.99        161.40         1.67 o
   1   4   6        195.68        235.00         2.92 o
   2   4   6        914.01        847.61         8.59 o
   3   4   6         48.64         61.39         1.66 o
   4   4   6        154.08        140.67         3.89 o
   5   4   6         26.20         18.62         1.73 o
   6   4   6         42.19         37.12         2.89 o
   7   4   6        114.21        103.01         5.13 o
   8   4   6        667.63        653.90        14.21 o
   9   4   6         63.08         69.37         3.47 o
  10   4   6         35.21         38.33         2.82 o
  11   4   6          7.15          9.79         1.89 o
  12   4   6         25.11         29.50         4.15 o
 -12   5   6          0.39          0.24         1.85 o
 -11   5   6         66.37         65.12         7.06 o
 -10   5   6        194.99        192.92         6.78 o
  -9   5   6        473.44        465.98        10.44 o
  -8   5   6         13.22         16.78         2.05 o
  -7   5   6         57.59         57.71         2.50 o
  -6   5   6        214.36        242.28         3.96 o
  -5   5   6        119.08        106.69         2.26 o
  -4   5   6       1202.18       1142.14         9.73 o
  -3   5   6       1573.17       1500.71        10.20 o
  -2   5   6       1094.24        988.70         7.00 o
  -1   5   6        452.57        430.76         3.83 o
   0   5   6        737.42        720.75         5.78 o
   1   5   6        519.99        552.82         5.96 o
   2   5   6         16.67         19.76         1.46 o
   3   5   6         20.68         25.21         1.51 o
   4   5   6        439.45        419.15         7.68 o
   5   5   6        146.25        137.32         5.66 o
   6   5   6        231.33        218.74         5.92 o
   7   5   6         79.60         82.32         4.88 o
   8   5   6        481.90        488.70        30.80 o
   9   5   6         48.32         47.99         4.41 o
  10   5   6          1.67          0.46         1.42 o
  11   5   6         13.82         12.24         2.26 o
 -11   6   6          6.55          5.65         2.12 o
 -10   6   6         82.52         81.57         5.18 o
  -9   6   6          0.24          1.20         1.38 o
  -8   6   6          2.12         -0.11         1.21 o
  -7   6   6        157.58        145.86         3.99 o
  -6   6   6         14.12         16.21         1.53 o
  -5   6   6        190.99        189.89         3.40 o
  -4   6   6        346.80        340.74         5.94 o
  -3   6   6         28.29         31.09         1.37 o
  -2   6   6         14.62         14.84         0.97 o
  -1   6   6          6.18          5.19         0.68 o
   0   6   6          1.63         19.42         5.84 o
   1   6   6        472.15        456.13         6.00 o
   2   6   6          3.45          4.63         0.80 o
   3   6   6        599.04        596.12         8.28 o
   4   6   6         75.02         70.25         2.85 o
   5   6   6        136.89        136.66         8.04 o
   6   6   6        213.30        208.75         5.42 o
   7   6   6         32.88         42.74         3.63 o
   8   6   6        572.83        534.82        12.25 o
   9   6   6        140.36        144.11         6.16 o
  10   6   6         24.40         23.14         3.32 o
 -10   7   6         20.46         19.36         2.86 o
  -9   7   6        140.53        136.43         6.19 o
  -8   7   6        182.15        183.93         5.50 o
  -7   7   6        100.73        102.34         3.73 o
  -6   7   6        244.33        232.57         5.30 o
  -5   7   6          4.04          3.13         1.04 o
  -4   7   6         15.85         18.54         1.74 o
  -3   7   6          0.34          0.28         0.94 o
  -2   7   6        295.20        287.47         4.71 o
  -1   7   6         57.12         55.06         2.17 o
   0   7   6         46.83         46.94         1.89 o
   1   7   6         45.83         48.96         2.42 o
   2   7   6         11.85         12.06         1.34 o
   3   7   6          3.07          3.65         1.19 o
   4   7   6         29.61         28.60         3.15 o
   5   7   6         32.31         27.71         3.18 o
   6   7   6        306.59        289.82         8.71 o
   7   7   6         36.41         36.68         3.61 o
   8   7   6         43.65         45.86         8.21 o
   9   7   6         36.73         40.94         4.74 o
  -9   8   6          6.41          7.54         2.23 o
  -8   8   6         21.83         28.02         3.05 o
  -7   8   6          9.58         16.00         2.24 o
  -6   8   6         12.85         14.41         2.12 o
  -5   8   6         76.14         78.75         3.75 o
  -4   8   6        229.97        225.95         5.92 o
  -3   8   6          0.27         -0.21         1.40 o
  -2   8   6        196.99        190.88         6.01 o
  -1   8   6          0.92          0.47         1.11 o
   0   8   6          0.37          1.77         1.02 o
   1   8   6          2.47          3.62         1.26 o
   2   8   6         83.46         80.20         3.26 o
   3   8   6          7.42          6.57         1.69 o
   4   8   6        218.48        198.22         5.49 o
   5   8   6          0.09         -0.22         1.22 o
   6   8   6          0.26         -0.04         1.77 o
   7   8   6         25.10         28.96         3.66 o
   8   8   6         20.70         30.10         5.69 o
  -7   9   6          8.51          8.26         3.29 o
  -6   9   6          1.51          5.24         2.38 o
  -5   9   6          4.15          6.03         1.81 o
  -4   9   6          7.43          8.05         2.58 o
  -3   9   6          8.46         13.84         2.12 o
  -2   9   6        132.46        131.20         4.75 o
  -1   9   6        158.08        138.96         5.41 o
   0   9   6          0.03         -1.24         1.90 o
   1   9   6         17.25         13.81         2.39 o
   2   9   6          9.83         12.28         2.17 o
   3   9   6          3.41          4.38         1.63 o
   4   9   6          0.07          0.00         1.38 o
   5   9   6         29.30         33.34         2.94 o
   6   9   6         20.65         27.17         3.12 o
  -3  10   6         19.10         24.85         2.90 o
  -2  10   6         43.73         37.41         3.37 o
  -1  10   6          0.12          0.02         3.10 o
   0  10   6          0.50         -0.16         2.63 o
   1  10   6         82.65         80.98        12.40 o
   2  10   6          1.60          2.55         2.63 o
 -13   0   7         11.01          8.71         4.19 o
 -11   0   7          0.57          1.62         2.54 o
  -9   0   7         92.82         99.42         7.52 o
  -7   0   7        569.86        550.28         8.58 o
  -5   0   7        261.00        282.12         3.90 o
  -3   0   7        219.75        161.30         2.54 o
  -1   0   7       5015.11       5100.73        39.93 o
   1   0   7        510.49        660.76         7.63 o
   3   0   7       6750.69       7698.43        98.98 o
   5   0   7        431.92        446.89        11.99 o
   7   0   7        608.92        631.75        18.24 o
   9   0   7         72.20         75.52         5.05 o
  11   0   7        204.11        225.00        16.58 o
 -14   1   7          4.17          2.30         2.22 o
 -13   1   7          8.94          5.12         2.17 o
 -12   1   7         59.44         63.07         5.88 o
 -11   1   7        110.13        110.10         4.53 o
 -10   1   7         43.37         49.84         3.12 o
  -9   1   7        363.86        337.85         8.70 o
  -8   1   7         18.03         20.71         1.34 o
  -7   1   7        719.84        643.04         7.16 o
  -6   1   7         26.22         23.58         0.79 o
  -5   1   7         70.35         65.27         1.16 o
  -4   1   7         39.25         37.92         0.94 o
  -3   1   7        311.30        321.16         2.90 o
  -2   1   7          6.72          6.62         0.44 o
  -1   1   7       2022.77       2259.26        13.15 o
   0   1   7        566.06        575.57         3.99 o
   1   1   7        422.10        451.60         4.00 o
   2   1   7        998.14        926.51         9.06 o
   3   1   7       1951.10       1867.86        18.52 o
   4   1   7         74.29         59.85         1.35 o
   5   1   7          9.32          9.11         0.81 o
   6   1   7         36.53         32.30         1.35 o
   7   1   7         57.14         61.63         3.46 o
   8   1   7         28.01         27.36         2.55 o
   9   1   7        125.41        134.75         5.14 o
  10   1   7         43.26         52.87         5.58 o
  11   1   7         30.26         26.79         3.16 o
  12   1   7         60.15         70.26         3.71 o
  13   1   7         61.19         67.22         4.68 o
 -13   2   7          4.49          3.95         2.42 o
 -12   2   7         24.36         22.75         2.98 o
 -11   2   7         22.79         23.04         2.82 o
 -10   2   7         36.41         39.67         3.58 o
  -9   2   7        243.56        231.63         6.57 o
  -8   2   7        161.01        164.11         4.67 o
  -7   2   7         98.47         97.65         2.60 o
  -6   2   7        971.60        950.39         8.09 o
  -5   2   7         15.32         13.52         0.66 o
  -4   2   7         82.89         85.17         1.53 o
  -3   2   7       3226.93       3606.82        21.61 o
  -2   2   7       1288.40       1335.74         8.50 o
  -1   2   7        338.82        361.28         3.40 o
   0   2   7        524.43        525.48         4.01 o
   1   2   7        344.20        376.90         3.71 o
   2   2   7         28.81         33.70         0.98 o
   3   2   7        227.56        283.38         3.70 o
   4   2   7        476.06        472.47         5.18 o
   5   2   7         10.13         20.06         0.89 o
   6   2   7        408.63        394.86         5.25 o
   7   2   7        148.75        156.63         7.32 o
   8   2   7        252.57        251.10         6.77 o
   9   2   7        220.01        204.92         7.40 o
  10   2   7          1.22          5.37         1.65 o
  11   2   7         33.86         38.72         3.22 o
  12   2   7        112.36        115.99         8.69 o
 -13   3   7         65.70         76.32         5.02 o
 -12   3   7        195.85        203.95         7.25 o
 -11   3   7        267.54        262.40         7.84 o
 -10   3   7         14.57         14.11         2.30 o
  -9   3   7        213.88        201.26         6.20 o
  -8   3   7        161.22        122.79         5.19 o
  -7   3   7          1.88          1.34         0.77 o
  -6   3   7          2.17          5.03         1.02 o
  -5   3   7        324.77        316.84         3.52 o
  -4   3   7         11.85          3.01         0.45 o
  -3   3   7        928.80        875.38         6.38 o
  -2   3   7         21.04         12.05         0.61 o
  -1   3   7        684.87        694.64         4.99 o
   0   3   7          8.10         11.76         0.58 o
   1   3   7         33.22         35.44         1.17 o
   2   3   7        216.46        227.13         3.03 o
   3   3   7        140.98        167.92         2.62 o
   4   3   7        666.46        713.88         9.64 o
   5   3   7         39.31         40.61         2.15 o
   6   3   7        393.72        360.22         9.50 o
   7   3   7        196.66        200.71         6.83 o
   8   3   7         27.07         22.20         1.86 o
   9   3   7         24.85         24.27         2.02 o
  10   3   7         56.59         58.24         2.81 o
  11   3   7         98.74        105.19         5.68 o
  12   3   7         15.01         22.13         3.95 o
 -13   4   7         48.07         51.68         4.49 o
 -12   4   7         35.91         46.28         4.14 o
 -11   4   7         30.02         27.27         3.17 o
 -10   4   7        222.36        201.81         6.76 o
  -9   4   7        437.52        413.72         9.50 o
  -8   4   7        184.63        193.68         4.44 o
  -7   4   7       1002.85       1000.58        10.34 o
  -6   4   7        202.29        175.96         3.66 o
  -5   4   7          1.87          2.34         0.66 o
  -4   4   7         26.94         26.39         1.11 o
  -3   4   7        967.87        970.52         7.54 o
  -2   4   7        140.40        141.30         1.91 o
  -1   4   7        606.45        652.56         5.72 o
   0   4   7         75.66         72.68         1.40 o
   1   4   7        799.77        808.05         7.35 o
   2   4   7        218.14        250.85         4.13 o
   3   4   7         13.90         18.96         1.28 o
   4   4   7         28.33         34.92         2.42 o
   5   4   7        386.08        356.67         9.97 o
   6   4   7         20.42         26.00         2.27 o
   7   4   7       1359.56       1317.18        29.33 o
   8   4   7         12.04         11.96         1.71 o
   9   4   7         82.59         92.65         4.16 o
  10   4   7         10.88         13.41         2.23 o
  11   4   7         81.14         82.02         4.09 o
  12   4   7          2.60          0.00         5.11 o
 -12   5   7         79.27         95.48         5.49 o
 -11   5   7         94.97        106.32         5.54 o
 -10   5   7         91.11         88.31         4.87 o
  -9   5   7         60.35         53.33         3.36 o
  -8   5   7         10.56          9.66         1.46 o
  -7   5   7         59.25         61.02         2.23 o
  -6   5   7        628.92        619.49         7.53 o
  -5   5   7          0.58          1.62         0.72 o
  -4   5   7         70.30         79.36         1.89 o
  -3   5   7         22.23         30.12         1.15 o
  -2   5   7         93.91        111.90         1.89 o
  -1   5   7          9.53         15.71         1.47 o
   0   5   7          5.47          3.40         0.52 o
   1   5   7       1036.99        966.42         9.00 o
   2   5   7        320.61        303.99         4.40 o
   3   5   7        230.51        211.62         5.20 o
   4   5   7         39.34         30.83         1.96 o
   5   5   7         49.81         47.88         2.96 o
   6   5   7        149.67        140.93         4.86 o
   7   5   7        429.15        424.50        13.43 o
   8   5   7        650.41        655.44        31.75 o
   9   5   7         86.82         96.17         4.77 o
  10   5   7         81.01         95.38         8.42 o
  11   5   7         89.64        106.25         5.25 o
 -11   6   7          6.38          5.71         2.05 o
 -10   6   7         63.92         63.51         4.62 o
  -9   6   7         18.04         20.70         2.34 o
  -8   6   7        359.11        347.85         6.77 o
  -7   6   7        210.67        215.58         4.85 o
  -6   6   7          9.58         10.85         1.37 o
  -5   6   7          2.33          2.98         0.86 o
  -4   6   7         82.55         82.37         3.25 o
  -3   6   7        695.67        681.23         7.10 o
  -2   6   7        819.55        801.43         6.88 o
  -1   6   7        396.47        427.98         5.07 o
   0   6   7        161.12        156.06         2.72 o
   1   6   7         29.35         36.13         1.79 o
   2   6   7         24.33         22.41         1.39 o
   3   6   7         17.50         16.17         1.37 o
   4   6   7         47.96         47.71         2.47 o
   5   6   7         33.99         28.20         2.89 o
   6   6   7         75.74         73.97         6.16 o
   7   6   7        288.48        274.33        12.64 o
   8   6   7        154.44        165.75        12.27 o
   9   6   7        102.29         94.27         5.94 o
  10   6   7          0.08         -0.11         1.74 o
 -10   7   7        114.26        128.23         5.12 o
  -9   7   7         42.62         53.19         3.48 o
  -8   7   7          2.93          4.20         1.47 o
  -7   7   7        133.15        153.35         5.31 o
  -6   7   7         20.94         26.19         3.00 o
  -5   7   7        626.99        604.68        10.48 o
  -4   7   7        153.92        153.70         3.95 o
  -3   7   7        211.38        202.66         4.76 o
  -2   7   7         19.09         22.49         1.87 o
  -1   7   7        132.65        126.37         5.01 o
   0   7   7          0.62         16.00         1.39 o
   1   7   7         69.24         60.04         2.91 o
   2   7   7          3.84          2.68         0.88 o
   3   7   7        641.27        613.33         9.39 o
   4   7   7         16.81         18.14         2.56 o
   5   7   7         74.93         74.83         4.19 o
   6   7   7          0.64          0.22         1.44 o
   7   7   7         70.30         67.44         3.83 o
   8   7   7         23.11         27.16         4.58 o
   9   7   7         66.22         70.97         4.97 o
  -8   8   7         14.33         14.77         2.35 o
  -7   8   7         32.63         37.17         2.89 o
  -6   8   7          0.74          1.48         1.52 o
  -5   8   7         34.59         38.31         3.53 o
  -4   8   7          3.42          4.12         1.28 o
  -3   8   7         66.21         70.54         4.38 o
  -2   8   7         11.35          9.08         1.71 o
  -1   8   7         18.42         22.35         1.94 o
   0   8   7         22.78         20.01         2.72 o
   1   8   7          4.35          4.30         1.49 o
   2   8   7         21.32         22.59         2.38 o
   3   8   7         21.86         20.78         2.25 o
   4   8   7          1.59          1.94         1.39 o
   5   8   7         10.31         14.03         2.32 o
   6   8   7         17.51         14.53         2.93 o
   7   8   7         63.93         60.31         4.94 o
  -6   9   7         87.28         86.54         8.83 o
  -5   9   7         94.07        103.80         5.52 o
  -4   9   7        166.11        175.25         5.44 o
  -3   9   7         52.11         49.85         3.17 o
  -2   9   7        128.05        118.17         4.53 o
  -1   9   7          0.04          0.92         1.55 o
   0   9   7         25.64         27.55         3.07 o
   1   9   7          0.02          0.52         1.72 o
   2   9   7         93.17         94.70         5.45 o
   3   9   7        140.09        139.28         5.48 o
   4   9   7          0.04         -0.52         1.39 o
   5   9   7          1.96          2.13         1.58 o
  -2  10   7         30.46         27.28         3.09 o
  -1  10   7         49.48         50.96         7.27 o
   0  10   7         50.83         58.73        11.31 o
   1  10   7          9.88         16.15         3.98 o
 -14   0   8         39.97         35.02        10.58 o
 -12   0   8         14.99         14.46         4.18 o
 -10   0   8         17.93         19.24         4.25 o
  -8   0   8       5277.09       4979.55        56.49 o
  -6   0   8        260.86        254.45         4.98 o
  -4   0   8        614.42        586.17         8.47 o
  -2   0   8       1329.38       1385.50        12.43 o
   0   0   8       1632.80       1570.89        16.06 o
   2   0   8       6078.16       6281.45        62.18 o
   4   0   8       8052.86       8261.75       111.45 o
   6   0   8        105.74         88.00         7.48 o
   8   0   8        295.08        309.35        11.34 o
  10   0   8        246.18        263.14         9.73 o
 -13   1   8         11.05         10.96         2.66 o
 -12   1   8         22.30         24.47         3.14 o
 -11   1   8          0.21         -0.66         1.35 o
 -10   1   8         68.99         69.87         3.65 o
  -9   1   8        162.23        159.67         4.40 o
  -8   1   8        122.32        112.61         2.66 o
  -7   1   8         82.71         84.90         2.28 o
  -6   1   8        895.39        826.34         6.84 o
  -5   1   8        117.17        102.41         1.67 o
  -4   1   8        281.40        251.20         2.61 o
  -3   1   8        625.94        677.56         5.20 o
  -2   1   8        192.82        205.40         2.66 o
  -1   1   8       1884.33       2037.40        12.39 o
   0   1   8        845.36        873.76         6.20 o
   1   1   8        827.12        864.17         7.04 o
   2   1   8       2302.69       2481.26        19.04 o
   3   1   8        201.42        213.76         4.07 o
   4   1   8         32.26         23.10         1.08 o
   5   1   8        329.38        335.39         4.14 o
   6   1   8        672.14        612.37         8.16 o
   7   1   8        604.54        615.16         8.38 o
   8   1   8          2.26          3.10         1.37 o
   9   1   8        125.05        121.36         5.14 o
  10   1   8        187.57        182.31         7.24 o
  11   1   8          2.58          4.66         1.52 o
  12   1   8         64.18         57.52         4.27 o
 -13   2   8        112.94        128.69         7.30 o
 -12   2   8         26.85         28.43         3.80 o
 -11   2   8        311.72        317.66         8.73 o
 -10   2   8          0.98          1.18         1.52 o
  -9   2   8         16.44         19.53         2.06 o
  -8   2   8        537.97        507.59         7.03 o
  -7   2   8          2.53          5.30         0.93 o
  -6   2   8        464.97        407.39         4.48 o
  -5   2   8        377.36        364.10         3.67 o
  -4   2   8          0.83          0.55         0.36 o
  -3   2   8          8.31          3.87         0.46 o
  -2   2   8        486.46        512.98         4.11 o
  -1   2   8        544.27        614.57         4.56 o
   0   2   8          7.88         10.57         0.48 o
   1   2   8        166.82        173.94         2.55 o
   2   2   8        349.80        401.30         4.83 o
   3   2   8       1547.65       1598.39        15.10 o
   4   2   8          0.57          3.44         0.71 o
   5   2   8         67.67         77.31         2.01 o
   6   2   8        401.45        368.87         6.45 o
   7   2   8         50.84         53.36         1.91 o
   8   2   8         33.62         32.91         2.95 o
   9   2   8        512.78        511.95        12.95 o
  10   2   8          3.34          3.58         1.58 o
  11   2   8        193.35        215.10        10.48 o
  12   2   8          2.50          4.69         2.37 o
 -13   3   8         12.98          8.88         2.80 o
 -12   3   8          2.69          5.12         2.12 o
 -11   3   8          1.72         -0.99         1.57 o
 -10   3   8          2.61          4.30         2.16 o
  -9   3   8         39.07         37.11         2.66 o
  -8   3   8        305.50        279.54         5.84 o
  -7   3   8        833.17        769.47         9.25 o
  -6   3   8         71.79         74.44         2.04 o
  -5   3   8         22.27         27.21         1.09 o
  -4   3   8        194.63        207.08         2.62 o
  -3   3   8        182.48        160.57         3.12 o
  -2   3   8          0.10          0.73         0.34 o
  -1   3   8       1965.85       1964.92        11.81 o
   0   3   8          0.21          1.37         0.34 o
   1   3   8        351.48        324.58         6.06 o
   2   3   8        162.98        168.06         2.96 o
   3   3   8        558.72        608.39         8.32 o
   4   3   8        135.98        155.58         4.74 o
   5   3   8        187.10        196.35         5.39 o
   6   3   8         10.73          9.26         1.27 o
   7   3   8        347.95        339.76        13.21 o
   8   3   8        218.24        225.30         6.83 o
   9   3   8         22.75         26.19         3.71 o
  10   3   8          0.64          1.89         1.21 o
  11   3   8         10.64         10.41         1.60 o
  12   3   8         37.70         34.86         2.61 o
 -12   4   8         99.13         91.16         6.02 o
 -11   4   8         16.87         17.95         3.33 o
 -10   4   8        126.07        129.65         5.77 o
  -9   4   8        188.85        146.76         4.97 o
  -8   4   8        490.67        444.67         7.25 o
  -7   4   8          0.41          2.83         0.83 o
  -6   4   8         59.40         56.82         2.26 o
  -5   4   8         13.01         18.02         1.22 o
  -4   4   8        335.05        350.80         4.06 o
  -3   4   8         63.08         82.99         1.67 o
  -2   4   8        672.10        669.57         5.44 o
  -1   4   8          4.99          1.95         0.40 o
   0   4   8          9.43         12.91         0.66 o
   1   4   8         14.72         13.44         0.91 o
   2   4   8          3.94          9.78         1.29 o
   3   4   8        767.90        796.87         9.42 o
   4   4   8         81.17         69.43         3.26 o
   5   4   8        226.48        218.83         7.08 o
   6   4   8          2.16          0.80         1.02 o
   7   4   8         78.64         76.72         4.73 o
   8   4   8          7.63          7.65         1.72 o
   9   4   8         11.83         10.46         1.99 o
  10   4   8         48.74         52.81         3.43 o
  11   4   8         14.46         20.02         2.70 o
 -12   5   8          4.90          9.87         2.73 o
 -11   5   8          6.72          3.61         2.48 o
 -10   5   8          4.39          7.28         1.93 o
  -9   5   8        175.60        159.81         5.33 o
  -8   5   8         84.36         89.62         3.55 o
  -7   5   8         16.75         18.29         1.73 o
  -6   5   8        191.37        182.39         4.46 o
  -5   5   8         96.89        106.00         2.67 o
  -4   5   8        133.44        123.42         2.71 o
  -3   5   8        618.36        627.85         5.96 o
  -2   5   8       1542.03       1533.06        12.47 o
  -1   5   8        609.09        581.35         5.74 o
   0   5   8        290.35        282.91         3.44 o
   1   5   8          3.50          5.51         0.79 o
   2   5   8         36.32         42.24         1.66 o
   3   5   8         41.54         45.55         2.40 o
   4   5   8        111.21        102.87         3.39 o
   5   5   8         84.90         86.86         3.98 o
   6   5   8        377.87        360.90        19.81 o
   7   5   8          7.28          5.02         3.42 o
   8   5   8        142.81        134.91         6.53 o
   9   5   8         64.77         70.35         4.25 o
  10   5   8         51.13         48.54         3.80 o
 -11   6   8        202.56        226.26         8.02 o
 -10   6   8          0.21         -0.92         1.41 o
  -9   6   8         64.88         61.60         3.47 o
  -8   6   8        122.09        129.17         5.37 o
  -7   6   8        108.06        102.00         3.74 o
  -6   6   8         91.78         96.15         3.27 o
  -5   6   8        449.62        425.04         7.66 o
  -4   6   8        244.15        235.15         6.09 o
  -3   6   8        344.32        328.06         4.93 o
  -2   6   8          8.89         12.51         1.37 o
  -1   6   8         15.70         16.17         1.27 o
   0   6   8        154.80        147.13         3.34 o
   1   6   8        229.07        217.92         3.93 o
   2   6   8        292.05        282.13         4.59 o
   3   6   8        352.31        344.20         5.91 o
   4   6   8         18.70         18.47         2.04 o
   5   6   8         64.74         59.82         3.16 o
   6   6   8         19.73         16.96         3.05 o
   7   6   8         37.94         38.12         3.62 o
   8   6   8          3.30          4.76         2.53 o
   9   6   8         77.08         80.82         6.84 o
  10   6   8          7.69          4.60         2.20 o
 -10   7   8         96.46        100.16         4.70 o
  -9   7   8          9.05         12.18         2.29 o
  -8   7   8         39.63         36.11         3.13 o
  -7   7   8        152.58        153.16         4.89 o
  -6   7   8        283.97        297.19         7.04 o
  -5   7   8         47.75         50.24         2.45 o
  -4   7   8         72.98         65.91         3.29 o
  -3   7   8          7.41         11.20         2.07 o
  -2   7   8          0.37          2.49         1.98 o
  -1   7   8          5.41          4.30         1.08 o
   0   7   8        171.67        162.63         4.69 o
   1   7   8         11.50         14.61         1.83 o
   2   7   8         20.72         23.01         2.40 o
   3   7   8          2.20          1.19         1.23 o
   4   7   8         17.95         18.72         2.00 o
   5   7   8          1.26          1.40         1.43 o
   6   7   8          7.92          6.30         1.74 o
   7   7   8        121.99        122.77         6.57 o
   8   7   8         64.30         64.80         4.82 o
  -8   8   8         27.01         32.29         3.01 o
  -7   8   8          5.76          9.11         2.55 o
  -6   8   8        339.77        333.08        11.70 o
  -5   8   8          0.03          2.09         1.53 o
  -4   8   8        184.93        192.43         5.71 o
  -3   8   8         17.00         19.92         2.29 o
  -2   8   8         21.60         21.39         2.30 o
  -1   8   8          1.35          1.52         1.14 o
   0   8   8          6.32         11.27         2.01 o
   1   8   8         17.05         17.98         2.10 o
   2   8   8        376.01        398.81         8.20 o
   3   8   8         63.45         64.70         3.93 o
   4   8   8         33.00         31.06         4.09 o
   5   8   8          0.22         -1.25         1.25 o
   6   8   8          9.28         14.09         2.87 o
   7   8   8          0.88          0.15         2.07 o
  -6   9   8        126.17        116.04         9.21 o
  -5   9   8         21.90         22.71         3.30 o
  -4   9   8          1.19          2.97         1.59 o
  -3   9   8         63.72         62.81         3.59 o
  -2   9   8          5.46          4.97         2.36 o
  -1   9   8         16.54         20.02         3.62 o
   0   9   8         24.18         28.74         3.20 o
   1   9   8         68.08         64.18         4.35 o
   2   9   8          1.94          3.65         2.04 o
   3   9   8         56.26         52.36         3.73 o
   4   9   8         16.69         14.06         3.56 o
   5   9   8         53.17         46.45         3.81 o
 -13   0   9        172.06        207.15        13.13 o
 -11   0   9          7.36          3.33         2.89 o
  -9   0   9        231.55        241.92         8.69 o
  -7   0   9        597.67        591.28        10.10 o
  -5   0   9        146.57        127.46         2.53 o
  -3   0   9       3487.47       3648.59        29.74 o
  -1   0   9        981.89       1042.97        10.13 o
   1   0   9       3148.19       3324.96        33.89 o
   3   0   9        579.49        543.69        24.64 o
   5   0   9        363.87        348.79         7.10 o
   7   0   9       1233.92       1323.50        40.12 o
   9   0   9         47.65         61.28         8.02 o
  11   0   9          0.25          4.74         5.11 o
 -13   1   9          2.44         -1.75         1.75 o
 -12   1   9         47.25         42.96         3.98 o
 -11   1   9        145.00        146.19         6.24 o
 -10   1   9         24.93         24.02         2.54 o
  -9   1   9         15.78         19.28         1.74 o
  -8   1   9         15.78         16.15         1.33 o
  -7   1   9          3.89          8.18         1.05 o
  -6   1   9         73.61         67.89         1.74 o
  -5   1   9        464.76        460.19         5.46 o
  -4   1   9        216.03        200.72         2.37 o
  -3   1   9        847.12        795.85         6.01 o
  -2   1   9         79.27         80.04         1.32 o
  -1   1   9       1120.38       1193.43         7.63 o
   0   1   9          0.63          1.50         0.32 o
   1   1   9         17.55         21.42         1.09 o
   2   1   9       1911.39       1929.69        14.55 o
   3   1   9       1766.85       1959.95        17.75 o
   4   1   9        385.08        350.82         4.85 o
   5   1   9       1278.85       1367.15        15.20 o
   6   1   9         15.74         15.65         1.83 o
   7   1   9          4.63          4.10         1.49 o
   8   1   9        109.19        118.51         7.64 o
   9   1   9          8.21         10.55         1.85 o
  10   1   9        120.96        125.14         4.57 o
  11   1   9        229.02        233.47        14.35 o
  12   1   9         13.22         19.83         2.74 o
 -13   2   9         70.76         92.03         6.48 o
 -12   2   9         11.61         15.67         3.26 o
 -11   2   9          8.95          9.56         2.30 o
 -10   2   9         85.97         87.01         6.29 o
  -9   2   9        167.70        158.73         4.47 o
  -8   2   9        938.81        898.76        10.56 o
  -7   2   9         60.27         50.30         2.17 o
  -6   2   9         15.64         15.29         1.37 o
  -5   2   9         29.20         19.56         0.92 o
  -4   2   9          0.03          0.27         0.37 o
  -3   2   9          9.34         19.15         0.80 o
  -2   2   9       2618.01       2811.62        17.12 o
  -1   2   9        933.13        900.36         6.14 o
   0   2   9       1295.88       1274.38         9.18 o
   1   2   9        418.48        409.40         4.95 o
   2   2   9         11.44         14.75         0.93 o
   3   2   9        248.98        289.97         7.40 o
   4   2   9          0.10          0.58         0.59 o
   5   2   9         74.57         81.17         3.00 o
   6   2   9        792.52        749.60        16.34 o
   7   2   9        142.84        140.27         9.42 o
   8   2   9         75.17         87.38         3.14 o
   9   2   9         36.17         33.58         4.74 o
  10   2   9         20.12         18.11         2.39 o
  11   2   9          0.81          1.66         2.16 o
  12   2   9         50.70         49.59         3.80 o
 -13   3   9         38.21         33.65         4.44 o
 -12   3   9         63.35         64.15         4.92 o
 -11   3   9         84.88         84.26         4.93 o
 -10   3   9        140.05        145.56         5.98 o
  -9   3   9        100.66         95.03         3.63 o
  -8   3   9         94.55         77.16         4.36 o
  -7   3   9        169.84        159.39         5.27 o
  -6   3   9        362.54        333.04         5.34 o
  -5   3   9         83.67         67.81         2.01 o
  -4   3   9         85.39         80.68         1.70 o
  -3   3   9        248.97        268.21         2.94 o
  -2   3   9         21.78         28.84         1.14 o
  -1   3   9          2.85          2.50         0.35 o
   0   3   9         70.42         85.85         1.75 o
   1   3   9          5.56          8.36         0.88 o
   2   3   9        524.98        505.46         5.86 o
   3   3   9         26.63         29.84         2.14 o
   4   3   9        899.32        869.12        15.43 o
   5   3   9          1.49          1.95         1.02 o
   6   3   9        147.91        143.37         7.79 o
   7   3   9         13.71         11.61         1.74 o
   8   3   9        342.44        348.04        15.37 o
   9   3   9         44.98         47.21         5.00 o
  10   3   9        229.04        235.86        14.16 o
  11   3   9          4.17          3.40         1.90 o
 -12   4   9         12.58         10.65         2.80 o
 -11   4   9          3.80          4.92         2.14 o
 -10   4   9          2.79          1.42         1.51 o
  -9   4   9          6.99          3.66         1.36 o
  -8   4   9          0.01          0.63         1.01 o
  -7   4   9         85.75         86.30         2.88 o
  -6   4   9        291.08        304.26         5.99 o
  -5   4   9         76.34         91.91         2.92 o
  -4   4   9        176.98        169.36         2.76 o
  -3   4   9          0.35          0.51         0.47 o
  -2   4   9        201.46        209.95         2.74 o
  -1   4   9        570.86        546.37         5.39 o
   0   4   9         24.42         31.48         1.21 o
   1   4   9         27.70         35.72         1.85 o
   2   4   9        267.70        255.94         4.31 o
   3   4   9         11.82          9.09         1.26 o
   4   4   9          1.70          0.97         1.03 o
   5   4   9         57.32         62.07         3.20 o
   6   4   9         39.63         34.04         2.52 o
   7   4   9         13.28         14.98         2.21 o
   8   4   9          0.90          0.45         1.31 o
   9   4   9        165.25        165.82         8.90 o
  10   4   9          0.96         -1.37         1.37 o
  11   4   9          8.69          5.51         2.75 o
 -11   5   9         20.72         33.58         3.70 o
 -10   5   9         27.47         26.39         2.85 o
  -9   5   9          1.21         -0.85         1.21 o
  -8   5   9         36.66         33.04         2.48 o
  -7   5   9         14.25         18.26         1.78 o
  -6   5   9        128.69        128.69         4.08 o
  -5   5   9        180.03        169.03         4.41 o
  -4   5   9        289.52        270.12         4.44 o
  -3   5   9         22.01         27.99         1.28 o
  -2   5   9          0.24          1.61         0.72 o
  -1   5   9          1.15          3.11         0.65 o
   0   5   9         45.23         44.84         2.01 o
   1   5   9          9.65          7.78         0.91 o
   2   5   9        141.76        136.22         3.18 o
   3   5   9        844.19        791.29        14.90 o
   4   5   9          1.03          1.03         1.36 o
   5   5   9          1.70         -1.21         1.21 o
   6   5   9         13.33         11.07         2.21 o
   7   5   9         17.18         15.41         2.50 o
   8   5   9         22.46         21.27         2.86 o
   9   5   9        133.86        124.97         8.90 o
  10   5   9         97.72         96.97         5.05 o
 -11   6   9          0.06          1.51         2.02 o
 -10   6   9          0.48         -0.63         1.54 o
  -9   6   9          4.94          5.86         1.57 o
  -8   6   9         59.28         66.36         3.65 o
  -7   6   9         57.49         58.88         3.39 o
  -6   6   9        310.97        301.10         5.36 o
  -5   6   9          0.46          1.67         0.98 o
  -4   6   9          2.76          1.79         1.12 o
  -3   6   9         19.75         24.43         2.51 o
  -2   6   9        339.88        321.27         8.03 o
  -1   6   9        521.72        502.22         6.39 o
   0   6   9        360.02        342.70         5.67 o
   1   6   9        264.96        272.42         4.50 o
   2   6   9        112.18        107.02         3.08 o
   3   6   9          3.50          2.65         1.03 o
   4   6   9        101.03         92.98         3.90 o
   5   6   9          0.73          1.62         1.20 o
   6   6   9        128.99        138.63         6.95 o
   7   6   9        209.95        215.11         7.90 o
   8   6   9         94.74         91.17         5.20 o
   9   6   9         18.65         19.51         3.09 o
  -9   7   9         16.43         16.12         2.32 o
  -8   7   9         16.41         16.13         2.16 o
  -7   7   9        158.63        185.62         5.39 o
  -6   7   9         37.13         41.30         3.64 o
  -5   7   9         71.75         77.46         3.85 o
  -4   7   9        233.62        235.91         7.03 o
  -3   7   9        427.16        420.05        10.42 o
  -2   7   9        143.90        149.60         3.86 o
  -1   7   9          9.87          4.93         1.22 o
   0   7   9         22.07         17.72         2.01 o
   1   7   9        485.28        466.13         8.50 o
   2   7   9        165.52        160.91         4.99 o
   3   7   9         18.18         16.87         2.42 o
   4   7   9         10.71          9.88         1.65 o
   5   7   9        169.44        169.74         5.94 o
   6   7   9         20.94         20.95         2.98 o
   7   7   9         38.82         38.82         4.02 o
   8   7   9          1.13          2.49         2.20 o
  -8   8   9          2.58          4.36         2.99 o
  -7   8   9        322.77        324.68        10.74 o
  -6   8   9         19.95         25.46         3.22 o
  -5   8   9        207.05        210.78         5.98 o
  -4   8   9          0.33          2.31         1.95 o
  -3   8   9          1.05          0.89         1.40 o
  -2   8   9         13.94         16.63         1.88 o
  -1   8   9        143.40        151.79         4.96 o
   0   8   9          2.82          2.36         1.52 o
   1   8   9        258.73        257.94         9.77 o
   2   8   9         46.03         42.05         3.09 o
   3   8   9         13.65         12.35         3.64 o
   4   8   9          5.96          7.99         1.95 o
   5   8   9         39.41         45.95         3.53 o
   6   8   9          0.48          0.67         1.71 o
  -5   9   9         11.21         20.01         5.54 o
  -4   9   9         30.81         38.57         3.03 o
  -3   9   9         20.37         20.30         3.04 o
  -2   9   9         37.66         39.60         3.08 o
  -1   9   9          8.84          9.16         3.14 o
   0   9   9          2.54          3.92         1.96 o
   1   9   9         41.86         46.42         5.34 o
   2   9   9          9.26          9.10         2.36 o
   3   9   9          0.38          1.33         1.74 o
   4   9   9          3.97          5.42         2.07 o
 -12   0  10         59.24         64.00         6.13 o
 -10   0  10        390.01        390.34        15.63 o
  -8   0  10         37.66         28.91         2.36 o
  -6   0  10       4660.82       4476.57        40.48 o
  -4   0  10       1331.61       1291.16        12.43 o
  -2   0  10       1862.50       1950.36        16.18 o
   0   0  10         18.99         15.35         1.31 o
   2   0  10        566.29        561.33         7.20 o
   4   0  10       3666.32       3805.17        66.61 o
   6   0  10       3253.79       3071.29       119.83 o
   8   0  10         22.97         21.52         2.55 o
  12   0  10         54.54         58.00        10.58 o
 -13   1  10          0.07          1.07         2.34 o
 -12   1  10         19.07         21.21         3.48 o
 -11   1  10          1.60         -0.02         1.72 o
 -10   1  10          0.90          1.81         1.47 o
  -9   1  10        165.51        154.37         4.20 o
  -8   1  10          2.24          2.39         0.95 o
  -7   1  10         34.56         35.14         1.77 o
  -6   1  10        191.19        192.72         3.43 o
  -5   1  10         11.03          8.51         0.67 o
  -4   1  10         56.94         51.47         1.27 o
  -3   1  10        555.41        562.75         4.53 o
  -2   1  10         25.06         48.25         1.10 o
  -1   1  10       1111.20       1091.07         7.60 o
   0   1  10         40.96         28.95         1.33 o
   1   1  10        146.29        134.97         4.27 o
   2   1  10         87.12         90.54         2.24 o
   3   1  10        505.18        532.37         5.53 o
   4   1  10          9.54         14.05         1.74 o
   5   1  10          0.44          2.92         0.96 o
   6   1  10          1.13          0.15         1.50 o
   7   1  10        158.33        167.77         4.81 o
   8   1  10        164.12        182.14         7.48 o
   9   1  10         92.57         89.50         5.28 o
  10   1  10         52.87         56.96         7.66 o
  11   1  10         13.84         18.71         2.52 o
 -13   2  10         26.78         20.02         3.80 o
 -12   2  10          1.10          2.47         2.34 o
 -11   2  10        326.92        348.20        11.58 o
 -10   2  10         45.24         48.31         3.26 o
  -9   2  10        176.05        174.59         5.99 o
  -8   2  10        504.45        495.57         8.22 o
  -7   2  10         22.07         15.98         1.48 o
  -6   2  10         32.66         23.85         1.58 o
  -5   2  10        547.12        534.88         5.05 o
  -4   2  10          3.52          5.37         0.57 o
  -3   2  10        241.14        211.65         2.57 o
  -2   2  10        560.65        597.51         4.96 o
  -1   2  10        113.54        107.48         1.83 o
   0   2  10        651.34        627.61         5.90 o
   1   2  10          1.80          0.28         0.50 o
   2   2  10        184.53        203.44         4.28 o
   3   2  10        795.01        752.85        14.80 o
   4   2  10         18.89         24.11         2.63 o
   5   2  10        104.91        102.67         5.58 o
   6   2  10        244.81        208.84         4.88 o
   7   2  10         20.24         20.26         2.08 o
   8   2  10         12.19         12.65         1.70 o
   9   2  10        300.03        292.46         9.74 o
  10   2  10          1.16          0.85         1.72 o
  11   2  10         45.18         36.56         4.13 o
 -12   3  10         34.40         39.42         4.75 o
 -11   3  10          4.73          3.87         2.02 o
 -10   3  10         85.85         89.58         5.79 o
  -9   3  10        112.86        110.55         4.49 o
  -8   3  10        302.56        299.92         5.48 o
  -7   3  10          0.06         -0.65         0.65 o
  -6   3  10        854.19        844.23        10.01 o
  -5   3  10        242.00        225.93         3.54 o
  -4   3  10        121.34        119.13         1.97 o
  -3   3  10        297.10        312.93         3.48 o
  -2   3  10        403.64        425.85         4.61 o
  -1   3  10        420.31        412.14         6.28 o
   0   3  10         97.00        106.58         2.24 o
   1   3  10          0.10          0.75         0.60 o
   2   3  10         64.52         61.55         2.01 o
   3   3  10         14.76         14.74         1.33 o
   4   3  10        216.64        221.49         6.11 o
   5   3  10         60.66         54.01         3.06 o
   6   3  10        185.61        188.41         5.31 o
   7   3  10          0.04         -0.59         1.26 o
   8   3  10        114.86        108.21         4.38 o
   9   3  10          9.22         10.86         1.82 o
  10   3  10          1.21          2.99         1.57 o
  11   3  10          5.36         10.30         1.93 o
 -12   4  10        111.52        127.87         6.45 o
 -11   4  10         10.88         13.74         3.81 o
 -10   4  10         52.00         46.23         3.37 o
  -9   4  10          1.35          2.06         1.33 o
  -8   4  10          1.00          0.21         1.07 o
  -7   4  10        317.54        276.23         4.74 o
  -6   4  10         33.04         37.98         2.21 o
  -5   4  10         64.03         56.33         2.01 o
  -4   4  10        255.14        237.99         3.74 o
  -3   4  10         76.89         60.46         1.60 o
  -2   4  10        371.42        364.84         4.62 o
  -1   4  10          0.03          1.00         0.53 o
   0   4  10          6.62          6.03         0.77 o
   1   4  10         16.36         16.88         1.34 o
   2   4  10       1280.59       1279.56        13.61 o
   3   4  10         69.26         74.89         3.56 o
   4   4  10        135.86        124.54         4.91 o
   5   4  10        246.74        233.21        10.63 o
   6   4  10         29.92         24.79         2.70 o
   7   4  10          6.55          6.48         1.88 o
   8   4  10        171.60        172.96         7.11 o
   9   4  10         14.76         17.29         3.43 o
  10   4  10         40.36         38.88         3.94 o
 -11   5  10          5.35          9.27         2.27 o
 -10   5  10         69.52         64.87         4.51 o
  -9   5  10          8.63          6.22         1.58 o
  -8   5  10        285.78        267.19         6.25 o
  -7   5  10        460.03        474.25        10.55 o
  -6   5  10         71.02         71.93         3.23 o
  -5   5  10         30.53         30.57         2.26 o
  -4   5  10         39.48         31.42         2.19 o
  -3   5  10         52.33         61.39         2.80 o
  -2   5  10       1911.56       1840.22        16.69 o
  -1   5  10       1381.72       1361.84        12.20 o
   0   5  10        910.33        871.93        10.84 o
   1   5  10        699.12        678.14         8.50 o
   2   5  10        287.33        263.97         5.01 o
   3   5  10         11.93         12.51         1.33 o
   4   5  10          0.07          1.92         1.04 o
   5   5  10        208.87        210.88         6.90 o
   6   5  10        155.18        153.98         8.42 o
   7   5  10        135.02        121.80         5.53 o
   8   5  10        165.21        172.60        14.24 o
   9   5  10          6.78          5.13         2.03 o
  10   5  10         61.89         70.18         5.90 o
 -10   6  10          0.52          0.72         1.83 o
  -9   6  10          5.31          3.32         1.62 o
  -8   6  10          0.00         -1.10         1.23 o
  -7   6  10          4.19          4.00         1.48 o
  -6   6  10         35.31         27.65         2.05 o
  -5   6  10        161.50        156.62         5.27 o
  -4   6  10          0.06          1.82         1.21 o
  -3   6  10         18.85         19.86         2.31 o
  -2   6  10        133.85        132.11         5.42 o
  -1   6  10         30.68         30.59         1.66 o
   0   6  10         43.92         48.96         2.28 o
   1   6  10        152.30        157.01         4.44 o
   2   6  10        325.53        331.13         6.19 o
   3   6  10        198.03        192.84         4.63 o
   4   6  10         57.86         61.03         2.90 o
   5   6  10         69.24         70.26         3.89 o
   6   6  10         18.49         20.97         3.11 o
   7   6  10          0.05         -0.01         1.69 o
   8   6  10        145.48        145.26         6.53 o
   9   6  10         77.05         80.16         5.20 o
  -9   7  10          0.04         -0.74         1.49 o
  -8   7  10          0.26          1.76         2.04 o
  -7   7  10        115.50        115.13         6.48 o
  -6   7  10         46.15         47.30         2.86 o
  -5   7  10        170.48        164.50         5.24 o
  -4   7  10          0.69         -0.88         1.20 o
  -3   7  10         64.84         65.88         3.30 o
  -2   7  10          2.46          2.23         1.19 o
  -1   7  10         57.59         56.05         3.16 o
   0   7  10         58.15         51.38         3.14 o
   1   7  10         16.92         17.82         2.21 o
   2   7  10          0.04          0.34         1.09 o
   3   7  10          1.18         -0.04         1.06 o
   4   7  10        119.20        117.26         5.46 o
   5   7  10         59.33         65.84         3.33 o
   6   7  10        144.04        149.13         5.45 o
   7   7  10          2.15          0.45         1.99 o
  -7   8  10          1.58          0.22         3.30 o
  -6   8  10          6.54          6.59         2.33 o
  -5   8  10          2.32          1.91         1.54 o
  -4   8  10         41.01         44.32         3.09 o
  -3   8  10         44.54         48.32         3.13 o
  -2   8  10         31.93         29.93         2.28 o
  -1   8  10         32.78         37.60         3.50 o
   0   8  10          0.76          1.22         1.77 o
   1   8  10          9.12          6.11         2.17 o
   2   8  10         73.03         58.96         3.60 o
   3   8  10          4.69          5.96         1.87 o
   4   8  10        145.87        144.48         5.75 o
   5   8  10          2.55          1.73         1.76 o
   6   8  10          4.01          4.06         1.91 o
  -4   9  10         76.04         70.45         6.27 o
  -3   9  10          3.60          2.78         1.72 o
  -2   9  10          8.27          8.93         2.32 o
  -1   9  10         44.85         44.71         8.22 o
   0   9  10         76.63         87.19         6.58 o
   1   9  10          7.04          3.88         2.21 o
   2   9  10          0.32         -0.43         1.77 o
   3   9  10          0.33          0.60         1.79 o
 -13   0  11         12.72          5.82         5.67 o
 -11   0  11          0.00          5.23         2.66 o
  -9   0  11         21.30         20.12         2.16 o
  -7   0  11          0.16         -0.87         1.03 o
  -5   0  11        558.16        584.90         6.83 o
  -3   0  11        308.78        289.03         4.34 o
  -1   0  11        756.47        648.59         8.01 o
   1   0  11          3.24         10.88         1.27 o
   3   0  11         35.77         57.95         5.66 o
   5   0  11        171.23        193.38         6.95 o
   7   0  11          0.14          1.46         1.82 o
   9   0  11        181.58        186.03         8.02 o
  11   0  11         84.13         85.72        12.40 o
 -13   1  11        157.99        173.81        11.79 o
 -12   1  11         37.50         31.13         4.23 o
 -11   1  11          0.88         -1.56         1.91 o
 -10   1  11         90.86         94.40         3.85 o
  -9   1  11        397.92        368.38         6.72 o
  -8   1  11         30.68         32.21         2.42 o
  -7   1  11       2198.99       2122.76        20.38 o
  -6   1  11         12.35         14.00         1.02 o
  -5   1  11        439.23        398.17         4.05 o
  -4   1  11        342.71        346.99         3.70 o
  -3   1  11        757.26        761.69         5.74 o
  -2   1  11        183.77        198.02         2.54 o
  -1   1  11         28.81         25.78         1.09 o
   0   1  11         27.47         30.45         1.45 o
   1   1  11        340.12        305.14         4.62 o
   2   1  11        427.05        417.89         4.98 o
   3   1  11        101.36         83.07         3.55 o
   4   1  11        575.39        559.40        10.18 o
   5   1  11        545.61        461.16         8.71 o
   6   1  11         17.06         22.58         2.17 o
   7   1  11          9.97          8.71         1.58 o
   8   1  11          9.40          8.04         1.66 o
   9   1  11         11.87         13.41         2.37 o
  10   1  11         44.73         46.20         4.02 o
  11   1  11          1.73          4.58         2.15 o
 -13   2  11          1.26          3.65         6.20 o
 -12   2  11          5.64          3.45         2.50 o
 -11   2  11         35.59         43.61         4.03 o
 -10   2  11         25.67         29.83         2.46 o
  -9   2  11        142.28        138.03         4.44 o
  -8   2  11        181.07        177.85         6.96 o
  -7   2  11          0.71          1.90         1.03 o
  -6   2  11       1098.25       1092.49        12.09 o
  -5   2  11         40.10         57.67         1.85 o
  -4   2  11        269.51        251.19         2.94 o
  -3   2  11        127.32        134.68         2.09 o
  -2   2  11        128.64        128.70         2.07 o
  -1   2  11        543.65        582.30         4.75 o
   0   2  11        840.89        836.72         9.99 o
   1   2  11       1474.65       1518.61        16.17 o
   2   2  11        749.81        711.27         8.61 o
   3   2  11          3.08          2.67         1.15 o
   4   2  11         17.39         23.23         2.17 o
   5   2  11        546.98        515.91        10.53 o
   6   2  11          0.14          0.47         0.94 o
   7   2  11        261.80        251.27         9.64 o
   8   2  11        188.83        190.43        11.17 o
   9   2  11          0.36          2.38         1.33 o
  10   2  11         86.76         93.94         5.46 o
  11   2  11         38.25         38.20         2.77 o
 -12   3  11         99.84        115.97         6.14 o
 -11   3  11        214.11        216.30         7.82 o
 -10   3  11        288.69        282.44         6.67 o
  -9   3  11        102.02        104.16         4.84 o
  -8   3  11         73.72         82.60         3.55 o
  -7   3  11        503.83        489.55         7.75 o
  -6   3  11        682.25        600.54        11.19 o
  -5   3  11        162.60        147.10         3.00 o
  -4   3  11        806.31        744.44         6.45 o
  -3   3  11        158.35        153.66         2.54 o
  -2   3  11        127.51        111.14         2.53 o
  -1   3  11        833.28        806.85         7.69 o
   0   3  11         12.23         11.58         0.97 o
   1   3  11          2.25          0.48         0.71 o
   2   3  11         23.23         19.49         1.46 o
   3   3  11          8.02          8.88         1.44 o
   4   3  11        118.91        124.41         6.48 o
   5   3  11        109.34        109.16         5.97 o
   6   3  11        190.33        203.59         5.79 o
   7   3  11          0.19          0.99         1.37 o
   8   3  11          8.70          4.50         2.42 o
   9   3  11         96.36         95.32         4.35 o
  10   3  11         36.49         36.81         3.07 o
 -12   4  11         12.91          7.15         2.67 o
 -11   4  11          0.09          0.35         1.73 o
 -10   4  11          0.11          0.86         1.45 o
  -9   4  11        365.55        362.85         7.57 o
  -8   4  11        187.47        177.43         5.04 o
  -7   4  11        339.07        327.55         8.21 o
  -6   4  11         64.49         56.94         2.85 o
  -5   4  11        323.16        307.65         5.64 o
  -4   4  11          4.83          2.64         0.76 o
  -3   4  11         81.63         83.26         2.22 o
  -2   4  11          8.09          7.27         0.87 o
  -1   4  11        594.42        587.49         6.23 o
   0   4  11        103.78        115.05         2.78 o
   1   4  11       1331.59       1308.30        14.23 o
   2   4  11        307.34        283.00         6.36 o
   3   4  11         84.32         86.35         2.92 o
   4   4  11         29.64         28.61         2.84 o
   5   4  11        200.17        190.22         7.87 o
   6   4  11        234.64        206.61         9.43 o
   7   4  11        403.86        368.75        20.84 o
   8   4  11          8.49          8.06         2.42 o
   9   4  11        145.18        153.56         8.00 o
  10   4  11         29.07         36.46         3.31 o
 -11   5  11        116.19        122.66         9.01 o
 -10   5  11         94.43        123.50         4.73 o
  -9   5  11         30.60         33.38         2.80 o
  -8   5  11          2.20          0.90         1.42 o
  -7   5  11         17.07         11.02         2.03 o
  -6   5  11         56.93         53.09         2.57 o
  -5   5  11        223.15        218.68         6.71 o
  -4   5  11          2.86          3.98         1.38 o
  -3   5  11         42.54         45.28         4.12 o
  -2   5  11          1.01          1.74         0.86 o
  -1   5  11         51.13         49.25         1.65 o
   0   5  11          0.29          2.67         0.85 o
   1   5  11        145.13        138.82         3.63 o
   2   5  11         33.00         34.94         2.04 o
   3   5  11        112.54        111.41         3.55 o
   4   5  11        241.28        233.48         5.33 o
   5   5  11        128.32        119.78         5.54 o
   6   5  11          3.82          5.90         1.97 o
   7   5  11         39.83         33.43         3.51 o
   8   5  11         18.45         21.50         3.07 o
   9   5  11        159.58        172.07         8.90 o
 -10   6  11          8.29          6.23         2.07 o
  -9   6  11         72.71         66.32         3.90 o
  -8   6  11        103.49        103.52         4.92 o
  -7   6  11         13.33         11.39         2.51 o
  -6   6  11         53.07         54.35         3.08 o
  -5   6  11         19.81         18.40         2.11 o
  -4   6  11          0.90          1.13         1.45 o
  -3   6  11          3.92          3.65         1.63 o
  -2   6  11        206.67        194.45         4.75 o
  -1   6  11        393.22        388.57         5.56 o
   0   6  11        746.56        739.35        10.27 o
   1   6  11        437.24        434.99         7.82 o
   2   6  11         13.98         13.97         1.70 o
   3   6  11         11.73          9.86         1.55 o
   4   6  11          3.94          3.42         1.29 o
   5   6  11          4.19          5.07         1.40 o
   6   6  11        330.10        338.67        16.59 o
   7   6  11         18.71         21.24         3.86 o
   8   6  11         60.03         65.53         5.58 o
  -8   7  11          8.82          7.06         2.49 o
  -7   7  11         40.15         46.91         4.02 o
  -6   7  11          7.22          5.66         2.10 o
  -5   7  11         37.71         40.28         3.05 o
  -4   7  11         19.97         18.93         2.25 o
  -3   7  11         72.15         72.79         3.47 o
  -2   7  11        280.25        272.15         6.09 o
  -1   7  11          5.82          7.58         1.80 o
   0   7  11        144.99        138.85         4.90 o
   1   7  11         17.17         18.58         1.98 o
   2   7  11          0.53          1.19         1.29 o
   3   7  11        397.13        378.47        10.31 o
   4   7  11        112.64        104.51         4.24 o
   5   7  11        119.36        126.59         4.47 o
   6   7  11          6.88          6.67         1.85 o
   7   7  11         55.42         56.71         5.00 o
  -7   8  11         57.92         60.56        11.31 o
  -6   8  11         10.14         11.95         2.66 o
  -5   8  11         70.04         74.57         3.90 o
  -4   8  11         19.77         19.58         2.48 o
  -3   8  11          0.02          1.80         1.52 o
  -2   8  11         10.98         11.44         2.08 o
  -1   8  11         23.65         29.27         3.26 o
   0   8  11          0.12         -0.58         1.72 o
   1   8  11          2.56          2.00         1.86 o
   2   8  11          0.03          0.18         1.45 o
   3   8  11         36.91         39.39         3.49 o
   4   8  11         11.94         15.62         2.50 o
   5   8  11         84.26         80.93         5.82 o
  -3   9  11          0.08          2.69         3.99 o
  -2   9  11         28.03         28.72         7.66 o
  -1   9  11          1.38         -0.26         3.47 o
   0   9  11          5.92          7.15         2.95 o
   1   9  11         12.40         11.82         3.16 o
   2   9  11         44.85         44.29         4.77 o
 -12   0  12         96.68        114.67         8.12 o
 -10   0  12         23.45         19.32         2.88 o
  -8   0  12         21.73         26.30         2.50 o
  -6   0  12       1942.30       1844.20        21.47 o
  -4   0  12       1307.56       1251.81        12.54 o
  -2   0  12        642.20        609.44         7.92 o
   0   0  12       1416.69       1374.56        20.44 o
   2   0  12        225.17        221.40         7.53 o
   4   0  12        405.53        372.06        15.32 o
   6   0  12        127.84        233.81        10.94 o
   8   0  12          8.03         10.21         2.92 o
  10   0  12          0.25          1.82         2.19 o
 -12   1  12        173.95        186.97        11.11 o
 -11   1  12          1.72          0.63         1.88 o
 -10   1  12          6.52          5.93         1.62 o
  -9   1  12          0.86          0.81         1.27 o
  -8   1  12         79.02         67.80         2.96 o
  -7   1  12        614.85        596.20         7.74 o
  -6   1  12        824.81        783.43         9.44 o
  -5   1  12        140.15        136.15         2.27 o
  -4   1  12        872.57        824.85         6.42 o
  -3   1  12         25.13         27.00         1.24 o
  -2   1  12        319.69        312.25         3.93 o
  -1   1  12        769.16        792.24         6.26 o
   0   1  12         53.04         62.01         2.12 o
   1   1  12       1059.68       1013.48        12.03 o
   2   1  12        592.24        524.86         7.12 o
   3   1  12         46.78         46.01         2.06 o
   4   1  12        499.49        470.14        12.06 o
   5   1  12         91.69         78.10         3.42 o
   6   1  12         19.73         17.43         2.24 o
   7   1  12        124.33        119.82         5.28 o
   8   1  12         42.15         40.43         3.32 o
   9   1  12        136.04        137.57         7.66 o
  10   1  12         18.69         22.90         3.76 o
  11   1  12          3.41          3.02         1.61 o
 -12   2  12         11.79         13.68         3.57 o
 -11   2  12        291.99        294.92         7.89 o
 -10   2  12         31.73         37.28         2.83 o
  -9   2  12        505.08        518.68        11.45 o
  -8   2  12          8.62         12.13         1.74 o
  -7   2  12          7.76          9.13         1.43 o
  -6   2  12          3.11          3.45         1.14 o
  -5   2  12        166.54        157.32         2.92 o
  -4   2  12         13.97         13.64         0.93 o
  -3   2  12        541.49        539.64         6.63 o
  -2   2  12         76.33         79.31         1.81 o
  -1   2  12         66.42         52.07         1.56 o
   0   2  12        465.11        459.18         6.79 o
   1   2  12          0.05          1.19         0.76 o
   2   2  12         24.33         30.68         2.01 o
   3   2  12        137.81        135.52         3.80 o
   4   2  12         25.35         22.72         2.26 o
   5   2  12        242.34        236.29         6.26 o
   6   2  12        403.18        367.59         7.83 o
   7   2  12         15.87         10.06         2.46 o
   8   2  12          0.77         -0.90         1.32 o
   9   2  12        124.89        107.17         4.91 o
  10   2  12         19.99         23.98         4.41 o
 -12   3  12         10.06         12.40         3.25 o
 -11   3  12         30.33         45.68         4.00 o
 -10   3  12          0.01         -0.47         1.38 o
  -9   3  12          4.09          4.19         1.47 o
  -8   3  12          1.91          3.26         1.32 o
  -7   3  12        539.08        520.31        11.99 o
  -6   3  12         91.05        101.46         5.15 o
  -5   3  12        765.03        710.41         8.68 o
  -4   3  12         60.86         67.56         1.88 o
  -3   3  12        191.45        211.53         3.28 o
  -2   3  12         78.91         83.45         2.54 o
  -1   3  12        441.51        414.66         5.12 o
   0   3  12        266.88        257.46         8.02 o
   1   3  12       1287.15       1194.28        14.03 o
   2   3  12         15.61         13.57         1.90 o
   3   3  12         15.45         20.92         1.50 o
   4   3  12         37.21         35.88         2.88 o
   5   3  12         30.53         32.12         3.25 o
   6   3  12        231.46        209.79         7.17 o
   7   3  12         86.06         87.72         4.79 o
   8   3  12         47.60         59.19         3.76 o
   9   3  12         47.55         56.88         3.70 o
  10   3  12        119.94        113.38         9.16 o
 -11   4  12         14.81         17.67         2.71 o
 -10   4  12        401.51        415.09         8.61 o
  -9   4  12         14.05          8.30         1.90 o
  -8   4  12        149.54        148.37         5.03 o
  -7   4  12        157.18        150.22         5.06 o
  -6   4  12         33.30         27.77         2.35 o
  -5   4  12        164.94        133.23         5.17 o
  -4   4  12         56.58         61.64         2.46 o
  -3   4  12          3.22          3.62         0.94 o
  -2   4  12        282.46        267.95         4.53 o
  -1   4  12         33.41         31.61         1.71 o
   0   4  12       1025.24        985.27        11.84 o
   1   4  12         72.23         71.23         3.46 o
   2   4  12         18.58         15.88         1.59 o
   3   4  12         48.52         45.55         2.32 o
   4   4  12        322.19        302.78         7.25 o
   5   4  12         23.05         22.74         3.12 o
   6   4  12        189.31        192.62        17.06 o
   7   4  12          6.86          4.44         1.88 o
   8   4  12         45.82         49.79         3.87 o
   9   4  12          2.15          2.08         1.77 o
 -10   5  12          6.46          9.33         2.17 o
  -9   5  12        136.57        131.94         8.02 o
  -8   5  12          3.24          7.30         1.82 o
  -7   5  12          4.71          5.75         1.41 o
  -6   5  12        134.71        136.23         7.05 o
  -5   5  12         31.09         23.40         4.26 o
  -4   5  12          0.11         -0.11         1.05 o
  -3   5  12         82.80         83.43         2.87 o
  -2   5  12         20.17         19.96         1.45 o
  -1   5  12        139.37        144.15         3.68 o
   0   5  12       1081.70       1065.76        16.96 o
   1   5  12        154.92        159.84         4.62 o
   2   5  12         54.54         57.91         4.45 o
   3   5  12         89.94         84.85         4.14 o
   4   5  12         57.01         56.33         2.74 o
   5   5  12         69.54         67.07         4.48 o
   6   5  12         25.20         29.70         5.37 o
   7   5  12        126.42        129.74         8.53 o
   8   5  12         43.56         51.32         4.11 o
   9   5  12          0.69          1.60         2.03 o
  -9   6  12         62.96         70.19         7.27 o
  -8   6  12          0.35         -1.44         1.79 o
  -7   6  12          0.03          0.76         1.74 o
  -6   6  12         65.80         68.33         3.82 o
  -5   6  12         37.03         39.87         2.85 o
  -4   6  12         10.30         13.14         2.75 o
  -3   6  12        351.17        328.83         7.21 o
  -2   6  12        128.48        125.29         4.20 o
  -1   6  12         30.37         27.16         1.83 o
   0   6  12         28.03         24.03         2.07 o
   1   6  12          0.17          0.60         1.12 o
   2   6  12        562.63        548.35        12.55 o
   3   6  12        411.95        399.53        11.26 o
   4   6  12          5.44          7.68         1.60 o
   5   6  12        314.80        311.22         6.76 o
   6   6  12         41.99         41.77         4.18 o
   7   6  12         15.64         12.16         2.68 o
   8   6  12         12.02         20.46         4.56 o
  -8   7  12        145.48        153.03         8.37 o
  -7   7  12          9.46         10.27         3.37 o
  -6   7  12          3.74          3.38         2.00 o
  -5   7  12         39.87         43.69         3.11 o
  -4   7  12         11.26          7.33         1.76 o
  -3   7  12         17.22         16.00         2.02 o
  -2   7  12        208.36        206.03         8.32 o
  -1   7  12          5.06          4.86         2.16 o
   0   7  12          2.43          2.69         1.88 o
   1   7  12          0.04         -0.49         1.18 o
   2   7  12         51.05         54.84         3.03 o
   3   7  12          0.11          2.38         1.32 o
   4   7  12         45.67         45.68         3.30 o
   5   7  12         33.93         41.61         2.92 o
   6   7  12         75.81         77.89         3.79 o
  -6   8  12         47.89         65.04         8.61 o
  -5   8  12          0.02          1.85         1.66 o
  -4   8  12        110.43        123.58         5.14 o
  -3   8  12          4.72          7.39         1.78 o
  -2   8  12         46.62         42.55         3.10 o
  -1   8  12         13.27         13.53         3.14 o
   0   8  12         14.43         17.17         3.06 o
   1   8  12         22.62         22.00         3.16 o
   2   8  12        231.90        244.00         6.97 o
   3   8  12          0.42          4.69         1.92 o
   4   8  12         63.68         69.53         3.89 o
 -11   0  13         16.85          8.33         3.84 o
  -9   0  13         69.89         67.28         4.63 o
  -7   0  13        118.89        118.62         7.18 o
  -5   0  13       1252.32       1139.31        14.10 o
  -3   0  13        140.38        140.26         3.75 o
  -1   0  13       1310.18       1328.75        17.52 o
   1   0  13       2861.03       2870.94        38.31 o
   3   0  13          0.09          2.55         1.81 o
   5   0  13       1075.38       1015.14        31.73 o
   7   0  13        280.68        252.78        12.40 o
   9   0  13        166.84        171.44         9.48 o
 -12   1  13          0.56          0.33         2.19 o
 -11   1  13        215.73        247.19         8.76 o
 -10   1  13        117.21        122.05         4.66 o
  -9   1  13        171.86        156.99         4.59 o
  -8   1  13          0.06         -0.52         1.06 o
  -7   1  13        533.14        503.41         7.56 o
  -6   1  13         21.38         24.65         1.45 o
  -5   1  13        466.12        445.24         5.82 o
  -4   1  13          9.78         13.15         1.04 o
  -3   1  13        304.03        298.33         3.99 o
  -2   1  13        169.85        152.86         3.40 o
  -1   1  13        856.86        808.62         9.13 o
   0   1  13          4.64          3.75         1.05 o
   1   1  13        319.99        258.67         6.11 o
   2   1  13          1.13          0.61         0.68 o
   3   1  13         61.97         59.06         3.13 o
   4   1  13        604.22        589.78        11.40 o
   5   1  13        210.72        236.25         7.29 o
   6   1  13         12.30          9.27         2.44 o
   7   1  13        193.10        175.53        12.58 o
   8   1  13         22.85         26.48         5.29 o
   9   1  13         16.41         17.46         2.70 o
  10   1  13         42.78         38.05         3.47 o
 -12   2  13         10.46         10.67         3.34 o
 -11   2  13          7.97          5.24         1.99 o
 -10   2  13          7.16          8.81         1.85 o
  -9   2  13          0.21          0.55         1.27 o
  -8   2  13        186.43        180.02         5.16 o
  -7   2  13         59.04         55.03         2.94 o
  -6   2  13        818.46        793.88        10.79 o
  -5   2  13        607.54        551.58         7.84 o
  -4   2  13        284.69        287.13         4.09 o
  -3   2  13        162.42        149.81         2.91 o
  -2   2  13          0.93          0.45         0.54 o
  -1   2  13          0.06         -0.28         0.48 o
   0   2  13       1280.84       1302.35        15.45 o
   1   2  13        224.61        216.53         4.78 o
   2   2  13         62.76         58.47         2.73 o
   3   2  13        143.62        149.88         3.50 o
   4   2  13          3.92          4.03         1.50 o
   5   2  13         17.08         15.60         2.51 o
   6   2  13         81.16         76.25         5.33 o
   7   2  13         37.05         47.34         6.77 o
   8   2  13         93.71         93.19         5.40 o
   9   2  13          0.01         -1.51         1.51 o
  10   2  13          7.15          8.11         2.27 o
 -11   3  13         42.27         48.87         3.43 o
 -10   3  13        195.73        205.67         5.99 o
  -9   3  13        126.24        134.34         5.58 o
  -8   3  13         40.63         37.57         3.21 o
  -7   3  13         20.80         19.16         2.18 o
  -6   3  13          0.11          0.21         1.15 o
  -5   3  13          7.67          7.24         1.24 o
  -4   3  13         42.65         44.87         2.10 o
  -3   3  13        134.13        123.02         3.22 o
  -2   3  13        150.33        116.13         2.43 o
  -1   3  13         72.89         80.63         2.24 o
   0   3  13         16.47         25.40         1.90 o
   1   3  13          5.57          6.03         1.29 o
   2   3  13        107.13        102.86         3.59 o
   3   3  13         33.21         33.47         1.96 o
   4   3  13         60.30         56.19         2.97 o
   5   3  13         44.16         42.38         3.67 o
   6   3  13          0.02          0.72         1.54 o
   7   3  13          2.25          3.83         1.80 o
   8   3  13          5.55          4.89         1.82 o
   9   3  13          7.55          7.24         2.17 o
 -11   4  13         39.04         34.59         3.34 o
 -10   4  13          4.65          4.95         2.12 o
  -9   4  13          9.55          7.63         1.98 o
  -8   4  13          3.61          2.96         1.62 o
  -7   4  13        363.66        355.36         8.98 o
  -6   4  13          3.89          4.24         1.71 o
  -5   4  13         78.05         89.32         4.66 o
  -4   4  13         26.50         25.48         1.88 o
  -3   4  13         35.57         41.41         2.16 o
  -2   4  13         17.66         19.06         1.18 o
  -1   4  13         48.22         51.58         2.62 o
   0   4  13         84.28         84.61         3.49 o
   1   4  13          4.72          5.32         1.21 o
   2   4  13        132.42        141.96         4.09 o
   3   4  13        124.37        105.36         3.63 o
   4   4  13         56.18         56.15         3.69 o
   5   4  13         63.39         60.92         4.59 o
   6   4  13         89.25         88.91         4.98 o
   7   4  13         61.80         73.16         4.52 o
   8   4  13         12.71         12.53         2.53 o
   9   4  13        106.35        104.75         5.50 o
 -10   5  13        126.88        145.28         6.19 o
  -9   5  13         25.22         36.46         3.44 o
  -8   5  13         36.83         46.88         5.63 o
  -7   5  13         27.33         24.98         2.46 o
  -6   5  13         65.08         73.09         5.32 o
  -5   5  13          2.44          1.41         1.50 o
  -4   5  13        518.69        516.39         9.59 o
  -3   5  13         74.45         71.35         2.73 o
  -2   5  13          1.38          2.20         0.89 o
  -1   5  13         30.85         30.08         1.87 o
   0   5  13         17.12         15.90         2.43 o
   1   5  13         27.65         28.83         2.26 o
   2   5  13        211.30        203.56         6.61 o
   3   5  13        118.60        118.24         4.16 o
   4   5  13        152.63        152.94         4.47 o
   5   5  13         90.11         94.79         4.38 o
   6   5  13        118.17        112.12         6.53 o
   7   5  13          1.75          1.94         1.94 o
   8   5  13          1.43          1.62         1.99 o
  -9   6  13         25.45         17.54         3.87 o
  -8   6  13         22.00         23.45         3.28 o
  -7   6  13        117.22        116.62         5.75 o
  -6   6  13         56.94         54.84         4.39 o
  -5   6  13          0.22         -0.78         1.45 o
  -4   6  13          0.07         -0.57         1.39 o
  -3   6  13         58.67         63.74         4.35 o
  -2   6  13         21.20         24.07         2.17 o
  -1   6  13         18.13         19.41         2.07 o
   0   6  13        158.07        158.17         8.16 o
   1   6  13         46.62         46.61         2.77 o
   2   6  13        257.34        247.30         5.96 o
   3   6  13          5.44          5.60         1.57 o
   4   6  13          4.02          2.60         1.41 o
   5   6  13         47.05         46.29         2.89 o
   6   6  13          6.81         10.28         2.14 o
   7   6  13          0.85          2.85         2.32 o
  -7   7  13          2.26         -2.30         2.30 o
  -6   7  13         13.68         15.56         2.33 o
  -5   7  13        306.04        331.69         8.05 o
  -4   7  13        161.02        155.59         6.08 o
  -3   7  13        139.98        141.76         4.72 o
  -2   7  13          1.71          3.85         1.86 o
  -1   7  13        160.72        153.14         6.66 o
   0   7  13         84.87         82.93         4.66 o
   1   7  13        164.33        171.47         5.98 o
   2   7  13          7.59          5.83         1.61 o
   3   7  13        140.48        143.64         4.98 o
   4   7  13         61.26         58.81         3.78 o
   5   7  13        216.90        216.35         7.42 o
  -5   8  13         62.12         76.19         4.70 o
  -4   8  13          3.96          3.61         1.87 o
  -3   8  13         14.72         16.12         2.80 o
  -2   8  13          9.61          8.61         2.28 o
  -1   8  13         64.08         65.21         7.03 o
   0   8  13          1.51          0.57         2.12 o
   1   8  13        135.79        136.61         8.16 o
   2   8  13         22.68         22.44         2.74 o
   3   8  13         38.19         40.09         4.98 o
 -12   0  14         96.17        111.29         7.61 o
 -10   0  14        152.76        163.36         9.73 o
  -8   0  14        274.95        283.78        22.78 o
  -6   0  14         31.32         37.92         4.53 o
  -4   0  14        925.44        902.55        12.95 o
  -2   0  14        604.37        553.91         8.23 o
   0   0  14       2129.19       1996.36        28.78 o
   2   0  14        400.15        433.37        10.25 o
   4   0  14        525.18        504.11        20.79 o
   6   0  14       1236.58       1140.99        35.75 o
   8   0  14         44.16         43.41         5.84 o
 -12   1  14         64.44         64.87         4.56 o
 -11   1  14          6.59          7.88         2.03 o
 -10   1  14         88.70         90.88         4.20 o
  -9   1  14          1.56          0.07         1.23 o
  -8   1  14          3.49          2.57         1.44 o
  -7   1  14        105.52        105.93         6.19 o
  -6   1  14         27.33         28.01         1.83 o
  -5   1  14        170.01        179.11         3.94 o
  -4   1  14        272.79        294.29         4.59 o
  -3   1  14          0.46          0.41         0.59 o
  -2   1  14        208.27        188.53         2.89 o
  -1   1  14        227.61        241.67         5.88 o
   0   1  14        313.38        314.96         5.93 o
   1   1  14        370.55        375.21         9.03 o
   2   1  14        279.95        278.21         5.80 o
   3   1  14         50.15         48.77         2.69 o
   4   1  14          1.02          2.01         1.81 o
   5   1  14          8.39          4.83         3.65 o
   6   1  14        387.79        403.61        12.49 o
   7   1  14          0.54         -0.42         1.75 o
   8   1  14         25.56         36.34         4.38 o
   9   1  14         32.58         27.01         3.35 o
 -11   2  14        142.17        157.21         8.07 o
 -10   2  14         19.47         17.48         2.50 o
  -9   2  14        272.65        291.06         7.34 o
  -8   2  14         39.52         44.19         3.32 o
  -7   2  14        315.97        325.65         7.97 o
  -6   2  14        197.93        185.18         4.79 o
  -5   2  14         11.98         13.91         1.49 o
  -4   2  14        261.05        243.98         4.15 o
  -3   2  14        187.96        171.78         3.26 o
  -2   2  14         25.90         20.74         1.22 o
  -1   2  14         45.85         37.76         2.15 o
   0   2  14       1399.92       1328.22        16.02 o
   1   2  14        180.15        169.94         4.64 o
   2   2  14         12.51         10.20         1.38 o
   3   2  14         80.94         83.37         2.83 o
   4   2  14         15.92         12.10         2.30 o
   5   2  14        266.57        278.71         8.60 o
   6   2  14        126.30         95.53         6.06 o
   7   2  14          4.33          5.06         2.18 o
   8   2  14         25.06         22.20         4.74 o
   9   2  14         21.54         15.40         5.29 o
 -11   3  14          9.21          7.88         2.16 o
 -10   3  14          0.53          1.27         1.76 o
  -9   3  14         52.44         54.45         3.89 o
  -8   3  14        357.44        345.36        10.08 o
  -7   3  14          0.80          1.69         1.54 o
  -6   3  14        135.28        145.30         5.13 o
  -5   3  14         56.67         58.03         2.64 o
  -4   3  14        248.16        235.36         4.54 o
  -3   3  14        225.76        210.08         4.32 o
  -2   3  14         66.62         74.42         3.19 o
  -1   3  14         10.67         13.00         1.30 o
   0   3  14         64.95         68.70         3.62 o
   1   3  14         44.40         48.90         3.26 o
   2   3  14        339.58        342.66         6.60 o
   3   3  14         16.03         14.05         1.57 o
   4   3  14          0.01          0.19         1.20 o
   5   3  14        205.63        197.92         7.49 o
   6   3  14         42.41         38.61         4.63 o
   7   3  14         37.72         38.54         3.76 o
   8   3  14         81.80         78.72         5.25 o
   9   3  14          4.67          5.64         2.62 o
 -10   4  14        117.81        130.68         8.07 o
  -9   4  14         47.85         56.87         5.32 o
  -8   4  14         99.71        111.14         5.11 o
  -7   4  14        110.35        110.10         5.34 o
  -6   4  14          0.19          0.54         1.64 o
  -5   4  14          0.51          2.11         1.25 o
  -4   4  14        250.35        237.50         5.15 o
  -3   4  14          0.01          0.70         0.84 o
  -2   4  14         32.41         34.26         1.74 o
  -1   4  14          2.49          1.20         0.85 o
   0   4  14         11.28         11.40         1.60 o
   1   4  14        201.20        188.73         4.95 o
   2   4  14          2.74          3.98         1.27 o
   3   4  14         10.04         11.99         1.69 o
   4   4  14        158.28        171.08         5.62 o
   5   4  14          1.09          0.97         1.39 o
   6   4  14          3.30          3.49         2.20 o
   7   4  14         18.77         18.43         2.87 o
   8   4  14          2.58          2.26         1.97 o
  -9   5  14          0.51          1.52         2.58 o
  -8   5  14        293.46        277.78        12.95 o
  -7   5  14        218.74        209.06         9.60 o
  -6   5  14         83.56         69.45         4.39 o
  -5   5  14        143.42        153.50         5.89 o
  -4   5  14          6.25          5.63         1.52 o
  -3   5  14          5.42          6.19         1.26 o
  -2   5  14        116.87        115.76         4.20 o
  -1   5  14         59.49         57.69         3.05 o
   0   5  14        754.43        744.48        11.77 o
   1   5  14        774.49        767.46        11.94 o
   2   5  14        288.38        283.71         8.75 o
   3   5  14        150.39        154.97         4.89 o
   4   5  14          2.30          2.51         1.28 o
   5   5  14        118.05        112.43         4.82 o
   6   5  14         18.67         21.79         2.63 o
   7   5  14         90.20         94.52         5.62 o
  -8   6  14         27.92         35.27         5.30 o
  -7   6  14          4.70          3.78         1.60 o
  -6   6  14         15.80         18.16         2.41 o
  -5   6  14        126.93        122.27         9.42 o
  -4   6  14          0.91          3.46         2.05 o
  -3   6  14        159.87        163.18         4.87 o
  -2   6  14        128.56        126.33         4.22 o
  -1   6  14         34.58         34.67         2.79 o
   0   6  14        396.36        411.28         7.93 o
   1   6  14         29.70         29.46         2.45 o
   2   6  14          5.26          5.24         1.57 o
   3   6  14         74.64         87.75         3.85 o
   4   6  14          8.35          7.78         1.72 o
   5   6  14        100.61        105.44         4.19 o
   6   6  14         88.37         92.98         7.01 o
  -6   7  14         14.33          9.02         2.95 o
  -5   7  14        142.65        148.59         5.71 o
  -4   7  14         21.59         18.16         2.65 o
  -3   7  14         69.27         66.66         5.53 o
  -2   7  14         36.26         41.18         3.30 o
  -1   7  14         34.27         30.17         3.71 o
   0   7  14          2.28          1.84         1.60 o
   1   7  14         11.00         11.23         1.92 o
   2   7  14         72.58         71.71         3.63 o
   3   7  14          2.34          0.73         1.47 o
   4   7  14         31.78         30.71         3.04 o
  -3   8  14          9.88         13.69         9.42 o
  -2   8  14        127.88        133.28        13.87 o
  -1   8  14         22.63         22.96         6.19 o
   0   8  14         24.52         28.10         3.83 o
   1   8  14         22.24         21.18         3.49 o
 -11   0  15        248.37        229.62        18.60 o
  -9   0  15         45.25         48.86         5.86 o
  -7   0  15        106.21        104.29         5.78 o
  -5   0  15        437.12        406.19         8.96 o
  -3   0  15        210.47        198.03         5.24 o
  -1   0  15         10.52         12.81         2.16 o
   1   0  15        187.33        180.64         6.65 o
   3   0  15        219.77        230.30         7.62 o
   5   0  15        175.94        184.57        12.04 o
   7   0  15        356.97        376.07        17.51 o
   9   0  15          3.14          8.39         3.65 o
 -11   1  15         76.92         89.35         5.72 o
 -10   1  15         57.16         64.94         5.00 o
  -9   1  15          0.06          0.18         1.53 o
  -8   1  15        116.49        136.15         5.33 o
  -7   1  15        104.19        104.75         4.51 o
  -6   1  15          0.79          0.63         0.89 o
  -5   1  15        206.73        194.12         5.18 o
  -4   1  15         14.87         12.33         1.21 o
  -3   1  15         19.76         15.93         1.23 o
  -2   1  15         50.11         55.26         1.47 o
  -1   1  15        245.62        256.59         5.55 o
   0   1  15        108.40        114.70         3.63 o
   1   1  15         27.28         29.60         2.06 o
   2   1  15         34.98         38.11         2.27 o
   3   1  15         25.66         32.11         3.53 o
   4   1  15        333.12        322.83        11.61 o
   5   1  15        298.55        279.10        10.57 o
   6   1  15        334.62        310.50        17.51 o
   7   1  15         55.16         46.70         4.38 o
   8   1  15          0.72          0.00         2.55 o
   9   1  15         10.32         11.82         2.96 o
 -11   2  15         96.74        104.42         6.04 o
 -10   2  15          0.60          1.63         1.93 o
  -9   2  15          4.48          4.99         2.20 o
  -8   2  15         40.63         46.40         5.55 o
  -7   2  15        142.86        130.34         6.07 o
  -6   2  15        195.31        197.74         5.79 o
  -5   2  15        123.42        118.05         3.41 o
  -4   2  15        379.00        366.56         5.94 o
  -3   2  15        130.11        114.55         2.87 o
  -2   2  15         34.05         29.86         1.35 o
  -1   2  15        389.14        365.34         8.58 o
   0   2  15        116.87        125.20         6.45 o
   1   2  15       1024.88       1006.38        13.78 o
   2   2  15        466.14        478.28         8.91 o
   3   2  15          9.75         16.30         3.49 o
   4   2  15          8.39          9.42         2.25 o
   5   2  15          1.99         -1.66         1.66 o
   6   2  15         10.41         12.44         9.48 o
   7   2  15         47.51         36.70         9.67 o
   8   2  15         68.22         72.11         5.40 o
 -10   3  15         95.05        114.91         5.59 o
  -9   3  15        352.65        381.10        11.15 o
  -8   3  15        408.43        442.41        13.44 o
  -7   3  15        170.39        170.63         5.88 o
  -6   3  15          5.36          5.36         1.78 o
  -5   3  15          0.08          1.45         1.05 o
  -4   3  15        325.78        287.53         5.35 o
  -3   3  15        273.44        283.71         5.98 o
  -2   3  15         15.16         14.00         1.43 o
  -1   3  15         57.64         54.50         3.01 o
   0   3  15        179.68        186.72         5.00 o
   1   3  15        394.46        388.45         8.68 o
   2   3  15        138.79        144.02         4.46 o
   3   3  15         44.82         45.63         4.26 o
   4   3  15        106.20        107.08         4.48 o
   5   3  15          7.85          5.24         2.17 o
   6   3  15        180.62        167.48         7.38 o
   7   3  15         41.33         40.67         8.21 o
   8   3  15          7.22          4.92         2.54 o
 -10   4  15          9.32         13.50         3.13 o
  -9   4  15          0.19          1.15         2.53 o
  -8   4  15          5.88          6.90         2.36 o
  -7   4  15        173.30        167.21         6.48 o
  -6   4  15        228.62        204.08         6.98 o
  -5   4  15        583.06        571.06         9.31 o
  -4   4  15         12.24         14.32         1.66 o
  -3   4  15         59.23         54.20         2.33 o
  -2   4  15          1.17          1.16         0.97 o
  -1   4  15        582.88        595.17         9.74 o
   0   4  15          6.34          5.90         1.48 o
   1   4  15        644.76        642.57        11.25 o
   2   4  15         24.34         25.09         2.49 o
   3   4  15         18.35         23.36         2.37 o
   4   4  15         13.56         13.94         2.29 o
   5   4  15          3.68          5.20         1.76 o
   6   4  15         28.70         26.65         3.72 o
   7   4  15         52.24         51.54         5.21 o
  -9   5  15        218.12        232.41        14.30 o
  -8   5  15         26.47         26.16         4.26 o
  -7   5  15         35.79         36.87         3.66 o
  -6   5  15          1.90          6.38         2.58 o
  -5   5  15          0.39          1.39         1.59 o
  -4   5  15          3.28          5.07         1.40 o
  -3   5  15         52.33         58.80         3.19 o
  -2   5  15        403.52        397.46         7.52 o
  -1   5  15         10.61          8.19         1.75 o
   0   5  15        135.43        136.75         4.73 o
   1   5  15          2.60          2.18         1.32 o
   2   5  15          0.94          1.31         1.42 o
   3   5  15        103.58         98.18         5.73 o
   4   5  15          7.77          7.33         1.72 o
   5   5  15         46.21         51.95         3.99 o
   6   5  15          3.64          7.47         1.92 o
  -7   6  15          5.92          5.51         1.89 o
  -6   6  15        176.44        180.88         6.91 o
  -5   6  15         15.27         14.27         2.52 o
  -4   6  15        114.65        122.03         5.09 o
  -3   6  15          0.74          4.55         1.81 o
  -2   6  15         34.69         33.97         2.43 o
  -1   6  15         39.20         43.77         3.50 o
   0   6  15        324.86        324.72         7.57 o
   1   6  15         48.21         49.50         3.11 o
   2   6  15        266.34        252.35         6.50 o
   3   6  15          0.29          1.66         1.49 o
   4   6  15         46.88         49.97         3.29 o
   5   6  15         12.46          5.40         1.76 o
  -5   7  15        137.15        153.58         7.70 o
  -4   7  15          4.14          5.24         2.60 o
  -3   7  15        120.06        125.28         5.46 o
  -2   7  15         75.14         79.68         5.99 o
  -1   7  15        125.69        124.55         8.32 o
   0   7  15         35.43         40.63         4.06 o
   1   7  15          0.00         -0.46         1.45 o
   2   7  15         23.96         22.35         2.63 o
   3   7  15         25.79         29.97         2.99 o
 -10   0  16         97.50        107.26         8.41 o
  -8   0  16         93.42        112.29         6.42 o
  -6   0  16        108.93        113.37         4.70 o
  -4   0  16       1852.67       1805.98        24.38 o
  -2   0  16         43.97         52.97         3.57 o
   0   0  16          6.49         10.38         2.30 o
   2   0  16         67.75         74.81         8.57 o
   4   0  16        307.61        310.05        16.78 o
   6   0  16        242.79        246.22        14.59 o
   8   0  16        122.61         90.83         8.75 o
 -10   1  16         51.11         67.43         8.63 o
  -9   1  16          4.12          3.91         3.33 o
  -8   1  16         35.06         36.34         3.34 o
  -7   1  16          4.74          5.37         1.75 o
  -6   1  16         68.02         59.14         2.61 o
  -5   1  16        253.14        258.22         5.21 o
  -4   1  16        228.80        198.92         3.85 o
  -3   1  16          6.12          6.59         1.35 o
  -2   1  16          1.81          1.70         0.90 o
  -1   1  16         92.75         93.16         3.50 o
   0   1  16          2.00          2.45         1.09 o
   1   1  16        365.40        363.24        12.35 o
   2   1  16         97.71        111.42         4.24 o
   3   1  16        176.66        179.13         5.11 o
   4   1  16          5.26          8.39         2.92 o
   5   1  16          1.04          2.37         2.32 o
   6   1  16        109.77         86.85        14.59 o
   7   1  16          0.08          1.05         3.65 o
   8   1  16          0.55          3.47         2.58 o
 -10   2  16         13.47         12.88         3.81 o
  -9   2  16        432.12        477.24        10.92 o
  -8   2  16          2.35          3.81         1.82 o
  -7   2  16         98.28        100.77         7.98 o
  -6   2  16         55.99         51.41         3.07 o
  -5   2  16         75.91         77.69         3.07 o
  -4   2  16         26.87         24.17         1.76 o
  -3   2  16         36.07         37.57         1.79 o
  -2   2  16        354.62        355.39         5.93 o
  -1   2  16        190.42        184.51         4.94 o
   0   2  16        110.27        110.48         3.98 o
   1   2  16        158.58        143.09         5.26 o
   2   2  16          7.98          7.17         1.47 o
   3   2  16         57.77         63.45         3.26 o
   4   2  16          0.36          0.24         1.48 o
   5   2  16        293.19        264.37        13.31 o
   6   2  16          8.47          9.16         6.02 o
   7   2  16         89.49        100.54         8.57 o
   8   2  16          7.06          6.20         2.84 o
 -10   3  16         29.29         24.95         4.26 o
  -9   3  16         20.40         27.54         3.24 o
  -8   3  16         16.31         22.66         3.10 o
  -7   3  16          0.07         -1.52         1.52 o
  -6   3  16        266.49        263.86         6.65 o
  -5   3  16         13.53          8.63         1.55 o
  -4   3  16         84.75        101.10         3.39 o
  -3   3  16         15.34         13.32         1.29 o
  -2   3  16        110.75        113.20         4.03 o
  -1   3  16          1.37          2.68         1.37 o
   0   3  16        101.24         94.74         3.99 o
   1   3  16        103.52        108.28         4.14 o
   2   3  16         44.48         39.75         2.88 o
   3   3  16        130.54        135.63         4.43 o
   4   3  16         27.56         30.27         2.78 o
   5   3  16          0.38          0.84         2.18 o
   6   3  16          5.98         12.71         6.57 o
   7   3  16        147.87        162.75         8.87 o
  -9   4  16          4.76          4.88         2.86 o
  -8   4  16        254.02        243.99        10.85 o
  -7   4  16         14.38         12.85         4.05 o
  -6   4  16        155.62        157.24         8.06 o
  -5   4  16        141.50        129.80         6.35 o
  -4   4  16          6.97          5.25         1.33 o
  -3   4  16          0.93          1.96         1.14 o
  -2   4  16        365.56        366.69         7.80 o
  -1   4  16          0.13          1.15         1.27 o
   0   4  16        476.93        482.62         9.10 o
   1   4  16         91.77         94.46         6.24 o
   2   4  16         23.18         21.77         2.34 o
   3   4  16         28.22         31.68         2.62 o
   4   4  16         40.35         38.47         3.33 o
   5   4  16          4.88          3.86         1.78 o
   6   4  16        167.94        168.90         8.07 o
  -8   5  16         55.32         48.83         7.72 o
  -7   5  16         75.57         74.91         4.84 o
  -6   5  16         39.97         33.11         3.41 o
  -5   5  16        186.72        206.05         6.92 o
  -4   5  16         40.66         40.54         2.53 o
  -3   5  16         16.83         18.41         2.21 o
  -2   5  16          3.93          4.03         1.79 o
  -1   5  16         26.19         25.04         2.46 o
   0   5  16         51.03         45.18         3.09 o
   1   5  16        177.08        178.44         5.82 o
   2   5  16        420.71        423.15         9.11 o
   3   5  16        178.98        172.55         5.59 o
   4   5  16         40.09         46.10         6.18 o
   5   5  16          7.93          9.60         2.14 o
  -6   6  16         24.45         25.41         4.59 o
  -5   6  16          2.18          3.80         2.05 o
  -4   6  16         54.95         53.93         4.77 o
  -3   6  16        151.67        155.15         7.37 o
  -2   6  16          1.71         -0.57         1.47 o
  -1   6  16        137.75        131.97         5.48 o
   0   6  16         22.17         20.94         2.52 o
   1   6  16         39.75         34.28         2.78 o
   2   6  16         63.21         62.12         4.04 o
   3   6  16         10.49         10.73         1.98 o
   4   6  16         15.63         15.43         2.25 o
  -4   7  16          7.87          9.14         3.18 o
  -3   7  16         85.84         95.42         9.79 o
  -2   7  16          0.02          0.05         2.49 o
  -1   7  16         39.17         35.71         4.52 o
   0   7  16        230.65        255.09         8.58 o
   1   7  16         38.59         38.05         3.29 o
  -9   0  17        128.09        127.88        10.94 o
  -7   0  17        201.63        194.14         7.94 o
  -5   0  17         99.94         89.68         4.60 o
  -3   0  17         15.68         14.37         1.92 o
  -1   0  17        248.15        231.19        10.25 o
   1   0  17       1022.18       1011.03        23.57 o
   3   0  17        203.17        230.81         8.90 o
   5   0  17          0.80          5.11         3.65 o
   7   0  17        331.43        306.40        16.78 o
 -10   1  17          3.31          9.27         4.46 o
  -9   1  17        442.06        462.83        12.90 o
  -8   1  17         72.79         85.14         5.63 o
  -7   1  17         15.39         12.06         2.19 o
  -6   1  17         18.17         15.29         1.67 o
  -5   1  17         37.68         38.30         2.32 o
  -4   1  17          7.28          7.99         1.50 o
  -3   1  17        677.90        693.70         9.63 o
  -2   1  17         43.44         42.70         2.74 o
  -1   1  17         61.83         61.86         3.31 o
   0   1  17          0.06         -1.13         1.13 o
   1   1  17        232.86        237.71         6.69 o
   2   1  17          0.66          0.94         1.27 o
   3   1  17        146.74        149.90         4.98 o
   4   1  17         26.54         28.05         4.38 o
   5   1  17         30.95         30.35         4.51 o
   6   1  17        278.80        262.88        11.22 o
   7   1  17        280.81        272.45        15.14 o
 -10   2  17          8.26          6.20         6.57 o
  -9   2  17        107.44        133.97         5.89 o
  -8   2  17          3.68          0.64         1.88 o
  -7   2  17         10.60         11.08         2.31 o
  -6   2  17         66.80         59.17         3.29 o
  -5   2  17        126.10        108.39         4.46 o
  -4   2  17        400.64        400.85         7.07 o
  -3   2  17          1.27          0.95         0.97 o
  -2   2  17          9.34          5.55         1.52 o
  -1   2  17         41.92         40.48         4.70 o
   0   2  17         19.12         21.59         2.33 o
   1   2  17         12.81         10.39         1.99 o
   2   2  17        531.48        517.33        20.64 o
   3   2  17         11.68          4.87         1.58 o
   4   2  17         79.20         82.29         4.55 o
   5   2  17         12.35          8.23         2.96 o
   6   2  17          6.92         10.94         3.22 o
   7   2  17          0.82          1.24         2.54 o
  -9   3  17          5.45          1.80         5.47 o
  -8   3  17         92.25         91.25         8.00 o
  -7   3  17        135.33        129.02         5.75 o
  -6   3  17          0.46          0.39         1.31 o
  -5   3  17         19.57         18.35         1.89 o
  -4   3  17         67.17         67.23         2.90 o
  -3   3  17          9.07          7.20         1.44 o
  -2   3  17        173.75        182.70         5.46 o
  -1   3  17        160.08        147.80         5.13 o
   0   3  17         74.75         75.03         4.68 o
   1   3  17          1.47          1.74         1.67 o
   2   3  17          6.02          3.11         1.43 o
   3   3  17         86.08         85.43         3.80 o
   4   3  17          0.07          0.20         1.54 o
   5   3  17         95.18         96.77        16.41 o
   6   3  17         58.89         72.41         6.57 o
  -8   4  17         29.47         58.18        13.31 o
  -7   4  17          1.26          1.14         1.97 o
  -6   4  17         74.52         75.24         4.44 o
  -5   4  17        130.34        148.16         5.03 o
  -4   4  17         37.58         35.40         2.26 o
  -3   4  17        193.73        194.15         5.15 o
  -2   4  17         21.98         23.91         2.46 o
  -1   4  17         60.54         63.22         4.56 o
   0   4  17         17.89         16.59         2.33 o
   1   4  17        377.02        383.88        11.10 o
   2   4  17         14.42         16.64         2.23 o
   3   4  17        154.55        151.69         5.18 o
   4   4  17          0.00          0.07         1.50 o
   5   4  17          3.77          1.94         1.83 o
   6   4  17         26.67         12.04         5.47 o
  -7   5  17          4.11          4.51         4.10 o
  -6   5  17         27.08         25.95         3.18 o
  -5   5  17         54.29         63.26         5.47 o
  -4   5  17          0.47          2.06         1.47 o
  -3   5  17          0.99          0.92         1.63 o
  -2   5  17         90.68         97.45         5.66 o
  -1   5  17         36.61         33.56         2.86 o
   0   5  17        229.50        238.48         6.53 o
   1   5  17        209.53        200.28         7.44 o
   2   5  17         45.81         40.89         3.68 o
   3   5  17          2.99          4.07         1.77 o
   4   5  17         97.35        107.53         4.67 o
  -5   6  17          2.94          0.79         2.50 o
  -4   6  17         59.63         70.37         6.53 o
  -3   6  17          0.20          1.16         2.02 o
  -2   6  17          6.30          6.54         2.22 o
  -1   6  17        121.17        121.10         5.44 o
   0   6  17         39.36         44.68         3.37 o
   1   6  17         63.59         61.00         3.97 o
   2   6  17        135.33        158.23         5.53 o
  -8   0  18         17.80         18.73         4.29 o
  -6   0  18         87.14         84.22         5.94 o
  -4   0  18        394.49        412.96        11.27 o
  -2   0  18       1855.17       1871.29        39.20 o
   0   0  18        161.76        160.41         8.10 o
   2   0  18         19.96         23.72         3.58 o
   4   0  18         68.51         64.93         9.12 o
   6   0  18        225.28        296.19        17.51 o
  -9   1  18          2.43          7.83         7.30 o
  -8   1  18         52.10         69.11         4.26 o
  -7   1  18          8.96          8.95         2.42 o
  -6   1  18         60.72         54.38         3.20 o
  -5   1  18        186.81        186.66         4.99 o
  -4   1  18          1.83          4.23         1.54 o
  -3   1  18        135.68        150.20         5.70 o
  -2   1  18        129.56        126.81         9.37 o
  -1   1  18         20.55         23.75         2.67 o
   0   1  18         73.42         72.76         4.11 o
   1   1  18        309.89        310.98         8.11 o
   2   1  18        135.90        138.81         5.27 o
   3   1  18        257.66        264.15         7.10 o
   4   1  18          5.27          0.97         2.28 o
   5   1  18          5.68          3.16         2.70 o
   6   1  18          5.80         10.25         4.56 o
  -9   2  18         54.22         50.84         7.58 o
  -8   2  18          3.98          1.49         1.88 o
  -7   2  18        164.16        164.83         6.41 o
  -6   2  18         45.85         48.09         3.03 o
  -5   2  18          3.25          2.13         1.18 o
  -4   2  18          4.11          5.19         1.51 o
  -3   2  18        142.41        136.76         6.31 o
  -2   2  18         64.85         60.89         3.84 o
  -1   2  18         77.95         72.20         3.82 o
   0   2  18          9.40          5.73         1.90 o
   1   2  18         56.36         55.99         5.27 o
   2   2  18         10.17         11.22         2.10 o
   3   2  18          0.37         -1.17         1.17 o
   4   2  18         46.69         52.42         4.09 o
   5   2  18        110.97        125.00         8.50 o
   6   2  18         36.05         41.67         5.40 o
  -8   3  18         15.73         15.59         5.25 o
  -7   3  18         48.04         54.25         4.11 o
  -6   3  18         97.19        101.16         5.00 o
  -5   3  18         91.54         98.36         3.61 o
  -4   3  18         69.72         72.52         3.49 o
  -3   3  18         31.52         34.53         3.54 o
  -2   3  18         25.50         23.62         2.59 o
  -1   3  18          0.17          0.92         1.42 o
   0   3  18         40.12         36.61         3.19 o
   1   3  18        209.09        209.50         6.10 o
   2   3  18         66.53         65.43         3.93 o
   3   3  18        134.37        137.89         5.27 o
   4   3  18         37.35         42.37         4.89 o
   5   3  18          2.87          6.86         3.65 o
  -7   4  18         32.63         40.91         4.64 o
  -6   4  18          3.31          3.03         1.90 o
  -5   4  18          1.10          2.95         1.43 o
  -4   4  18          1.24          2.74         1.48 o
  -3   4  18        147.31        130.38        11.53 o
  -2   4  18         11.29         13.41         2.32 o
  -1   4  18         17.31         13.95         2.31 o
   0   4  18          0.18         -0.45         1.42 o
   1   4  18         34.49         30.02         2.88 o
   2   4  18         83.83         78.37         4.09 o
   3   4  18         19.93         21.45         2.56 o
   4   4  18         45.86         56.36         4.95 o
  -6   5  18         68.46         71.83         5.61 o
  -5   5  18         28.42         28.85         4.14 o
  -4   5  18         32.23         31.43         2.74 o
  -3   5  18         30.40         33.34         3.58 o
  -2   5  18          3.56          6.03         2.13 o
  -1   5  18         11.34          7.41         2.34 o
   0   5  18        265.51        279.91         8.11 o
   1   5  18          1.46          1.38         1.71 o
   2   5  18        296.52        302.64        10.31 o
   3   5  18        141.02        145.38         5.56 o
  -3   6  18         25.02         28.46         3.83 o
  -2   6  18         26.81         27.70         3.47 o
  -1   6  18        172.90        176.90         9.60 o
   0   6  18        173.68        181.21         7.05 o
  -7   0  19          2.27          0.15         2.43 o
  -5   0  19          1.02          1.65         1.92 o
  -3   0  19         68.10         60.94        18.06 o
  -1   0  19         17.82         22.29         4.03 o
   1   0  19        284.06        270.87        10.95 o
   3   0  19          4.60          9.42         2.97 o
   5   0  19         39.33         34.29         7.66 o
  -8   1  19         31.94         38.21         7.84 o
  -7   1  19         24.59         20.57         3.75 o
  -6   1  19         21.12         20.58         2.43 o
  -5   1  19         35.50         33.63         2.35 o
  -4   1  19         61.74         61.25         7.48 o
  -3   1  19        278.34        250.30         8.40 o
  -2   1  19         45.17         49.33         3.72 o
  -1   1  19         63.33         59.23         3.96 o
   0   1  19         78.14         88.59         6.44 o
   1   1  19        161.98        173.18         6.20 o
   2   1  19          1.58          2.94         1.64 o
   3   1  19         89.80         87.45         5.66 o
   4   1  19         35.74         39.12         5.18 o
   5   1  19         78.93         97.16         7.86 o
  -8   2  19         59.35         55.78         7.72 o
  -7   2  19         56.00         64.71         4.36 o
  -6   2  19        210.52        236.24         7.47 o
  -5   2  19         21.68         18.27         1.88 o
  -4   2  19        197.46        190.19         7.21 o
  -3   2  19        204.29        213.31         9.16 o
  -2   2  19        182.67        188.83         6.09 o
  -1   2  19         66.52         68.49         5.66 o
   0   2  19         99.52         94.95         4.88 o
   1   2  19          0.01         -1.36         1.36 o
   2   2  19        199.95        206.50         6.72 o
   3   2  19         98.85         97.35         4.79 o
   4   2  19        134.66        135.38         6.50 o
   5   2  19          8.54         11.31         3.87 o
  -7   3  19        122.67        126.35         7.29 o
  -6   3  19        110.43        108.48         5.22 o
  -5   3  19         73.56         80.44         3.30 o
  -4   3  19         22.31         16.16         2.84 o
  -3   3  19         12.50         14.85         2.80 o
  -2   3  19        271.89        278.76         7.54 o
  -1   3  19        123.80        138.22         5.41 o
   0   3  19        190.14        190.99         6.20 o
   1   3  19         52.49         57.82         4.32 o
   2   3  19          6.17         12.11         2.32 o
   3   3  19          3.10          1.90         1.67 o
   4   3  19         74.65         80.16         5.39 o
  -6   4  19         34.75         33.65         3.32 o
  -5   4  19        165.45        168.09         6.30 o
  -4   4  19         77.67         74.53         4.66 o
  -3   4  19         49.17         45.22         3.86 o
  -2   4  19          0.25         -0.53         1.81 o
  -1   4  19          0.93          3.06         1.77 o
   0   4  19        112.95        119.22         5.14 o
   1   4  19        140.49        142.62         5.80 o
   2   4  19         23.89         30.41         5.21 o
   3   4  19        304.74        340.25        13.27 o
  -4   5  19          6.51         12.49         2.64 o
  -3   5  19         57.83         53.79         4.21 o
  -2   5  19          0.07         -1.38         1.83 o
  -1   5  19         28.93         28.84         3.45 o
   0   5  19         10.15          9.92         2.36 o
   1   5  19         15.84         24.78         4.16 o
  -6   0  20         45.25         47.05         5.84 o
  -4   0  20          5.23          3.28         2.92 o
  -2   0  20        546.61        520.54        16.82 o
   0   0  20        609.31        630.99        18.75 o
   2   0  20        150.84        140.69         8.10 o
   4   0  20        154.95        175.45        14.96 o
  -7   1  20         33.08         36.99         3.85 o
  -6   1  20        120.13        147.90         7.66 o
  -5   1  20          6.18          5.67         1.93 o
  -4   1  20          0.04          1.05         1.92 o
  -3   1  20        240.41        235.91        15.14 o
  -2   1  20         81.15         93.20         5.05 o
  -1   1  20          1.59          2.19         1.78 o
   0   1  20         18.86         22.37         2.92 o
   1   1  20         51.71         61.03         4.06 o
   2   1  20          2.57          3.79         1.83 o
   3   1  20        140.22        133.34         7.37 o
   4   1  20         53.50         64.56         5.08 o
  -6   2  20          1.07          3.24         1.88 o
  -5   2  20         47.17         60.26         3.48 o
  -4   2  20          2.79          3.93         2.14 o
  -3   2  20         68.76         79.76         5.67 o
  -2   2  20          3.35          5.53         2.06 o
  -1   2  20        148.00        164.90         6.47 o
   0   2  20          8.14          9.50         2.30 o
   1   2  20         97.52        106.72         5.24 o
   2   2  20         22.93         19.86         2.70 o
   3   2  20         16.34         13.59         2.47 o
  -5   3  20          0.02         -1.36         1.86 o
  -4   3  20        168.49        185.73         6.95 o
  -3   3  20         88.28         86.47         5.41 o
  -2   3  20         29.04         35.99         3.52 o
  -1   3  20          3.35          2.68         2.11 o
   0   3  20         39.04         47.65         4.21 o
   1   3  20          0.46          1.61         1.79 o
   2   3  20        186.15        173.57         6.58 o
  -4   4  20         24.46         27.43         5.66 o
  -3   4  20         37.60         33.44         3.58 o
  -2   4  20         70.72         86.99         5.11 o
  -1   4  20         80.91         88.10         4.71 o
   0   4  20        100.37        117.17         5.25 o
  -5   0  21         16.76         11.67         4.38 o
  -3   0  21          9.74         13.50         4.38 o
  -1   0  21         17.13         14.36         4.03 o
   1   0  21         10.40         22.72         5.65 o
  -5   1  21         16.62         13.64         3.28 o
  -4   1  21         24.24         24.96         3.73 o
  -3   1  21         53.15         52.06         4.90 o
  -2   1  21         24.73         27.71         3.79 o
  -1   1  21        676.94        719.01        14.87 o
   0   1  21         39.91         42.79         4.21 o
   1   1  21         49.12         51.79         4.07 o
   2   1  21          6.82          9.64         2.35 o
  -4   2  21        167.61        177.46         8.25 o
  -3   2  21          0.13          1.24         2.18 o
  -2   2  21        249.63        239.21        10.39 o
  -1   2  21         78.65         73.01         4.70 o
   0   2  21         62.23         68.15         4.58 o
   1   2  21         17.10         10.60         2.44 o
  -2   3  21         33.48         35.36         5.94 o
  -1   3  21          0.04          0.03         2.15 o
                                                
